# Supplementary material for: Inhibitory effects of estrogen receptor beta on specific hormone-responsive gene expression and association with disease outcome in primary breast cancer
Source: Breast Cancer Res. 2007 Apr 10;9(2):R25. doi: 10.1186/bcr1667 (PMC1868918; doi:10.1186/bcr1667)
Supplement: Additional file 1 — Cell line estrogen receptor beta overexpression and E2 treatment microarray data with log2-transformed fold-change data as compared to the untreated uninduced control at each time point. [file bcr1667-S1.xls]

## Sheet: RawFoldChangeWellID
1h ERbeta	6h ERbeta	12h ERbeta	16h ERbeta	30h ERbeta	1h E2	6h E2	12h E2	16h E2	30h E2	1h E2+ERbeta	6h E2+ERbeta	12h E2+ERbeta	16h E2+ERbeta	30h E2+ERbeta	Well ID	Feature ID	Map	UniGene	Gene	Description
-0.884427	-0.327808	0.483728	0.724842	0.0750696	-0.642637	-0.112314	0.223241	0.853717	0.180434	-0.789702	0.0269463	0.415713	1.46526	-0.105113	219393	CGEN_HUMCTRL_10001_197	12p13	Hs.169476	GAPD	glyceraldehyde-3-phosphate dehydrogenase
-0.582721	-0.310063	-0.0303537	0.294285	-0.203135	-0.266987	-0.0248078	0.411631	0.262316	0.175048	-0.351462	0.133865	0.0754313	0.369944	-0.0943912	219489	CGEN_HUMCTRL_10001_197	12p13	Hs.169476	GAPD	glyceraldehyde-3-phosphate dehydrogenase
0.834325	-0.036752	0.517332	0.253431		0.100804	0.114694	0.190047	0.411102		0.223541		0.0351055	0.490437		219394	CGEN_HUM_1000002_1				Unknown
0.660963	-0.0731899	0.828478	0.230085	-0.0851868	0.0725511	0.10238	0.723864	0.206501	-0.0773884	0.0762935	0.227481	0.274641	0.0673716	0.0118271	219490	CGEN_HUM_1000098_1	9q21.13	Hs.272225	TRPM6	transient receptor potential cation channel, subfamily M, member 6
0.00677959	-0.242348	-0.307016	-0.247223	0.106483	0.0439479	-0.465638	-0.25337	-0.472557	0.0871073	0.117201	-0.177612	-0.266078	0.0350535	0.575241	219395	CGEN_HUM_1000003_1	14	Hs.37656	KIAA0602	KIAA0602 protein
-0.813576	0.0732887	-0.00679884	0.0853859	-0.145168	-0.0269413	0.532287	0.0141273	0.21665	-0.350464	-0.471884	0.0971011	-0.283944	0.0309206	-0.319765	219491	CGEN_HUM_1000099_1	14q32.13	Hs.180040	RIN3	RAB5 interacting protein 3
-0.231195	-0.11994	-0.171727	-0.0379792	0.381233	0.10763	0.260918	-0.169925	0.251227	0.260325	-0.0129352	0.0596475	-0.032931	0.295431	0.508141	219396	CGEN_HUM_1000004_1	3q21	Hs.334695	GATA2	GATA binding protein 2
-0.037663	0.220313	0.232986	-0.268341	-0.0804049	-0.192784	0.188845	-0.181433	-0.285887	-0.0541487	-0.111148	0.179195	0.297226	0.163839	0.252023	219492	CGEN_HUM_1000100_1	9q33.1-q33.3	Hs.172069	DKFZP434C212	DKFZP434C212 protein
0.0109693	0.14347	0.381355	0.106636	0.249738	0.377796	0.118347	0.219033	-0.00204155	-0.0382521	0.426128	0.279668	0.369243	0.111365	0.0514891	219397	CGEN_HUM_1000005_1	2q21.2	Hs.268053	R3HDM	R3H domain (binds single-stranded nucleic acids) containing
0.285896	-0.155926	0.536753	0.219455	-0.49563	-0.0144617	-0.026118	0.0274041	-0.111681	-0.294053	-0.0806674	-0.112563	-0.0621211	-0.265377	-0.293549	219493	CGEN_HUM_1000101_1	20q11.22-q11.23	Hs.301055	C20orf104	chromosome 20 open reading frame 104
0.88685	-0.236172	0.472854	0.144198	-0.0517454	-0.0344456	-0.0222159	0.264163	-0.234379	-0.120975	0.114324	-0.180422	0.53525	-0.0967194	-0.0798507	219398	CGEN_HUM_1000006_1	3q27	Hs.166186	CHRD	chordin
0.305801	-0.174192	0.380912	-0.414999	0.0797746	-0.0984237	-0.201233	0.192464	-0.058301	-0.0626292	0.0609893	-0.34568	0.273274	-0.297471	-0.0157645	219494	CGEN_HUM_1000102_1	2p13-p14	Hs.48499	HCC8	tumor antigen SLP-8p
0.281568	-0.339724	0.396531	0.264998	-0.00856201	-0.167298	-0.381753	0.188007	0.52041	0.0892439	-0.0942365	-0.224212	0.240108	-0.0220616	-0.193913	219399	CGEN_HUM_1000007_1	2p11.2	Hs.5721	LOC51315	hypothetical protein
0.321513	-0.205787	0.38685	0.367892	0.109407	-0.0661191	-0.153552	0.352973	0.269661	0.111274	-0.260388	-0.039808	0.0608918	0.315257	0.0973738	219495	CGEN_HUM_1000103_1		Hs.28896		Homo sapiens mRNA full length insert cDNA clone EUROIMAGE 609395
0.311076		-0.136172	0.165914		0.12162		-0.0789727	0.409919		0.0990208		-0.196971	0.520634		219400	CGEN_HUM_1000008_1	1q21.2	Hs.3346	FLJ11280	hypothetical protein FLJ11280
0.626514	-0.249046	0.691427	0.351434	-0.158985	-0.0218093	0.0986886	0.378469	0.155058	-0.11168	0.430399	0.0148478	0.306945	0.0431632	-0.0995204	219496	CGEN_HUM_1000104_1	16q13	Hs.193300	FLJ21148	hypothetical protein FLJ21148
-0.251752	-0.206218	0.175572	0.0163736	-0.125939	-0.137777	-0.473341	0.086131	0.119272	-0.130582	-0.109363	-0.129812	0.0575352	0.206316	-0.18884	219401	CGEN_HUM_1000009_1	9q34	Hs.301763	FBP17	formin-binding protein 17
0.065458	-0.00448203	0.0307284	0.18367	-0.221045	-0.015513	-0.0426202	0.250456	0.242458	0.0823956	-0.0802673	-0.189158	0.315099	0.205021	-0.0193046	219497	CGEN_HUM_1000105_1	6p21.3	Hs.76095	IER3	immediate early response 3
0.279466	0.0207915	0.357786	0.0260879	0.331087	0.00313711	0.55175	0.283647	0.272213	0.125929	0.180669	0.531879	0.246349	0.164628	0.341647	219402	CGEN_HUM_1000010_1	6p12.1	Hs.1104	BMP5	bone morphogenetic protein 5
0.160968	-0.0195894	0.739387	-0.000427782	-0.135167	-0.123958	0.0551056	0.244968	-0.222297	-0.0770172	0.00869941	-0.0880763	0.625177	-0.119284	-0.153736	219498	CGEN_HUM_1000106_1	16p13.3	Hs.279581	FLJ20568	hypothetical protein FLJ20568
-0.0263875	-0.081125	0.0939995	-0.0381055	0.133302	-0.106287	-0.0155409	0.00572389	-0.0330855	0.0998422	0.0318403	0.0342365	-0.0525634	0.0996756	0.10982	219403	CGEN_HUM_1000011_1	9q34.13	Hs.278429	LOC51759	hepatocellular carcinoma-associated antigen 59
0.176803	0.0909014	0.293708	0.117143	-0.237521	0.0992771	-0.0172892	-0.0408104	0.0224493	-0.0959076	0.117713	-0.0527427	0.0343723	-0.140178	-0.354202	219499	CGEN_HUM_1000107_1				Unknown
-0.0317824	-0.25537	-0.111417	-0.0894007	-0.09597	-0.161676	-0.120135	-0.0740006	-0.193899	-0.120587	0.10218	-0.143895	0.0836422	-0.055316	-0.0861998	219404	CGEN_HUM_1000012_1	1q42.11-q42.3	Hs.20252	WRCH-1	Wnt-1 responsive Cdc42 homolog
0.65113	-1.03465	-0.780812	0.557354	0.515439	0.135218	-1.11572	-0.917045	0.891434	0.439463	0.0885602	-1.69654	-0.780449	0.716198	0.634803	219500	CGEN_HUM_1000108_1	20	Hs.62349	RIN2	RAB5 interacting protein 2
-0.659345		0.695558	0.865052	-0.0220757	-0.825108	-0.204579	0.333878	0.579854	0.264543	-0.919553	0.0148039	0.515862	1.00953	0.196328	219585	CGEN_HUMCTRL_10001_197	12p13	Hs.169476	GAPD	glyceraldehyde-3-phosphate dehydrogenase
-0.615727	-0.324974	-0.129192	-0.00312019	-0.404742	-0.42676	-0.0163186	0.41234	0.184097	0.175744	-0.473468	0.181028	0.0605018	0.251102	-0.162235	219681	CGEN_HUMCTRL_10001_197	12p13	Hs.169476	GAPD	glyceraldehyde-3-phosphate dehydrogenase
-0.324219	0.405876	-0.248022	-0.172692	-0.17543	0.0990996	0.40867	0.307889	0.0344152	0.323061	0.310033	0.717457	-0.191529	-1.4115	0.202018	219586	CGEN_HUM_1000194_1	19q13.2	Hs.1103	TGFB1	transforming growth factor, beta 1 (Camurati-Engelmann disease)
0.257868	0.411044	-0.0690028	-0.204265	0.221125	0.136563	0.172312	0.000660423	-0.20966	0.16095	0.264159	0.0976439	-0.0241132	-0.14116	0.206238	219682	CGEN_HUM_1000290_1	1	Hs.273333	FLJ10986	hypothetical protein FLJ10986
-0.412019		-0.0646125	0.0388085	-0.0585522	-0.365086		-0.183871	-0.0170447	0.0629621	-0.31581		-0.100213	0.236159	-0.00786974	219587	CGEN_HUM_1000195_1	6p24-p23	Hs.285671	BMP6	bone morphogenetic protein 6
0.00866911	-0.0271463	-0.777833	-0.0645252	-0.344511	0.643274	-0.0581486	-0.220866	-0.232948	-0.587161	0.0443834	-0.216115	0.0958228	0.212909	-0.346421	219683	CGEN_HUM_1000291_1	Xq22	Hs.69089	GLA	galactosidase, alpha
-0.124156	0.213634	0.534272	0.037666	-0.105155	-0.166863	0.295988	0.304756	-0.191475	-0.0716194	0.0272215	0.0250987	0.165901	-0.070946	-0.0996932	219588	CGEN_HUM_1000196_1	20q13	Hs.170195	BMP7	bone morphogenetic protein 7 (osteogenic protein 1)
0.186223	0.251571	0.594935	0.127263	-0.194001	0.371798	0.40175	0.151238	0.0916128	-0.319776	-0.181654	0.586544	0.0932156	0.176552	-0.218901	219684	CGEN_HUM_1000292_1	12p12.1-p11.2	Hs.82527	SIAT8A	sialyltransferase 8A (alpha-N-acetylneuraminate: alpha-2,8-sialytransferase, GD3 synthase)
-0.097187	0.164732	-0.0953551	-0.00425825	-0.0494142	-0.544979	0.261463	-0.198127	-0.0132417	0.0689487	-0.406463	0.117339	-0.236811	0.239421	0.229482	219589	CGEN_HUM_1000197_1	12q24.31	Hs.81648	FLJ11021	hypothetical protein FLJ11021 similar to splicing factor, arginine/serine-rich 4
0.105641	0.0935125	0.323173	0.0616554	-0.153645	0.0662475	0.126844	-0.0319998	-0.121738	0.19307	0.248615	0.0611795	0.188014	-0.162817	0.0311149	219685	CGEN_HUM_1000293_1	14q24.1	Hs.21035	KIAA1130	KIAA1130 protein
-0.028948	0.117023	-0.00399639	-0.108384	0.181758	-0.184813	0.149006	-0.0980399	-0.164952	0.0460624	0.0334639	0.0131987	-0.0665284	0.0821918	0.128902	219590	CGEN_HUM_1000198_1	1p21-p13	Hs.179735	ARHC	ras homolog gene family, member C
0.791266	-0.410429	-0.331396	-0.634679	-0.130241	0.144918	-0.355453	-0.613484	-0.504079	-0.0630881	0.256253	-0.76943	-0.555251	-0.204901	0.490169	219686	CGEN_HUM_1000294_1	2q24-q31	Hs.278611	GALNT3	UDP-N-acetyl-alpha-D-galactosamine:polypeptide N-acetylgalactosaminyltransferase 3 (GalNAc-T3)
-0.0984509	0.0593292	0.14031	-0.174822	0.117881	-0.177451	0.0655501	-0.07641	-0.0657628	0.0717789	-0.134182	0.25614	0.186016	0.0446592	0.0928286	219591	CGEN_HUM_1000199_1	5q33.2	Hs.5307	KIAA1029	synaptopodin
-0.0289194	0.284661	-0.318932	0.0926804	-0.0304023	-0.0131244	0.198951	0.14568	-0.0535381	-0.170683	0.144059	0.307798	-0.152645	-0.184515	-0.245096	219687	CGEN_HUM_1000295_1	1p31	Hs.1869	PGM1	phosphoglucomutase 1
0.624688	0.125522	0.447218	0.0495597	-0.394619	-0.131765	0.353798	0.19868	-0.116852	-0.303139	0.0514792	0.23966	0.28163	-0.697274	-0.235482	219592	CGEN_HUM_1000200_1	11q13.1	Hs.6278	DKFZP586B162	DKFZP586B1621 protein
-0.0633811	0.464327	0.271711	0.0812328	-0.0937851	0.151129	0.237247	-0.020444	0.336391	0.00906462	0.0452961	-0.0162862	0.362583	0.0636468	-0.141276	219688	CGEN_HUM_1000296_1	7q31-q34	Hs.198365	BPGM	2,3-bisphosphoglycerate mutase
-0.50254	0.591932	-0.529056	-0.0512324	-0.208675	0.250516	0.289733	0.362745	-0.177039	-0.329361	-0.365406	0.154596	0.275372	-0.414842	-0.627893	219593	CGEN_HUM_1000201_1	10q26.13	Hs.258798	FLJ20003	hypothetical protein FLJ20003
-0.107308	-0.130079	-0.351373	-0.33116	-0.0861489	0.118786	-0.356854	0.410131	-0.725524	-0.554989	-0.0592833	-0.538956	0.78199	0.304593	-0.759976	219689	CGEN_HUM_1000297_1	5q34-q35.1	Hs.54642	MAT2B	methionine adenosyltransferase II, beta
-0.153079	0.341218	-0.0688249	0.0574491	-0.185767	0.0874432	0.0365402	0.12912	-0.0473445	0.0298164	0.107571	0.0115895	0.113219	0.268232	-0.127516	219594	CGEN_HUM_1000202_1	1p31.1-p22.3	Hs.209153	ANGPTL3	angiopoietin-like 3
-0.279488	0.081959	0.598757	0.36927	-0.0827936	0.176663	-0.119421	0.197805	0.258685	-0.143149	0.0628293	-0.0759183	0.208268	0.22179	-0.0557316	219690	CGEN_HUM_1000298_1				Unknown
-0.00934781	0.139691	-0.0252334	0.0355187	0.202953	-0.114584	0.336462	0.0737852	-0.0773734	0.0582275	-0.242982	0.130664	-0.166636	0.128584	0.0947612	219595	CGEN_HUM_1000203_1	4	Hs.297953		Homo sapiens cDNA FLJ11430 fis, clone HEMBA1001080
-0.0197355	0.0687009	0.453131	-0.314681	-0.0250016	0.25492	0.0723425	0.110726	0.00638905	-0.0452957	0.368069	-0.273422	0.377321	-0.113314	-0.222605	219691	CGEN_HUM_1000299_1	16p13.3	Hs.21334	LOC51172	N-acetylglucosamine-1-phosphodiester alpha-N-acetylglucosaminidase
0.0631875	0.0822629	-0.087623	-0.00258851	0.0484658	-0.240873	0.187014	-0.0213528	-0.0968809	-0.169133	-0.341888	0.182596	0.221327	0.0683796	-0.230471	219596	CGEN_HUM_1000204_1	1p21	Hs.61152	EXTL2	exostoses (multiple)-like 2
0.097413	-0.30757	-0.0351455	-0.218109	-0.0254241	-0.0564143	-0.366491	0.0724863	-0.138274	-0.0349423	-0.058861	-0.85423	0.150355	0.117644	0.138319	219692	CGEN_HUM_1000300_1	6q14.1-q15	Hs.237323	AGM1	N-acetylglucosamine-phosphate mutase
0.366478	-0.724284	0.666368	0.470975	0.369052	-0.363317	-0.948288	0.406069	0.873108	-0.0128306	-0.318499	-0.61572	0.320569	0.0958559	0.269957	219405	CGEN_HUM_1000013_1	12q12-q13	Hs.124940	RHO6	GTP-binding protein
-0.200015	-0.0781153	-0.11328	-0.311038	-0.151109	-0.150968	-0.041755	-0.0735733	-0.15626	0.245321	-0.205128	-0.00277104	-0.111816	-0.129206	-0.021039	219501	CGEN_HUM_1000109_1	6q23-q24	Hs.6679	LOC51696	hHDC for homolog of Drosophila headcase
-0.00736876		0.288295	0.182092	-0.237273	-0.0973998		-0.0244155		-0.00203718	0.0773724		0.209686	-0.0350065	-0.047045	219406	CGEN_HUM_1000014_1	6p21.31	Hs.9741	TJP4	tight junction protein 4 (peripheral)
0.779663	0.328699	0.512421	0.137052	-0.366355		-0.134176	0.241579	0.0955036	-0.402325	-0.0617981	0.0740442	0.332962	-0.316655	-0.304976	219502	CGEN_HUM_1000110_1	1q42.1	Hs.26985	DISC1	disrupted in schizophrenia 1
0.412929	-0.0952415	-1.74074	-0.135572	0.390609	0.21025	-0.0644806	-1.66048	-0.17286	0.186619	0.383421	-0.340885	-0.993839	0.644464	0.805603	219407	CGEN_HUM_1000015_1	17q25.3	Hs.45002	RAC3	ras-related C3 botulinum toxin substrate 3 (rho family, small GTP binding protein Rac3)
-0.152003	0.275505	0.511211	0.201089	0.026139	-0.513971	0.103293	-0.252066	0.0579096	0.114708	-0.344899	0.104123	-0.303694	0.320102	0.0787476	219503	CGEN_HUM_1000111_1	1q21	Hs.19554	C1orf2	chromosome 1 open reading frame 2
-0.660773	-0.135425	0.575583	0.591605	-0.378529		-0.061782	0.599066	0.471077	-0.186762	-0.828322	-0.00215115	0.145706	0.372656	-0.832242	219408	CGEN_HUM_1000016_1	7p22	Hs.173737	RAC1	ras-related C3 botulinum toxin substrate 1 (rho family, small GTP binding protein Rac1)
-0.194228	0.0261972	0.323425	0.249157	0.0861864	0.249614	-0.0887026	-0.25316	0.287763	-0.0630327	0.0756536	-0.00235432	0.13009	-0.127815	-0.076085	219504	CGEN_HUM_1000112_1				Unknown
-0.154677	0.17739	0.00990979	-0.0938374	0.02377	-0.27828	0.0339518	-0.291995	-0.178415	0.228931	0.0814502	-0.210093	-0.148003	0.0132612	0.324734	219409	CGEN_HUM_1000017_1	11q23.3	Hs.6582	ARHGEF12	Rho guanine nucleotide exchange factor (GEF) 12
-0.150428	-0.0927627	-0.40455	-0.151983	-0.127659	-0.280931	-0.063234	-0.388387	-0.11409	0.0963044	0.0563506	-0.135855	-0.436244	0.117534	0.0592056	219505	CGEN_HUM_1000113_1	19q13.12	Hs.287521	FLJ12355	hypothetical protein FLJ12355
0.105153	0.256683	0.32851	-0.263221	-0.0684903	0.222392	0.175478	0.116323	-0.407601	-0.0864919	0.186443	-0.130849	0.0718816	0.0120651	-0.125393	219410	CGEN_HUM_1000018_1	11q12.1	Hs.260150	FLJ10209	hypothetical protein FLJ10209
0.000298756	-0.0600849	0.0188305	-0.0477998	-0.676269	0.147694	0.248508	-0.038254	-0.030341	-0.339116	0.261864	-0.0775939	0.0897278	0.0170194	-0.49721	219506	CGEN_HUM_1000114_1				Unknown
0.126122	-0.543307	0.167538	0.230946	0.262223	-0.156114	-0.691745	0.232173	0.581703	-0.16122	-0.005785	-0.483933	0.137438	0.354952	0.192086	219411	CGEN_HUM_1000019_1				Unknown
-1.13312	-1.68659	0.206239	-0.270353	-1.1728	-0.248985	-0.634726	0.746913	0.524148	-0.996937	-1.91697	-1.01677	0.319663	-0.754976	-1.35024	219507	CGEN_HUM_1000115_1	2cen-q13	Hs.1735	INHBB	inhibin, beta B (activin AB beta polypeptide)
0.237957			0.17755	-0.195967	-0.0869874		-0.17246	-0.423016	0.111286	0.00616017		-0.137959	0.0827655	-0.181683	219412	CGEN_HUM_1000020_1	6p21.3	Hs.24439	RNF8	ring finger protein (C3HC4 type) 8
-0.0175997	0.174086	0.854327	-0.328535	-0.411521		0.0776881	0.170397	0.128284	-0.11117	0.100971	-0.0957004	0.656414	-0.255074	-0.2612	219508	CGEN_HUM_1000116_1	9p13	Hs.104143	CLTA	clathrin, light polypeptide (Lca)
0.0695827	0.0862048	0.243399	0.503216	-0.167876	0.301535	0.00346247	-0.496903	0.305366	-0.678887	0.075551	0.349058	0.0490392	0.565984	-0.270897	219413	CGEN_HUM_1000021_1	2p16.2	Hs.7100	CL25084	hypothetical protein
-0.0846353	0.0449451	-0.281721	0.138816	0.0118376	0.0136709	-0.0355742	-0.503272	0.0356167	-0.345632	0.0187643	0.044486	-0.245302	-0.12108	-0.303809	219509	CGEN_HUM_1000117_1	16	Hs.288498		Homo sapiens cDNA: FLJ23497 fis, clone LNG02604
0.235174	0.377281	-0.0546322	0.294907	-0.15066		0.0687128	-0.466605	-0.0216627	0.197341	0.168646	0.272202	-0.097358	0.0897058	-0.082455	219414	CGEN_HUM_1000022_1	20q11.2	Hs.123159	SPAG4	sperm associated antigen 4
0.145892	0.137421	-0.256757	0.178166	-0.097628	0.291259	-0.125152	-0.808921	-0.0275804	0.0670289	0.392504	-0.22061	-0.546172	0.217113	0.384355	219510	CGEN_HUM_1000118_1	14q32.13	Hs.233395	FLJ11700	hypothetical protein FLJ11700
-0.114196	0.242637	-0.236778	-0.135026	0.00729983	-0.262191	-0.0699457	-0.361231	-0.140183	0.239481	0.105904	-0.0303767	-0.287869	0.0662954	-0.0244121	219415	CGEN_HUM_1000023_1	5q13-q14	Hs.150930	XRCC4	X-ray repair complementing defective repair in Chinese hamster cells 4
0.153071	-0.276765	-0.313798	0.0923136	0.341719	0.88981	-0.249434	-0.0602332	-0.0572491	0.635217	0.865185	-0.51095	0.0174797	-0.062829	0.620066	219511	CGEN_HUM_1000119_1	16	Hs.21497		Homo sapiens, clone MGC:22917 IMAGE:4859240, mRNA, complete cds
-0.23285	0.0879991	-0.257476	-0.0696653	0.141187	-0.235934	0.0993004	-0.252423	-0.218053	0.233975	-0.13435	-0.0232758	-0.216028	-0.139367	0.224559	219416	CGEN_HUM_1000024_1	7q36.1	Hs.286084	CENTG3	centaurin, gamma 3
0.358596	-0.22217	-0.895163	-0.26361	-0.900507	0.250499	-0.206404	-0.481042	0.169437	-0.70557	0.359071	-0.671535	-0.399073	-0.278768	-0.270431	219512	CGEN_HUM_1000120_1	22q12.2	Hs.279535	AGTRL2	angiotensin receptor-like 2
0.317418	-2.15241	0.422618	0.0967148	-0.721724		-1.26562	0.202507	1.17861		0.0123851	-1.53106		-0.0457372	-0.000769995	219597	CGEN_HUM_1000205_1				Unknown
0.143126	-0.740875	-0.362063	0.0843302	-0.290755	-0.148803	-0.474028	0.495685	0.598665	-0.183902	-0.567938	-0.571168	-0.217589	0.203803	0.131944	219693	CGEN_HUM_1000301_1	9q22.33	Hs.47099	FLJ21212	hypothetical protein FLJ21212
1.17333	-0.846508	-1.79874	-0.0665767	0.931145	0.829177	-0.322621	-1.45607	-0.211442	0.689607	0.463049	-1.02463	-1.31022	0.611067	2.08019	219598	CGEN_HUM_1000206_1	3p24.3	Hs.323342	ARPC4	actin related protein 2/3 complex, subunit 4 (20 kD)
0.0401613	-0.252917	0.678116	0.027792	-0.28691	-0.0152526	-0.0766642	0.347228	0.119224	-0.263634	-0.0335259	-0.161642	0.0788686	-0.218424	-0.199746	219694	CGEN_HUM_1000302_1	13q14.1-q14.2	Hs.82193	ESD	esterase D/formylglutathione hydrolase
0.14458	-0.486781	0.456641	-0.0940719	-0.0845595	-0.134835	-0.511293	-0.113257	-0.160377	-0.392192	0.0463623	-0.649782	0.112188	-0.0552902	-0.0369334	219599	CGEN_HUM_1000207_1	15q21.2	Hs.40719	KIAA1164	hypothetical protein KIAA1164
0.0834263	0.34513	0.690387	0.206369	0.190389	0.0887629	-1.80434	0.409302	0.299068	-0.117487	-0.022839	-1.55939	-0.018392	0.0308332	0.257639	219695	CGEN_HUM_1000303_1	Xq24	Hs.242183	LOC51213	HOM-TES-85 tumor antigen
0.203567		-1.30512	-0.30337	-0.0483586	0.0737048	-1.48307	-0.929572	-0.451916	0.591574	0.583676	-2.33608	-0.694315	0.104576	1.35606	219600	CGEN_HUM_1000208_1	17q25.3	Hs.325530	KIAA1067	KIAA1067 protein
0.410692	0.407995	0.254567	-0.00874771	0.538566	-0.233016	0.115201	0.471337	0.0936649	0.127338	0.101839	0.0873283	0.538562	0.385256	0.0651471	219601	CGEN_HUM_1000209_1	15q15.3	Hs.29716	FLJ10980	hypothetical protein FLJ10980
0.0228099	-0.808162	-0.510036	0.163917	0.711232	-0.0733621	-0.858384	-0.223366	0.0123004	0.823062	0.2603	-1.38163	-0.292461	0.554741	1.32202	219697	CGEN_HUM_1000305_1	2p24.3-p11.2	Hs.279932	LOC51011	CGI-105 protein
0.0248978	-1.48583	-0.423301	-0.0340159	0.253819		-1.25747	-0.213136	0.0330446	-0.109342	-0.0495226	-1.15918	-0.228914	-0.339079	0.422844	219602	CGEN_HUM_1000210_1	10q21.1	Hs.15099	KIAA0740	KIAA0740 gene product
0.467554		0.568086	-0.247733	-0.120327	-0.148572	-0.329741	0.216308	-0.360308	-0.202646	-0.263587	-0.210235	0.419316	-0.264922	-0.215416	219698	CGEN_HUM_1000306_1	5q33.2	Hs.107260	DKFZp586H062	putative UDP-GalNAc:polypeptide N-acetylgalactosaminyltransferase T9
0.0094041	-0.733229	0.123148	-0.417382	0.325894	0.0456129	-0.66474	-0.195733	0.0638248	0.419225	0.146832	-0.560018	-0.23468	-0.0350593	0.233986	219603	CGEN_HUM_1000211_1	7p15-p13	Hs.727	INHBA	inhibin, beta A (activin A, activin AB alpha polypeptide)
0.718912	-0.6882	0.570985	0.0197158	-0.0703504	0.022889	-0.352137	0.667883	0.100309	-0.0867916	-0.225515	-0.434056	0.660178	-0.239978	-0.102586	219699	CGEN_HUM_1000307_1	19q13.3	Hs.133083	DHDH	dihydrodiol dehydrogenase (dimeric)
0.544812	-0.239625	0.653275	-0.0928712	0.0234888	-0.0443744	-0.149906	0.379343	-0.276487	-0.015064	-0.0505697	-0.387939	0.391504	-0.21809	0.240097	219604	CGEN_HUM_1000212_1	12q13.13	Hs.6147	KIAA1075	KIAA1075 protein
-0.132125	-0.173373	-0.0824498	-0.0113809	1.69537	-0.100304	-0.321806	0.0914433	-0.962757	1.38102	-0.205596	-0.843712	0.0179297	0.227923	1.62744	219700	CGEN_HUM_1000308_1	Xq28	Hs.75253	IDH3G	isocitrate dehydrogenase 3 (NAD+) gamma
-0.292286	-0.301218	0.301742	-0.0419605	-0.114285	0.0471604	-0.187119	0.405524	-0.230634	0.626963	-0.186591	-0.594211	0.0964674	0.146297	0.504047	219605	CGEN_HUM_1000213_1	2p16.2	Hs.112396	KIAA0077	KIAA0077 protein
0.066725	-0.203316	0.248366	0.00100704	0.0721217	-0.103687	-0.186602	0.027558	-0.169785	0.0432828	0.156724	-0.439422	-0.0657362	0.14036	0.293993	219701	CGEN_HUM_1000309_1	2q36.1	Hs.27059	GMPPA	GDP-mannose pyrophosphorylase A
-0.0431061	-0.772799	-0.250232	0.0682035	0.725937	-0.112399	-0.980582	-0.0633681	0.0262891	0.593427	-0.285416	-0.911145	0.142086	0.393785	0.42375	219606	CGEN_HUM_1000214_1	2p22.3	Hs.92991	KIAA1414	KIAA1414 protein
0.673775	-0.0319118	0.488986	-0.00635523	-0.0112485	0.0683049	0.0900787	0.371407	0.220579	-0.0683419	0.163492	-0.0325029	0.23462	-0.0752732	0.0608068	219607	CGEN_HUM_1000215_1	9p12	Hs.301696	FLJ11560	hypothetical protein FLJ11560
0.073109	-0.089938	-0.732999	0.252054	1.35664	0.434727	-0.316666	-0.324044	0.1759		0.561899	-0.405199	-0.640508	0.32746	2.08293	219703	CGEN_HUM_1000311_1	6p25	Hs.105435	GMDS	GDP-mannose 4,6-dehydratase
0.3333	-0.865354	-0.339528	0.0216056	-0.516734	0.105014	-0.73133	-0.0896866	0.102515	0.162412	0.202393	-0.000578516	-0.0648407	0.0141101	0.413098	219608	CGEN_HUM_1000216_1	6p21.3	Hs.272214	STG	STG protein
0.0144271	-1.23003	-0.70044	-0.00932111	0.29871	0.213562	-0.807581	-0.0877322	0.381486	0.657229	-0.102322	-1.18922	-0.595777	-0.420036	-0.216142	219704	CGEN_HUM_1000312_1	14q11.2	Hs.272499	HEP27	short-chain alcohol dehydrogenase family member
-0.378484	-0.485817	0.265224	0.2771	-0.49011	-0.0134652	-0.389947	0.242019	0.928927	0.17584	-0.193918	-0.175914	0.109475	-0.00986791	-0.843466	219417	CGEN_HUM_1000025_1	1q24.3	Hs.15725	IER5	immediate early response 5
0.437381	-0.112441	0.118073	0.213427	0.271158	0.300212	-0.0455455	0.539291	0.120512	0.225553	0.183798	0.0493187	-0.248694	0.0484412	0.406283	219513	CGEN_HUM_1000121_1	2p11.2	Hs.75277	FLJ13910	hypothetical protein FLJ13910
0.436963	0.0586243	0.351317	0.121197	0.00568131	0.147891	0.192798	0.327287	0.126128	-0.0254843	0.253891	0.351493	0.030085	-0.210801	0.263924	219418	CGEN_HUM_1000026_1	17q21	Hs.100217	FMNL	formin-like
0.161631	-0.172682	-0.320463	0.154742	-0.32186	0.0507059	-0.211272	-0.367308	0.207761	-0.0732348	0.428824	-0.0462681	-0.235015	0.188179	0.196533	219514	CGEN_HUM_1000122_1				Unknown
0.105117	-0.5143	0.218916	0.143047	0.121013	-0.0190422	-0.25776	0.149405	-0.0424407	0.277832	-0.0928715	-0.149282	0.155368	0.252724	0.480312	219419	CGEN_HUM_1000027_1	18q23	Hs.164219	PARD6G	par-6 partitioning defective 6 homolog gamma (C. elegans)
0.245931	-0.0465902	0.45113	-0.193664	-0.253103	-0.206418	0.326563	0.42932	0.0479624	-0.149522	-0.666037	0.154496	0.371884	-0.354621	-0.49154	219515	CGEN_HUM_1000123_1	20q13.12	Hs.75871	PRKCBP1	protein kinase C binding protein 1
0.144936	-0.638544	-0.0868705	0.427939	0.858888	-0.323301	-0.125101	-0.00691044	-0.0485094	0.930018	-0.315715	-0.23309	0.290655	0.677495	1.37999	219420	CGEN_HUM_1000028_1	4q21-qter	Hs.73919	CLTB	clathrin, light polypeptide (Lcb)
-0.00660274	-0.0889123	0.592054	0.46623	-0.0930719	-0.0796611	0.150217	0.480691	0.544982	-0.141651	0.433232	0.0243634	0.284126	0.687102	0.346343	219516	CGEN_HUM_1000124_1	2q35-q37	Hs.2699	GPC1	glypican 1
-0.229534	-0.0215001	0.185588	-0.21829	0.281791	0.0886788	0.278926	0.123311	-0.113606	0.393409	0.116726	0.370256	0.32007	-0.267973	0.0181982	219421	CGEN_HUM_1000029_1	4p13	Hs.109918	ARHH	ras homolog gene family, member H
0.121195	0.0841673	0.429765	0.135075	-0.0198539	-0.00730749	0.342365	0.180572	0.0590651	0.0559842	0.0113526	0.316988	0.219928	0.137969	-0.0595125	219517	CGEN_HUM_1000125_1	3q21.1-3q21.3	Hs.267812	SNX4	sorting nexin 4
-0.0404238	-0.633815	-0.0193166	0.295634	-0.282345	-0.0810026	-0.446501	-0.0489657	0.162922	-0.4055	-0.0705624	-0.372245	0.214229	0.299436	-0.240345	219422	CGEN_HUM_1000030_1	3	Hs.21333		Homo sapiens mRNA; cDNA DKFZp566N1047 (from clone DKFZp566N1047); partial cds
0.146505	-0.733424	0.0227201	-0.60969	-0.357247	0.143709	-0.784099	0.266846	-0.309556	-0.649531	0.185089	-0.83399	0.344648	-0.631277	-0.798826	219518	CGEN_HUM_1000126_1	12p13.1	Hs.86232	GDF3	growth differentiation factor 3
0.284909	-0.623897	0.399802	0.192645	0.0502215	-0.0384242	-0.281195	0.604628	0.631954	-0.11208	-0.160867	-0.251503	0.28183	0.0967814	-0.177821	219423	CGEN_HUM_1000031_1	22q13.1	Hs.5898	KIAA0668	KIAA0668 protein
0.535379	-0.132238	0.455083	0.230077	-0.247107	-0.0856878	-0.0871297	0.473208	0.289022	-0.205526	-0.245895	0.0574826	0.120381	0.0922393	-0.200272	219519	CGEN_HUM_1000127_1	12	Hs.348260	CENTG1	centaurin, gamma 1
-0.00745104	-0.22612	0.598218	0.539666	-0.143004	-0.1436	-0.176067	-0.0898714	0.736113	0.154966	-0.296205	0.158426	0.203267	0.739823	-0.0363167	219424	CGEN_HUM_1000032_1	11q14.3	Hs.42743	HSPC148	hypothetical protein
0.162107	0.229901	-0.426944	0.187297	0.878582	0.0817453	0.0242348	-0.0421502	-0.1501	0.214991	0.467104	-0.0626962	-0.337349	-0.0645815	0.904529	219520	CGEN_HUM_1000128_1	22	Hs.271836		Homo sapiens cDNA FLJ10437 fis, clone NT2RP1000581
0.518772	-0.0987798	0.42885	0.249397	-0.23371	0.0380437	-0.188893	0.26259	0.253543	-0.163797	0.0254736	-0.144491	0.334271	0.00194704	-0.173532	219425	CGEN_HUM_1000033_1	10p12.31	Hs.149377	DKFZP761L042	hypothetical protein DKFZp761L0424
0.251875	0.120007	-0.115302	0.00831401	-0.168371	-0.000600998	0.168658	-0.330762	-0.0919542	-0.176321	-0.128976	-0.0755404	-0.0771474	0.0996088	0.0674601	219521	CGEN_HUM_1000129_1	2p13.3	Hs.158317	BMP10	bone morphogenetic protein 10
0.393248	-0.425373	0.395304	0.216808	0.140594	-0.136834	-0.15724	0.263096	0.368119	0.217466	-0.15124	-0.0762936	0.373078	0.165019	0.398266	219426	CGEN_HUM_1000034_1	2p25.1	Hs.235498	FLJ14075	hypothetical protein FLJ14075
-0.203475	0.164597	0.127377	0.0309094	-0.0859522	-0.186441	0.251019	0.0850181	-0.128666	0.299852	-0.28868	0.0219849	0.167802	0.252638	0.494599	219522	CGEN_HUM_1000130_1	16q24.1	Hs.75909	KIAA0182	KIAA0182 protein
-0.0223102	-0.0746388	-0.390564	-0.304988	0.543013	0.119917	-0.156269	-0.456264	-0.0360075	0.53017	0.454915	-0.333814	-0.251003	-0.150532	0.57866	219427	CGEN_HUM_1000035_1	7p22.3	Hs.7531	KIAA0810	KIAA0810 protein
-0.115688	-0.0148723	0.376643	-0.0382971	-0.0754936	-0.029409	0.0292924	0.0745066	-0.0964412	-0.0172582	-0.0377218	0.0306271	0.12585	-0.29703	-0.00102763	219523	CGEN_HUM_1000131_1	12q24.33	Hs.65746	KIAA0318	KIAA0318 protein
0.027288	-0.222961	-0.212414	-0.124499	-0.210355	-0.0172516	-0.035463	-0.582171	-0.339878	0.126579	0.0447258	-0.0389604	-0.35657	-0.234215	-0.201485	219428	CGEN_HUM_1000036_1	3p21.3	Hs.77273	ARHA	ras homolog gene family, member A
0.0775758	-0.0675118	-0.0298975	-0.399315	-0.164513	0.134121	-0.0886163	-0.241571	-0.542988	-0.660174	0.213173	-0.0623373	0.126553	-0.28056	-0.232898	219524	CGEN_HUM_1000132_1	12q13	Hs.76228	OS-9	amplified in osteosarcoma
-0.0376695	-1.09231	0.814424	0.548512	0.487068	-0.0547731	-1.2637	-0.360463	1.15215	0.405657	-0.143083	-0.878539	0.173973	-0.0306069	0.26286	219609	CGEN_HUM_1000217_1	15q12	Hs.7132	KIAA0574	KIAA0574 protein
0.0671558	0.106083	-0.246375	-0.129253	0.17883	-0.0903327	0.104899	-0.103328	-0.0403431	0.250403	-0.0290423	0.146918	-0.442212	0.156798	0.513668	219705	CGEN_HUM_1000313_1	2q12.2	Hs.288158	FLJ23591	hypothetical protein FLJ23591
-0.277077	0.153515	0.276427	-0.0857965	-0.493965	-0.462116	0.183967	0.133105	-0.0923917	-0.283883	-0.0423103	0.289317	0.206709	-0.586105	-0.338892	219610	CGEN_HUM_1000218_1	6q24.3	Hs.12002	KIAA0790	KIAA0790 protein
0.939107	0.262718	0.49433	-0.0904651	-0.154264	-0.0873999	0.198407	0.152752	0.0172977	-0.155476	0.0984878	0.164223	0.182135	-0.31796	-0.338679	219706	CGEN_HUM_1000314_1	15q25.1-q25.2	Hs.250616	IDH3A	isocitrate dehydrogenase 3 (NAD+) alpha
-0.611175	0.479552	-0.30433	0.000570461	0.0110241	-0.171257	0.239649	-0.0537961	-0.0823279	-0.201911	-0.36346	-0.162849	-0.0765661	-0.0824789	-0.217233	219611	CGEN_HUM_1000219_1	5	Hs.321151		Homo sapiens PRO1412 mRNA, complete cds
0.220996	0.587033	-0.283434	-0.472267	-0.768933	0.420818		0.218676	-0.675164	-0.968089	0.159013	0.0958634	0.125084	0.00785241	-0.663385	219707	CGEN_HUM_1000315_1	1p21	Hs.300280	AMY2A	amylase, alpha 2A; pancreatic
0.918762	0.0934666	0.714629	-0.395948	-0.202147	-0.120294	-0.0459931	0.312153	-0.463436	-0.303045	0.0271773	0.0708454	0.485036	-0.285836	-0.446598	219612	CGEN_HUM_1000220_1	1p34.1	Hs.13024	DKFZP564I122	DKFZP564I122 protein
-0.11422	0.11788	-0.0304917	-0.0192702	0.200995	0.477235	-0.128045	-0.242648	-0.437022	0.193329	0.33806	0.00874698	-0.367284	0.0258254	0.28569	219708	CGEN_HUM_1000316_1	3p21.31	Hs.28077	GMPPB	GDP-mannose pyrophosphorylase B
-0.230771	-0.360793		-0.0867618	-0.436362	0.109881	-0.384533	0.272796	0.14528	-0.598882	0.019816	-0.857898	-0.0334288	0.0776152	-0.30422	219613	CGEN_HUM_1000221_1	8p23	Hs.20695	ARHGEF10	Rho guanine nucleotide exchange factor (GEF) 10
-0.0547038	0.0417926	-0.390814	-0.229621	0.175388	0.471077	0.346526	-0.292261	0.0731316	0.186677	0.617306	0.153324	-0.0588269	0.436394	-0.299411	219709	CGEN_HUM_1000317_1	9	Hs.46531		Homo sapiens mRNA; cDNA DKFZp434C1915 (from clone DKFZp434C1915); partial cds
-0.186372	0.159273	0.0759332	0.0418095	-0.155975	-0.13752	0.249335	-0.0524448	0.0133344	-0.173868	0.0415456	0.180163	-0.0518116	-0.0259073	-0.316339	219614	CGEN_HUM_1000222_1	3q13.1-q13.2	Hs.79000	GAP43	growth associated protein 43
0.732742	-0.614341	0.0216617	-0.139915	0.244578	0.343942	-0.95258	-0.0361954	0.114464	-0.0107938	0.271374	-1.32834	0.281108	0.204104	0.461333	219710	CGEN_HUM_1000318_1	11p15.1	Hs.54470	ABCC8	ATP-binding cassette, sub-family C (CFTR/MRP), member 8
0.251998	-0.282947	0.81868	-0.0168042	-0.212074	-0.137287	-0.21603	0.569735	-0.167073	-0.327325	-0.126959	-0.16363	0.605817	-0.295889	-0.201387	219615	CGEN_HUM_1000223_1	6p21.3	Hs.146824	SPR1	SPR1 protein
-0.226971	-0.166347	0.147337	-0.190709	-0.100991	-0.145015	-0.27461	0.543329	-0.0476233	-0.268073	-0.116626	-0.363629	0.16044	-0.41949	-0.492536	219711	CGEN_HUM_1000319_1	1p34.1	Hs.48793	SIAT6	sialyltransferase 6 (N-acetyllacosaminide alpha 2,3-sialyltransferase)
-0.219214	-0.292593	0.206256	-0.11691	-0.155966	-0.414066	0.0389825	0.00604332	-0.0651139	-0.247197	-0.174689	0.00522033	-0.0456462	-0.238333	-0.0656939	219616	CGEN_HUM_1000224_1	22	Hs.115429	KIAA1666	KIAA1666 protein
-0.0180109	0.465635	0.256634	0.0155155	0.165101	0.0180989	0.189307	0.332466	-0.0121841	0.0809276	0.116097	0.0600118	0.264838	-0.512481	-0.0345825	219712	CGEN_HUM_1000320_1	19p13.3	Hs.32956	FUT6	fucosyltransferase 6 (alpha (1,3) fucosyltransferase)
-0.431186	0.336233	-0.292926	0.265628	-0.421809	-0.253457	0.340528	-0.124752	0.223169	-0.412381	-0.440647	0.275178	-0.174696	0.116681	-0.43341	219617	CGEN_HUM_1000225_1	21q22.13	Hs.50748	C21orf18	chromosome 21 open reading frame 18
0.294718	0.418684	-0.0425256	0.0052066	-0.116209	0.414305	0.221197	0.0187947	-0.0138418	-0.151533	0.216815	-0.030956	0.0096465	0.183959	-0.166663	219713	CGEN_HUM_1000321_1	8p21.3	Hs.170132	FLJ22494	hypothetical protein FLJ22494
-0.23851	0.0227122	0.0384555	0.0923258	-0.0347321	0.171821	-0.123467	-0.00212735	0.143636	0.0263915	0.246789	-0.125669	0.140978	0.262829	-0.100939	219618	CGEN_HUM_1000226_1	13q12.11-13q14.2	Hs.277888	PRO0297	PRO0297 protein
-0.0480042	0.0514035	0.327621	-0.114874	0.621541	0.421015	-0.0126795	0.00487354	-0.306192	0.0796443	0.245266	-0.307809	0.161019	0.141873	0.394089	219714	CGEN_HUM_1000322_1	4	Hs.23363	FLJ10983	hypothetical protein FLJ10983
-0.0241161	0.0413105	0.0801263	0.164107	0.66489	0.210877	0.121002	-0.134946	0.132318	0.398202	0.252064	0.060574	-0.156964	0.215281	0.42998	219619	CGEN_HUM_1000227_1	7p12.3	Hs.12210	TEM6	tumor endothelial marker 6
-0.0461207	0.259034	-0.0218424	0.0509239	0.260115	-0.0201054	0.252342	-0.165778	0.0147606	0.319091	0.274712	0.322403	-0.100462	0.181853	0.215904	219715	CGEN_HUM_1000323_1	22q13-qter	Hs.75372	NAGA	N-acetylgalactosaminidase, alpha-
-0.183488	-0.00120395	-0.0168036	-0.0844716	-0.75874	0.00496503	0.313528	-0.0650889	0.0376334	-0.878214	0.0950287	0.260666	-0.0327876	0.100799	-0.464161	219620	CGEN_HUM_1000228_1				Unknown
0.927387	-0.0181279	0.365878	-0.154962	-0.133253	0.0253166	-0.665013	0.25145	0.13571	-0.23528	-0.0339574	-0.731842	0.305943	-0.363786	-0.0346263	219716	CGEN_HUM_1000324_1	10	Hs.272257		Homo sapiens truncated AKR mRNA for truncated aldo-keto reductase type B, partial cds
-0.213644	-0.117098	0.521551	0.47192	0.0838279	-0.104137	-0.222731	0.280746	0.421067	-0.212463	-0.304855	0.111248	0.637329	0.491177	0.24268	219429	CGEN_HUM_1000037_1	11p15.5-p15.4	Hs.75082	ARHG	ras homolog gene family, member G (rho G)
-0.272302	-0.280642	0.149325	0.0542676	-0.0686261	-0.032253	-0.286887	0.0939054	0.130955	-0.0457791	-0.338868	-0.173943	0.0692262	0.0317128	-0.0668966	219525	CGEN_HUM_1000133_1	5q11.2	Hs.22753	FLJ22318	hypothetical protein FLJ22318
0.00642842		-0.021974	0.0575724	-0.335056	-0.144916		-0.251596	-0.0302036	-0.0748254	0.00321779		-0.123804	-0.246516	-0.180709	219430	CGEN_HUM_1000038_1	12q23.3	Hs.250820	FLJ14827	hypothetical protein FLJ14827
-0.261154	-0.0585989	-0.127837	0.168908	-0.679322		-0.216536	-0.291454	0.0749357	0.113772	0.40039	0.118411	-0.145845	-0.185023	-0.144838	219526	CGEN_HUM_1000134_1	6q25.3	Hs.61289	SYNJ2	synaptojanin 2
-0.102532	0.16253	-0.0658557	-0.137452	-0.250751	-0.106383	-0.0674352	-0.134441	-0.00858341	-0.279627	-0.107025	-0.168725	-0.303841	0.0993645	0.0660083	219431	CGEN_HUM_1000039_1	1p36.13	Hs.116385	FLJ10521	hypothetical protein FLJ10521
-0.297175	-0.155587	-0.166647	0.324049	-0.245594	-0.0470046	-0.215428	-0.180398	0.0595487	-0.0227409	-0.155111	-0.0288406	-0.299063	0.0155081	-0.389249	219527	CGEN_HUM_1000135_1	2q33-q36	Hs.1734	INHA	inhibin, alpha
-0.109072	0.198361	0.012217	0.122478	0.0348709	-0.269771	0.00615859	-0.268233	-0.0678721	0.143011	-0.301064	0.105632	-0.0622665	0.203478	0.0537749	219432	CGEN_HUM_1000040_1	10q11.21	Hs.279463	GDF2	growth differentiation factor 2
-0.589063	-0.322064	0.403849	0.159902	-0.0091071	0.0401623	-0.322744	-0.26683	0.00483762	-0.0878009	0.0636491	-0.647014	-0.0505846	-0.20757	-0.00173947	219528	CGEN_HUM_1000136_1	1q12	Hs.179526	TXNIP	thioredoxin interacting protein
-0.0550886	0.283186	-0.0818309	-0.0997561	0.479528	0.36904	-0.113511	-0.524438	-0.103832	0.499749	0.593089	-0.178973	-0.447861	0.0801126	1.02579	219433	CGEN_HUM_1000041_1				Unknown
0.09181	-0.524529	0.15231	-0.0035212	-0.065723	0.457076	-0.296517	-0.164306	0.0776886	0.176694	0.178609	-0.407461	-0.244207	-0.167118	-0.13856	219529	CGEN_HUM_1000137_1	13q13.3	Hs.181304	13CDNA73	hypothetical protein CG003
0.626889	0.081272	-0.1965	-0.0613906	0.132902	0.491422	0.160573	-0.156514	-0.208429	0.0264757	0.449829	-0.134895	-0.281096	0.364735	-0.360387	219434	CGEN_HUM_1000042_1	7q11.23	Hs.16269	BCL7B	B-cell CLL/lymphoma 7B
-0.0534861	-0.0622062	0.458784	-0.198055	-0.399641	-0.0420151	0.127414	0.181155	-0.225276	-0.304663	-0.0340223	-0.0723384	0.519436	-0.225276	-0.595859	219530	CGEN_HUM_1000138_1	14q24.3	Hs.118722	FUT8	fucosyltransferase 8 (alpha (1,6) fucosyltransferase)
-0.0289733	-0.590561	-0.194166	-0.0763456	-0.138897	-0.0781549	-0.773646	-0.136892	0.703209	-0.428214	-0.0940409	-0.503598	-0.0669622	0.204743	-0.110695	219435	CGEN_HUM_1000043_1	13q12	Hs.159492	SACS	spastic ataxia of Charlevoix-Saguenay (sacsin)
0.27423	-0.131168	0.117897	-0.0543446	-0.0117286	0.312785	-0.289312	0.157649	-0.197183	0.310526	0.0406233	-0.231103	0.284515	-0.123309	0.361771	219531	CGEN_HUM_1000139_1	17p11.2	Hs.78582	DRG2	developmentally regulated GTP binding protein 2
0.449068	-0.0255197	0.321741	0.0719935	-0.915363	0.473417	-0.288992	-0.055755	-0.0496219	-0.231837	0.344196	-0.202845	0.0725299	-0.539059	-0.55972	219436	CGEN_HUM_1000044_1	17q25.3	Hs.20677	KIAA1303	KIAA1303 protein
-0.279521	-0.0266328	0.0101112	-0.0727536	0.00279978	0.04165	-0.000942753	-0.293631	-0.0963689	-0.0328205	-0.184283	0.130392	-0.107218	-0.182206	0.162086	219532	CGEN_HUM_1000140_1	15	Hs.214979		Homo sapiens cDNA FLJ12323 fis, clone MAMMA1002094
-0.183529	0.227024	0.19688	0.176467	-0.693709	-0.275324	0.242993	0.201691	0.411212	-0.278439	-0.154277	0.339919	0.28522	0.181953	-0.388703	219437	CGEN_HUM_1000045_1	1p21.3	Hs.239681	FLJ20275	hypothetical protein FLJ20275
-0.0483071	0.102771	-0.0414047	0.38456	0.0496599	0.0859997	0.0767446	-0.060774	0.327875	0.136602	0.15704	0.145132	0.136738	0.167584	0.0452818	219533	CGEN_HUM_1000141_1	Xq28	Hs.195292	SAGE	sarcoma antigen
0.0198637	0.393781	-0.403165	0.113186	-0.142823		0.242079	-0.322124	0.0371563	0.140423	0.742107	0.108329	-0.153643	-0.392034	-0.242011	219438	CGEN_HUM_1000046_1	4p16.2	Hs.71040	FLJ20425	hypothetical protein FLJ20425
0.224307	-0.155359	-0.374919	-0.109865	0.607057	0.491505	-0.179057	-0.545104	-0.39356	0.57103	0.394098	-0.621157	-0.333773	0.248644	0.833234	219534	CGEN_HUM_1000142_1	11q13-q13.2	Hs.100426	BRMS1	breast cancer metastasis-suppressor 1
0.360453	0.0256609	-0.235463	-0.230449	0.251177	0.623461	-0.189674	-0.425822	-0.223995	0.416086	0.831377	-0.349881	-0.192459	-0.0855048	0.537696	219439	CGEN_HUM_1000047_1	7q36.3	Hs.29796	MGC20460	hypothetical protein MGC20460
-0.295971	-0.457291	-0.417281	-0.32465	-0.109863	0.185476	-0.396441	-0.390738	-0.0793646	0.294148	0.143037	-0.102922	-0.819728	-0.310646	0.0854801	219535	CGEN_HUM_1000143_1	4	Hs.306404		Homo sapiens cDNA FLJ20775 fis, clone COL06005
0.26393	0.197968	-0.081189	0.175854	-0.142873	0.390038	0.288196	-0.210934	0.0245223	-0.00193838	0.371676	-0.0167675	-0.226157	0.415979	0.197238	219440	CGEN_HUM_1000048_1		Hs.100015	HAB1	B1 for mucin
0.217372	-0.269761	0.47591	-0.174292	-0.504261	-0.00156696	-0.208002	0.19191	-0.142486	-0.428164	-0.102873	-0.341206	0.404829	-0.254849	-0.655276	219536	CGEN_HUM_1000144_1	17p13.3	Hs.149797	FLJ10979	hypothetical protein FLJ10979
0.253261	-0.615571	0.668653	-0.343598	-0.252724	-0.0286164	-0.66244	0.531387	0.202222	-0.37136	0.0244369	0.0775877	0.464433	-0.226315	-0.441558	219621	CGEN_HUM_1000229_1	10q23-q24	Hs.150595	CYP26A1	cytochrome P450, subfamily XXVIA, polypeptide 1
0.0332295	-0.786402	0.0782147	0.398268	0.488395	0.0588496	-0.347263	0.551055	0.319729	0.00501167	-0.215063	-0.89532	0.170558	0.325297	0.435587	219717	CGEN_HUM_1000325_1	12q13	Hs.151678	GALNT6	UDP-N-acetyl-alpha-D-galactosamine:polypeptide N-acetylgalactosaminyltransferase 6 (GalNAc-T6)
0.640819	-0.410852	0.661687	-0.274877	0.0577434	0.096256	-0.177839	0.088689	-0.772333	0.258806	0.125426	-0.729411	0.297224	-0.302381	0.273951	219622	CGEN_HUM_1000230_1	17q21.32	Hs.21907	HBOA	histone acetyltransferase
-0.409544	-0.218976	0.552947	0.000663613	-0.0356959	-0.243662	-0.07628	0.438277	-0.00773699	-0.59308	-0.279509	-0.0191385	0.667573	-0.49627	-0.422624	219718	CGEN_HUM_1000326_1	5q13	Hs.51043	HEXB	hexosaminidase B (beta polypeptide)
0.218728	-0.639714	0.0886651	-0.140064	-0.0241881	-0.199127	-0.322524	-0.289633	-0.506545	0.274591	0.28114	-0.747521	-0.116779	-0.134564	0.521848	219623	CGEN_HUM_1000231_1	2	Hs.7089	LOC51141	insulin induced protein 2
-0.595588	0.256631	-1.4244	-0.0201172	2.45344	0.0155632	-0.0104924	-0.20069	-1.594	1.96824	-0.543986	-0.630901	-0.272303	1.0356	2.02973	219719	CGEN_HUM_1000327_1	1p33-p31.1	Hs.75616	DHCR24	24-dehydrocholesterol reductase
-0.0340765	-1.06998	-0.209175	0.364147	0.0896499	-0.254044	-1.20251	0.115459	-0.038371	-0.341222	-0.305141	-0.757241	-0.32533	-0.0984019	-0.289829	219624	CGEN_HUM_1000232_1	13q32.3	Hs.45080	bA430M15.1	novel protein (ortholog of rat four repeat ion channel)
-0.485188	-0.503874	0.300417	0.217989	-0.107865	-0.126713	-0.155206	-0.0765174	0.520696	0.0630507	-0.249918	-0.60753	-0.325304	-0.109435	0.33237	219720	CGEN_HUM_1000328_1	4q31.1	Hs.246315	GALNT7	UDP-N-acetyl-alpha-D-galactosamine:polypeptide N-acetylgalactosaminyltransferase 7 (GalNAc-T7)
0.267733	-0.211773	-0.152297	0.0662305	0.219131	0.171749	-0.46032	0.0964431	0.328789	0.739675	0.481346	-0.785071	-0.440415	0.0513992	0.877379	219625	CGEN_HUM_1000233_1		Hs.351420	FLJ10520	hypothetical protein FLJ10520
0.0902287	-0.10256	0.038424	0.1447	-0.132557	-0.011911	0.150253	0.0801078	0.0314012	-0.351899	-0.10021	-0.0602811	0.424097	0.200483	-0.0108696	219721	CGEN_HUM_1000329_1	18q12.3	Hs.22985	SIAT8E	sialyltransferase 8E (alpha-2, 8-polysialytransferase)
0.223651	-0.271669	0.427165	-0.142981	-0.0987659	-0.0534472	-0.406488	0.251478	-0.0758467	-0.147417	0.105205	-0.332316	0.227747	-0.244776	-0.348509	219626	CGEN_HUM_1000234_1				Unknown
0.296008	-0.589714	0.480511	0.170811	0.0968142	-0.0939018	-0.766937	0.191869	0.143229	0.0605506	0.114011	-0.585172	0.406118	0.0496203	-0.141505	219722	CGEN_HUM_1000330_1	18q21	Hs.75342	ME2	malic enzyme 2, NAD(+)-dependent, mitochondrial
0.30053	-0.568639	0.716722	0.015202	-0.106413	0.230267	-1.67724	1.07448	0.994731	-0.503444	0.0687224	-0.2932	0.694207	-0.978136	-0.423429	219627	CGEN_HUM_1000235_1	Xq28	Hs.20136	CXorf6	chromosome X open reading frame 6
0.480588	-0.847084	0.330149	0.13567	-0.113348	0.0960676	-0.347178	0.241895	0.217855	-0.152871	-0.169903	-0.502384	0.239514	-0.0480616	0.0918217	219723	CGEN_HUM_1000331_1	6q16	Hs.225945	FUT9	fucosyltransferase 9 (alpha (1,3) fucosyltransferase)
0.499001	-0.630804	0.0191894	0.102835	-0.12615	-0.0531404	-0.36044	0.14439	-0.395965		0.0210161	-0.82357	-0.0767917	0.237716	0.212369	219628	CGEN_HUM_1000236_1	16q22.1	Hs.268700	FLJ21736	hypothetical protein FLJ21736
-0.0946369	-0.076707	0.224676	0.198134	0.49332	-0.0580193	-0.340338	0.296189	-0.0790387	-0.0379608	-0.0494361	-0.279578	-0.00400485	-0.0647992	0.427867	219724	CGEN_HUM_1000332_1	4p16.3	Hs.89560	IDUA	iduronidase, alpha-L-
-0.163895	0.0645116	0.763045	0.668797	-0.119655	-0.197354	-0.148067	0.537661	0.766615	-0.404378	-0.148687	0.302147	0.501428	0.273854	-0.704039	219629	CGEN_HUM_1000237_1	21q22.11	Hs.75428	SOD1	superoxide dismutase 1, soluble (amyotrophic lateral sclerosis 1 (adult))
-0.278345	-0.0159021	-0.105428	-0.198276	-0.0909857	-0.17618	-0.0205422	-0.390186	-0.332985	-0.106821	-0.136848	-0.0160516	-0.139604	-0.0183043	0.264277	219725	CGEN_HUM_1000333_1	11q25	Hs.3353	B3GAT1	beta-1,3-glucuronyltransferase 1 (glucuronosyltransferase P)
0.25541	-0.332564	-0.295961	0.173975	-0.0932858	0.0371845	-0.548229	0.204746	0.248235	0.396541	0.435668	-0.4168	-0.11221	0.431282	0.659719	219630	CGEN_HUM_1000238_1	4q32.2	Hs.301528	KATII	L-kynurenine/alpha-aminoadipate aminotransferase
-0.324126	-0.374552	-0.066462	-0.334876	-0.101244	-0.328271	-0.102641	-0.0508506	-0.396798	0.2048	-0.106116	-0.339838	-0.0515186	-0.292201	0.458026	219726	CGEN_HUM_1000334_1	22	Hs.26890	CECR5	cat eye syndrome chromosome region, candidate 5
0.208562	0.0942153	-0.00359249	0.143004	0.0274914	0.0533974	-0.0728697	0.129711	0.246767	-0.0302128	-0.353497	-0.284486	-0.167898	0.348382	0.193364	219631	CGEN_HUM_1000239_1	14q24.2	Hs.293970	ALDH6A1	aldehyde dehydrogenase 6 family, member A1
-0.280429	0.118081	-0.74629	-0.0272215	0.289754	0.0958434	-0.0785405	-0.234477	-0.401617	0.398878	0.0508867	-0.197688	-0.275322	0.43215	0.499713	219727	CGEN_HUM_1000335_1	1p22	Hs.135578	CTBS	chitobiase, di-N-acetyl-
-0.00186078	-0.413358	0.454008	0.0234456	0.0607292	0.167857	-0.662063	0.409716	0.383911	0.150135	0.263063	-0.693279	0.192545	-0.0347422	0.163504	219632	CGEN_HUM_1000240_1	16q13	Hs.278997	LOC51716	carboxylesterase-related protein
-0.232265	-0.54087	-0.335855	0.424332	0.0703357	-0.261087	-0.339309	-0.221119	0.79214	0.427293	-0.343987	-0.399899	-0.152473	0.315461	0.164929	219728	CGEN_HUM_1000336_1				Unknown
0.531668	-0.346713	-0.0617812	0.153112	-0.19456	0.161923	-0.848746	0.42578	0.617901	-0.0477277	-0.0712759	-0.579107	0.176682	-0.223796	-0.0811398	219441	CGEN_HUM_1000049_1	8p21	Hs.9018	EXTL3	exostoses (multiple)-like 3
0.0448748	0.253948	-0.48388	0.028709	0.00153642	0.151197	0.341886	0.0695045	-0.125574	-0.182469	0.0786518	0.439246	-0.451163	-0.0179368	0.0528242	219537	CGEN_HUM_1000145_1	7q22	Hs.202097	PCOLCE	procollagen C-endopeptidase enhancer
-0.0936826		-0.125028	0.172018	0.125065	-0.286463		-0.381324	0.252172	0.0107471	-0.323263		-0.278746	-0.00746666	0.228089	219442	CGEN_HUM_1000050_1	22q12.2	Hs.322852	GAR22	GAS2-related on chromosome 22
0.821763	-0.0693103	0.418664	0.242127	0.170075	0.225119	-0.280043	0.0154786	0.0964308	0.337795	0.226464	-0.396053	0.107908	0.700972	0.273624	219538	CGEN_HUM_1000146_1	14q32.32	Hs.321766	FLJ23027	hypothetical protein FLJ23027
-0.286833	-0.126482	-0.226428	-0.243921	-0.0549615	-0.0185394	-0.490942	0.0644006	-0.201954	-0.549451	-0.0150579	-0.0710775	-0.0736976	-0.371338	-0.173718	219443	CGEN_HUM_1000051_1		Hs.211751	KIAA1446	KIAA1446 protein
0.330029	-0.0542705	0.472774	0.130243	-0.150468	-0.11538	0.51124	-0.161923	0.371923	-0.18484	-0.204163	0.420533	-0.166196	0.100829	0.158307	219539	CGEN_HUM_1000147_1	17q11.1	Hs.14202	FLJ11040	hypothetical protein FLJ11040
0.231	-0.0486553	0.307365	-0.38331	0.327236	0.0842646	0.06204	-0.231215	-0.215215	0.0386141	0.203603	0.0071588	-0.0118531	-0.296199	0.441591	219444	CGEN_HUM_1000052_1	2q11.1	Hs.75912	KIAA0257	KIAA0257 protein
-0.125273	0.0216725	0.587975	-0.0167794	-0.399978	-0.16358	0.13935	0.306317	-0.168057	-0.272215	-0.160405	-0.0295269	0.368726	0.011287	-0.088178	219540	CGEN_HUM_1000148_1	16q22.1	Hs.194625	DNCLI2	dynein, cytoplasmic, light intermediate polypeptide 2
-0.894457	0.122681	-0.352199	-0.25109	0.646965	-0.0170889	-0.0954563	-0.336782	-0.236886	0.6192	0.0511545	-0.191886	-0.130099	-0.234868	0.719457	219445	CGEN_HUM_1000053_1	9q34.3	Hs.4964	DKFZP586J162	DKFZP586J1624 protein
-0.0266287	0.116391	-0.341464	-0.243777	-0.0252192	-0.0261018	0.262994	-0.513188	-0.0412896	0.18983	0.0302048	0.252857	-0.22929	-0.120504	-0.038786	219541	CGEN_HUM_1000149_1	1p36.1	Hs.146409	CDC42	cell division cycle 42 (GTP binding protein, 25kD)
0.330884	-0.388787	-0.42358	-0.0671759	0.171847	-0.0524522	-0.247593	-0.404665	0.165263	-0.309844	0.355732	-0.351288	-0.260465	0.279422	-0.0338846	219446	CGEN_HUM_1000054_1				Unknown
0.0106059	-0.199182	0.614716	-0.345312	-0.371508	-0.13894	-0.167064	0.264293	-0.345481	-0.185266	-0.057572	-0.185386	0.478776	-0.746716	-0.376236	219542	CGEN_HUM_1000150_1	10q11.21	Hs.2171	GDF10	growth differentiation factor 10
0.0798078	-0.668417	0.0433284	0.550858	0.350246	0.281306	-0.350757	0.324313	0.813194	0.526003	-0.401643	-0.412054	-0.101429	-0.210051	0.0568952	219447	CGEN_HUM_1000055_1	16	Hs.208778		Homo sapiens cDNA FLJ12176 fis, clone MAMMA1000714
0.127445	-0.125814	0.0745841	0.145768	0.129585	-0.0105313	-0.196653	0.0794851	0.126624	0.00468788	-0.126106	0.0352138	-0.280787	0.109559	0.0813966	219543	CGEN_HUM_1000151_1	14	Hs.24255	DKFZP434I173	DKFZP434I1735 protein
-0.00389654	0.245948	0.103032	0.397984	-0.346561	-0.160834	0.23355	0.241061	0.348357	-0.287903	-0.0694168	0.199263	-0.0446187	0.0314416	0.00187327	219448	CGEN_HUM_1000056_1	19q13.33	Hs.227782	DKFZP586M101	DKFZP586M1019 protein
0.218323	0.142451	-0.0613546	0.515261	0.538314	0.111073	-0.431493	0.837998	-0.0129507	0.281293	0.246845	-0.601833	-0.0606926	0.64267	0.900097	219544	CGEN_HUM_1000152_1	11q13.1	Hs.124275	C11orf11	chromosome 11 open reading frame 11
0.0962267	-0.218346	-0.331788	-0.320225	-0.108381	-0.00406368	-0.263034	-0.459754	-0.354682	-0.164495	0.0570788	-0.0330025	-0.335036	0.112439	0.203225	219449	CGEN_HUM_1000057_1	12q15	Hs.184627	RAB21	RAB21, member RAS oncogene family
0.432734	-0.339814	0.388798	-0.150466	-0.12768	-0.255533	0.14432	0.337359	0.380766	0.379629	-0.168003	0.025105	0.144562	-0.0433284	0.04978	219545	CGEN_HUM_1000153_1	6q16.3	Hs.5232	HSPC125	HSPC125 protein
-0.241144	-0.115928	0.273049	0.0146328	0.139799	-0.0984917	0.149428	0.161748	0.273793	-0.0148967	-0.18144	0.0803165	0.19333	0.0649746	0.274094	219450	CGEN_HUM_1000058_1	13q32	Hs.76828	GPC5	glypican 5
0.124393	0.0610767	-0.0934824	0	-0.0724665	-0.34946	0.0346604	-0.24319	-0.119111	-0.00739537	-0.318765	-0.073249	-0.0911392	0.206995	0.278816	219546	CGEN_HUM_1000154_1	15q15-q21	Hs.61418	MFAP1	microfibrillar-associated protein 1
-0.559147	-0.0715947	-0.035192	0.000983097	0.384994	0.0101086	-0.130967	-0.199332	-0.0429197	0.255661	0.0645564	-0.0560489	-0.0468326	0.183693	0.229086	219451	CGEN_HUM_1000059_1	5q11.1-q11.2	Hs.41716	ESM1	endothelial cell-specific molecule 1
0.0572861	-0.0419446	0.292041	0.0692785	0.0802921	-0.220795	0.109145	0.121835	-0.0771641	0.0390451	-0.0603305	0.126872	0.0860932	-0.305491	-0.0711948	219547	CGEN_HUM_1000155_1	Xq26	Hs.61469	CXorf9	chromosome X open reading frame 9
-0.434979	-0.342438	0.699236	-0.509216	-0.0391285	-0.114349	0.00212714	0.354113	-0.334546	-0.242453	-0.0374561	0.0799133	0.834957	-1.02292	-0.454846	219452	CGEN_HUM_1000060_1	7q34	Hs.923	SSBP1	single-stranded DNA binding protein
0.55159	-0.322486	0.297156	-0.156462	-0.150301	0.121072	-0.451252	0.0374463	-0.208	-0.213272	0.172658	-0.302895	0.0739452	-0.0217678	-0.0846817	219548	CGEN_HUM_1000156_1	9	Hs.143878	FLJ00024	hypothetical protein FLJ00024
-0.131782	-0.209916	1.01006	0.255562	-0.322063	0.0358827	0.00395785	0.42559	0.0871139	-0.343053	-0.283771	-0.0392472	0.622014	-0.106632	-0.713478	219633	CGEN_HUM_1000241_1	1q42-q44	Hs.107318	KMO	kynurenine 3-monooxygenase (kynurenine 3-hydroxylase)
-0.244151	0.0282329	-0.341876	-0.24843	-0.168783	-0.100729	0.00513568	0.288289	0.00801785	0.111654	-0.0983108	-0.140852	-0.0803692	-0.33862	-0.223743	219729	CGEN_HUM_1000337_1				Unknown
0.825976	0.166529	0.501919	0.0242267	-0.058074	-0.160162	0.117947	0.37252	0.00221059	-0.162906	0.0991491	0.180773	0.364559	-0.338397	-0.151345	219634	CGEN_HUM_1000242_1	7q34-q36	Hs.75741	ABP1	amiloride binding protein 1 (amine oxidase (copper-containing))
0.0474154	-0.221239	-0.0344278	-0.0054128	-0.0411334	0.0171384	0.0241371	0.25032	-0.0339296	-0.348174	-0.0307006	-0.103244	-0.103617	-0.179083	-0.290557	219730	CGEN_HUM_1000338_1	20p13	Hs.155410	IDH3B	isocitrate dehydrogenase 3 (NAD+) beta
-0.281681	0.123577	0.118189	0.213439	0.0642323	-0.0840862	0.106942	0.351667	0.0786218	-0.0729288	-0.406885	-0.0460882	0.28004	0.0191631	0.105556	219635	CGEN_HUM_1000243_1	11q22.3-q23.3	Hs.366	PTS	6-pyruvoyltetrahydropterin synthase
-0.043732	0.0193747	0.094881	-0.0569675	-0.206807	0.39579	-0.0316128	0.257048	-0.0282547	-0.194011	0.227058	0.0696758	0.168168	0.136779	-0.0145603	219731	CGEN_HUM_1000339_1	2p11.2	Hs.225939	SIAT9	sialyltransferase 9 (CMP-NeuAc:lactosylceramide alpha-2,3-sialyltransferase; GM3 synthase)
-0.162372	-0.0398804	0.203954	0.213325	-0.630172	-0.206954	-0.0247198	0.160823	0.0332978	-0.572302	0.0206278	-0.158033	0.188706	-0.108354	-0.794694	219636	CGEN_HUM_1000244_1	15q14-q15	Hs.23876	VPS18	vacuolar protein sorting protein 18
0.0881482	0.266569	0.0478048	-0.0957637	0.541452	0.615835	0.145052	-0.0862482	-0.275311	0.104179	0.486786	0.0108586	-0.128781	0.0774407	0.3305	219732	CGEN_HUM_1000340_1	10q26.12	Hs.20950	LHPP	phospholysine phosphohistidine inorganic pyrophosphate phosphatase
-0.47182	0.14215	-0.0946646	0.203112	-0.228615	-0.813432	0.23378	-0.180754	-0.0495572	0.00536675	-0.749013	0.221712	-0.0346357	-0.0764422	-0.110924	219637	CGEN_HUM_1000245_1	4q13.3	Hs.122583	FLJ21934	hypothetical protein FLJ21934
-0.128327	0.249321	-0.214094	0.150658	0.0282036	-0.195962	0.155678	-0.402529	0.148734	0.116194	0.0646345	0.0704375	-0.0934538	0.223033	-0.0772931	219733	CGEN_HUM_1000341_1	6pter-p22.1	Hs.61485	FLJ20330	hypothetical protein
0.119115	-0.188573	-0.991868	0.0803151	-0.143647	-0.982508	-0.448277	-1.06281	0.289834	0.0883877	-0.792724	-0.281404	-1.34393	-0.129196	0.568365	219638	CGEN_HUM_1000246_1	4p16.3-q21	Hs.2420	SOD3	superoxide dismutase 3, extracellular
0.131223	0.0702815	-0.210418	-0.42935	-0.965485	0.0206068	0.0461363	0.000434547	-0.235597	-0.805656	0.0823523	-0.355437	0.19047	-0.149355	-0.600737	219734	CGEN_HUM_1000342_1	11q23-q24	Hs.75268	SIAT4C	sialyltransferase 4C (beta-galactosidase alpha-2,3-sialytransferase)
0.0884199	-0.622743	0.69011	0.0137163	-0.079507	-0.0941136	-0.347535	0.300762	0.266352	0.20535	-0.364277	-0.252563	0.514351	-0.20232	-0.520239	219639	CGEN_HUM_1000247_1	19p13.1	Hs.180570	CYP4F12	cytochrome P450 isoform 4F12
-0.266505	-0.162125	0.0867923	0.225545	0.0345657	-0.207284	-0.354967	0.188796	0.294595	0.0140319	-0.402289	-0.136952	0.0760205	0.00358293	-0.208567	219735	CGEN_HUM_1000343_1				Unknown
0.30432	0.0883976	0.171881	-0.47083	-0.138323	0.187586	0.230558	0.0315366	-0.346581	-0.228199	0.518758	0.123643	0.0231206	-0.359031	-0.149435	219640	CGEN_HUM_1000248_1	14q24.2	Hs.287733	FLJ23189	hypothetical protein FLJ23189
-0.0704541	0.279019	0.125799	0.0708021	-0.0322314	0.00151045	0.0519786	0.451099	0.0939456	-0.148136	0.122857	0.173757	0.0472166	-0.0116389	-0.162209	219736	CGEN_HUM_1000344_1	4p16.1	Hs.12183	KIAA0935	KIAA0935 protein
-0.523605	0.0212255	0.00740708	-0.0473402	0.136834	-0.276252	-0.0792366	-0.142508	0.127117	0.339325	-0.440592	0.00451612	-0.2965	0.153224	0.138321	219641	CGEN_HUM_1000249_1	4q13.3	Hs.294039	UGT2B10	UDP glycosyltransferase 2 family, polypeptide B10
-0.0975931	0.269428	-0.330143	-0.211116	0.0624988	0.216372	-0.0223599	-0.0368966	-0.565495	-0.312874	-0.112226	0.108922	0.137942	0.0573733	-0.0975698	219737	CGEN_HUM_1000345_1	16q22.1	Hs.85962	HAS3	hyaluronan synthase 3
-0.0800572	-0.490906	0.315699	0.211976	-0.611263	-0.400342	-0.204326	0.170953	-0.125259	-0.393312	-0.136976	0.0596781	-0.0360832	-0.0963852	-0.509659	219642	CGEN_HUM_1000250_1	4q31-q32	Hs.183671	TDO2	tryptophan 2,3-dioxygenase
-0.0404409	-0.0155834	0.254673	0.182609	0.432088	0.651157	0.149821	0.18905	0.0426502	0.223237	0.500325	0.00356187	0.28452	0.00618793	0.161268	219738	CGEN_HUM_1000346_1	11p15.5	Hs.288529	FLJ22635	hypothetical protein FLJ22635
-0.226569	0.111353	0.0461702	0.224246	-0.0221238	-0.263533	0.134533	-0.13628	-0.116323	0.277913	-0.147201	-0.023177	0.116693	0.0378458	0.407651	219643	CGEN_HUM_1000251_1	2p12	Hs.91546	P450RAI-2	cytochrome P450 retinoid metabolizing protein
0.160868	0.251287	-0.146668	0.0915196	0.035341	-0.0899984	0.109226	-0.25532	-0.0657812	-0.10409	-0.0187686	-0.250652	-0.236579	0.0282706	-0.0825057	219739	CGEN_HUM_1000347_1	7q34-q36	Hs.97056	FLJ21634	hypothetical protein FLJ21634
-0.153032	-0.0547546	0.184687	0.0917914	-0.187117	-0.141252	-0.0818944	0.0179219	0.178498	-0.229987	-0.0407722	0.0251055	0.0814185	0.0855701	-0.15646	219644	CGEN_HUM_1000252_1	6q14.1	Hs.33979	CGI-02	CGI-02 protein
0.477244	-0.150902	0.0875632	-0.0676186	0.101764	-0.0766846	-0.944881	-0.0609892	0.0668204	0.151968		-0.711525	0.0640157	0.239295	0.291448	219740	CGEN_HUM_1000348_1	18q21	Hs.47572	ELAC1	elaC homolog 1 (E. coli)
0.0642309	-0.357558	0.702982	0.039202	-0.156544	-0.173505	-0.183899	0.441753	0.383351	-0.284128	-0.348461	0.0268428	0.479239	-0.0859405	-0.394552	219453	CGEN_HUM_1000061_1	13q14.12-q14.2	Hs.58570	DDX26	DEAD/H (Asp-Glu-Ala-Asp/His) box polypeptide 26
-0.0147228		-0.0525492	-0.104406	0.164819	-0.119515		-0.0347507	0.00487927	0.13321	-0.299349		0.0117984	0.020968	0.119745	219549	CGEN_HUM_1000157_1	2p14-p16	Hs.115240	PEX13	peroxisome biogenesis factor 13
0.707317	0.188089	0.0138416	0.0832266	-0.337242	0.317533	0.0471714	-0.197322	-0.167162	-0.0487466	0.289362	0.548899	-0.336852	-0.0243893	-0.123026	219454	CGEN_HUM_1000062_1	1p35-p32	Hs.99948	BMP8	bone morphogenetic protein 8 (osteogenic protein 2)
0.184835	-0.281569	-0.239573	0.0603062	-0.331804		-0.197771	-0.445859	0.115353	0.0965634	0.255759	-0.107784	-0.190841	-0.1763	-0.104964	219550	CGEN_HUM_1000158_1	16q22-q23	Hs.78979	GLG1	golgi apparatus protein 1
0.0269813	-0.0410214	-0.0110736	0.225179	-0.0668162	-0.0420346	-0.128602	-0.0147838	0.562423	-0.40745	0.0276086	0.137027	0.119898	0.237933	-0.427126	219455	CGEN_HUM_1000063_1	9q21.32	Hs.36752	GKAP42	protein kinase anchoring protein GKAP42
0.320336	-0.138524	-0.401562	-0.0814711	-0.175016	0.456212	-0.243145	-0.53754	-0.209111	-0.112528	0.451021	-0.275437	-0.201304	-0.278113	-0.25066	219551	CGEN_HUM_1000159_1	7p22.2	Hs.229950	KIAA0415	KIAA0415 gene product
-0.0758857	-0.00552628	-0.263375	0.203703	0.0231439		0.11676	-0.531853	-0.170328	0.225165	-0.0817316	0.387055	-0.173724	-0.103018	-0.0150364	219456	CGEN_HUM_1000064_1	4q21	Hs.272396	AMBN	ameloblastin, enamel matrix protein
0.983716	-0.316299	0.481273	0.101863	0.346651	0.421287	-0.129408	-0.125935	-0.102922	0.411149	0.179601	-0.101766	-0.104964	-0.0374907	0.425253	219552	CGEN_HUM_1000160_1	11q13	Hs.155165	ZFPL1	zinc finger protein-like 1
0.257823	0.381162	-0.367866	0.0624019	0.211018	0.434045	0.0332534	-0.689633	-0.280912	0.244219	0.517597	-0.121325	-0.574959	-0.0238979	0.336703	219457	CGEN_HUM_1000065_1	11q21	Hs.278944	HSPC048	HSPC048 protein
0.0607764	0.389059	-0.472619	-0.480953	0.229692	0.253827	0.232852	-0.191654	-0.45206	0.190917	0.0666695	0.128597	-0.123469	-0.136172	0.280291	219553	CGEN_HUM_1000161_1	1p36.22	Hs.8261	FLJ22393	SPRY domain-containing SOCS box protein SSB-1
0.38152	-0.00101677	-0.222223	-0.130784	0.235097	0.112926	-0.0439622	-0.239452	-0.302709	0.0769023	0.332816	-0.196105	-0.167149	-0.20669	0.45523	219458	CGEN_HUM_1000066_1	10q22.1	Hs.209637	FLJ12921	hypothetical protein FLJ12921
0.280286	-0.0429009	0.0885392	0.0147121	0.0267575	0.284721	-0.122648	-0.0197163	-0.179142	0.161996	0.309052	-0.230367	0.161148	0.0554414	-0.0675227	219554	CGEN_HUM_1000162_1	2	Hs.159377	CENTG2	centaurin, gamma 2
-0.0221277	-0.426305	0.398012	-0.262399	-0.0812347	-0.0535126	-0.478755	0.51824	0.37251	-0.369681	-0.0161367	-0.104095	0.360683	-0.287228	-0.35319	219459	CGEN_HUM_1000067_1	20q11.2	Hs.1573	GDF5	growth differentiation factor 5 (cartilage-derived morphogenetic protein-1)
0.193707	0.287137	-0.145706	-0.630105	0.756753	0.0861346	0.0839296	-0.0406504	-0.753799	0.692074	-0.021332	-0.193114	0.428142	0.220378	0.961245	219555	CGEN_HUM_1000163_1	14q32.1-q32.2	Hs.334648	PAPOLA	poly(A) polymerase alpha
0.227695	-0.0729293	0.13368	-0.0890284	-0.809472	0.10936	-0.115115	-0.349428	0.0631738	-0.192179	0.364415	0.300814	-0.115707	-0.354853	-0.66008	219460	CGEN_HUM_1000068_1	9	Hs.306761		Homo sapiens cDNA: FLJ21433 fis, clone COL04232
-0.127088	0.136772	-0.00692625	0.165815	0.346583		-0.0321537	-0.233545	-0.0305758	0.439972	0.302259	0.0195075	-0.00651791	0.0923177	0.176857	219556	CGEN_HUM_1000164_1	10q25.3-q26.2	Hs.75111	PRSS11	protease, serine, 11 (IGF binding)
-0.432295	-0.150016	-0.416612	0.709335	-0.396391	0.29356	0.158437	-0.367543	0.182238	-0.465509	-0.0438895	0.295281	-0.377813	-0.0424638	-0.660879	219461	CGEN_HUM_1000069_1	11q12.1	Hs.1030	RIN1	ras inhibitor
-0.23557	0.0924841	-0.496101	-0.0845055	-0.139845	-0.136298	-0.116698	-0.248144	0.0289945	-0.147681	-0.243371	-0.0333172	-0.306458	-0.127965	-0.0749592	219557	CGEN_HUM_1000165_1	12q13.13	Hs.33187	KIAA0748	KIAA0748 gene product
0.111323	0.354921	0.301026	0.133001	-0.245573		0.111869	-0.181838	0.34715	-0.601654	0.412197	-0.0657521	0.198719	0.119197	-0.431507	219462	CGEN_HUM_1000070_1				Unknown
-0.120316	0.109164	-0.122999	-0.0523562	0.0739455	-0.206489	-0.124697	-0.337655	-0.230158	-0.00173259	-0.196356	-0.129992	-0.280108	0.151172	-0.0609284	219558	CGEN_HUM_1000166_1	1p36	Hs.135150	T1A-2	lung type-I cell membrane-associated glycoprotein
0.0102912	0.290385	0.115935	-0.043153	-0.237853	-0.0474079	0.0270812	-0.180431	-0.0299088	-0.144709	0.168562	-0.142466	-0.191795	0.0984757	0.0479584	219463	CGEN_HUM_1000071_1	17q22-q23	Hs.112499	PRAX-1	peripheral benzodiazepine receptor-associated protein 1
0.252234	-0.0645183	-0.389398	-0.211242	0.836959	0.436165	-0.0873295	-0.379649	-0.00282182	0.413065	0.0304503	-0.0122445	-0.368916	-0.0116548	0.292532	219559	CGEN_HUM_1000167_1	7q11.21	Hs.187660	RABEX5	putative Rab5 GDP/GTP exchange factor homologue
0.0150237	0.358608	-0.12501	-0.20319	0.308609	0.0992695	0.100032	-0.361425	-0.47198	0.358341	0.326677	0.111928	-0.151706	-0.118802	0.240155	219464	CGEN_HUM_1000072_1	20p12	Hs.73853	BMP2	bone morphogenetic protein 2
0.0579044	-0.0328166	-0.229349	-0.119178	-0.096969	-0.0531409	-0.0719893	-0.448231	-0.224885	-0.0214285	-0.0238286	-0.226648	-0.0842826	0.0594539	-0.00212858	219560	CGEN_HUM_1000168_1	8p21.2	Hs.62113	KIAA0717	KIAA0717 protein
-0.15619	-1.41656	0.169165	-0.182022	0.0570177	-0.320955	-1.34751	0.000359999	0.521364		-0.184218	-0.847785	-0.0449793	0.0743588	0.113849	219645	CGEN_HUM_1000253_1	19p13.2	Hs.106242	CYP4F3	cytochrome P450, subfamily IVF, polypeptide 3 (leukotriene B4 omega hydroxylase)
-0.306365	-0.452785	0.347044	0.322349	-0.338	0.0918907	-0.121133	0.524779	0.367114	-0.109553	-0.268293	-0.315566	0.477503	0.0906009	-0.444798	219741	CGEN_HUM_1000349_1	7p12	Hs.152707	GBAS	glioblastoma amplified sequence
-0.27683	-0.353263	0.262989	-0.899801	-0.640266	-0.346993	-0.0844681	-0.0743464	-0.877557	-0.355348	-0.259622	-0.250284	-0.0846131	-1.33874	-0.664623	219646	CGEN_HUM_1000254_1	7q11.21	Hs.16277	FLJ10900	hypothetical protein FLJ10900
-0.245653	0.0185155	0.0315123	0.287009	0.933715	-0.243196	-0.0665533	0.17668	-0.387188	0.434887	-0.326776	-0.298525	0.179139	0.02447	0.800353	219742	CGEN_HUM_1000350_1	3p21.33	Hs.79222	GLB1	galactosidase, beta 1
0.317424	-0.403509	-0.543596	-0.180173	-0.0276135	0.00327513	-0.204462	-0.638494	-0.109204	0.34045	0.146207	-0.538404	-0.461481	0.0442806	0.67395	219647	CGEN_HUM_1000255_1	19	Hs.133494		Homo sapiens clone TCCCIA00164 mRNA sequence
0.318949	-0.140213	0.460837	0.0144149	-0.0198214	0.0180169	-0.13078	0.169392	0.00390137	-0.217158	-0.0541978	-0.370138	0.126431	0.0993729	0.253099	219743	CGEN_HUM_1000351_1	12q13.3	Hs.159481	GALGT	UDP-N-acetyl-alpha-D-galactosamine:(N-acetylneuraminyl)-galactosylglucosylceramide N-acetylgalactosaminyltransferase (GalNAc-T)
0.25076	-0.393913	-0.251013	-0.0509239	-0.155738	0.00194423	-0.031236	-0.286871	-0.388869	-0.0885325	0.0740904	-0.388369	-0.216997	-0.182977	0.19238	219648	CGEN_HUM_1000256_1	20q13.2	Hs.182281	C20orf43	chromosome 20 open reading frame 43
-0.0470213	-0.278499	-0.170861	-0.185758	0.0682048	-0.039402	-0.241262	-0.308027	-0.06007	0.228127	0.0350272	-0.680122	-0.292059	-0.0854815	0.506768	219744	CGEN_HUM_1000352_1				Unknown
-0.128273	0.246251		0.944474	0.392271	0.00184724	-0.760052		0.258278	0.709173	-0.337551	-0.488047		0.859194	0.499043	219649	CGEN_HUM_1000257_1	4q13	Hs.225950	UGT2A1	UDP glycosyltransferase 2 family, polypeptide A1
0.354912	-0.458095	-0.733722	0.0251464	0.467229	0.745762	-0.689531	-0.415367	0.186608	0.603683	0.455943	-1.2263	-0.525081	-0.00355573	1.07851	219745	CGEN_HUM_1000353_1	15q23-q24	Hs.119403	HEXA	hexosaminidase A (alpha polypeptide)
0.0432639	-0.190665	0.246732	-0.18633	-0.344199	0.0103893	-0.221373	0.232329	-0.153139	-0.321155	0.00536143	0.155677	0.33648	-0.297778	-0.339222	219650	CGEN_HUM_1000258_1	2q37	Hs.284239	UGT1A6	UDP glycosyltransferase 1 family, polypeptide A6
-0.580478	-0.515914	0.349872	-0.184253	-0.447532	-0.311458	-0.270004	0.397725	-0.0643504	-0.274155	-0.445499	-0.169828	0.29633	-0.566536	-0.771392	219746	CGEN_HUM_1000354_1	11p15.5-p15.4	Hs.77290	TALDO1	transaldolase 1
0.110796	-0.973745	0.322781	0.166746	0.657455	0.06183	-1.05502	-0.0386792	0.3908	0.259933	0.0930134	-0.455987	0.237686	0.277993	0.385604	219651	CGEN_HUM_1000259_1	16q22.1	Hs.282975	CES2	carboxylesterase 2 (intestine, liver)
-0.173002	-0.593244	0.555346	0.490429	-0.218191	-0.0341599	-0.451683	0.58995	0.499464	-0.595303	-0.29076	-0.163847	0.775454	0.0400107	-0.582763	219747	CGEN_HUM_1000355_1	1	Hs.110477	DPM3	dolichyl-phosphate mannosyltransferase polypeptide 3
0.762881	0.0424927	0.510477	-0.0853785	0.439648	-0.149005	0.0829388	0.516657	-0.505462	0.136782	-0.177344	-0.292419	0.591706	0.151791	0.308095	219652	CGEN_HUM_1000260_1	14q31	Hs.273	GALC	galactosylceramidase (Krabbe disease)
0.363372	-0.0775253	0.173994	-0.204071	0.876375	0.0674891	-0.0840152	0.0575841	-0.639077	0.416117	0.0850951	-0.31527	0.0609898	-0.121309	1.01585	219748	CGEN_HUM_1000356_1	9q34.12	Hs.109672	VI	CMP-NeuAC:(beta)-N-acetylgalactosaminide (alpha)2,6-sialyltransferase member VI
-0.239809	-0.12665	0.0801703	-0.0126953	0.413762	-0.233027	0.070975	-0.0593989	-0.149552	0.0956888	-0.207041	-0.182389	0.180832	-0.0468607	0.335632	219653	CGEN_HUM_1000261_1	1p36-p35	Hs.76057	GALE	galactose-4-epimerase, UDP-
-0.149847	-0.173685	-0.0343904	-0.158794	-0.160794	-0.134125	-0.00295143	-0.118871	-0.218386	0.0262917	-0.145165	-0.33656	0.0913099	-0.031117	0.373379	219749	CGEN_HUM_1000357_1	9q34.3	Hs.457	FUT7	fucosyltransferase 7 (alpha (1,3) fucosyltransferase)
0.420452	-0.424257	0.0484647	-0.331448	-0.402666	0.234073	0.0279366	-0.0266683	-0.0764935	-0.172785	0.209411	-0.832454	0.205466	-0.510496	0.0644192	219654	CGEN_HUM_1000262_1	1q21	Hs.282997	GBA	glucosidase, beta; acid (includes glucosylceramidase)
-0.236856	0.48759	0.0194189	0.0305333	0.227508	-0.234495	-0.058572	0.447477	0.356066	0.229272	-0.285974	0.0971737	0.151146	0.739201	0.598485	219750	CGEN_HUM_1000358_1	12p13.3	Hs.306190	GALNT8	UDP-N-acetyl-alpha-D-galactosamine:polypeptide N-acetylgalactosaminyltransferase 8 (GalNAc-T8)
0.0675584	-0.0351081	0.18661	-0.351935	-0.105413	-0.0748318	0.222894	-0.0720025	-0.287454	0.200288	-0.110505	0.0610346	0.0238923	-0.214961	0.138035	219655	CGEN_HUM_1000263_1	17	Hs.286131	F-LAN-1	CGI-101 protein
-0.0295247	0.0435886	-0.144485	0.0592705	-0.109135	-0.172373	-0.176109	0.0600376	0.0362937	-0.116517	-0.163406	0.168751	0.262489	-0.138167	-0.435705	219751	CGEN_HUM_1000359_1	1p35	Hs.8910	HMIC	1,2-alpha-mannosidase IC
0.40054	0.093887	0.509328	-0.108457	-0.362274	-0.24229	-0.141347	0.38793	-0.148498	-0.689712	-0.115026	0.46539	0.698607	-0.302015	-0.501104	219656	CGEN_HUM_1000264_1	8p22-q22.3	Hs.118554	LOC51110	CGI-83 protein
0.274254	-0.597426	-0.815772	-0.135892	0.682946	0.0788341	-1.12843	-0.636394	-0.140689	0.693406	0.0607419	-1.05791	-0.256707	0.455125	1.15219	219752	CGEN_HUM_1000360_1	16p13.3	Hs.18079	PIGQ	phosphatidylinositol glycan, class Q
0.0898053	-0.727485	0.0707309	0.382194	0.295635	0.0502997	-0.229259	0.144318	1.06929	0.335825	-0.436114	-0.48627	0.190543	-0.149241	0.135634	219465	CGEN_HUM_1000073_1	4p14-q21	Hs.121507	BMP3	bone morphogenetic protein 3 (osteogenic)
0.106357	-0.625429	0.0306324	0.333546	0.670988	-0.0394079	-0.416331	0.0283139	0.471666	0.370631	-0.214805	-0.300263	-0.160882	0.239503	0.670192	219561	CGEN_HUM_1000169_1	19p13.3	Hs.234775	NRTN	neurturin
0.374298	-0.182426	-0.628343	-0.0108406	0.393116	0.0722332	0.100284	-0.399952	-0.479141	-0.0097311	0.250604	-0.159763	-0.235619	0.0514514	0.880367	219466	CGEN_HUM_1000074_1	7q31	Hs.107394	SEC8	secretory protein SEC8
-0.145956	-0.00636711	-0.0671891	-0.0470463	-0.0787454	-0.187543	-0.0447969	-0.221115	-0.082173	-0.0214355	0.0628508	-0.1446	-0.30071	0.155562	0.165944	219562	CGEN_HUM_1000170_1	9p13-p12	Hs.256747	SPAG8	sperm associated antigen 8
0.398161	-0.38847	0.523438	0.167382	-0.195104	-0.0175454	-0.308132	0.33765	0.191197	-0.306405	0.17637	-0.210609	0.346169	0.0757948	-0.142687	219467	CGEN_HUM_1000075_1	5q31.3	Hs.59563	FLJ00007	hypothetical protein FLJ00007
0.0516816	-0.0516792	0.447216	0.11171	0.133914	-0.159885	-0.0269979	0.405107	-0.36017	0.06781	-0.266135	-0.0537551	0.387251	0.323964	0.119119	219563	CGEN_HUM_1000171_1	5q12-q13	Hs.6241	PIK3R1	phosphoinositide-3-kinase, regulatory subunit, polypeptide 1 (p85 alpha)
0.194004	-0.0988788	0.286549	-0.144538	-0.137228	0.0222494	-0.00687594	0.0567939	0.0431468	-0.0812351	-0.022258	-0.069462	0.178375	0.0732621	0.0111671	219468	CGEN_HUM_1000076_1	9q34	Hs.236963	PPP2R4	protein phosphatase 2A, regulatory subunit B' (PR 53)
-0.261684	-0.0322255	0.578757	-0.0388231	0.00168602	-0.181394	0.319827	0.166735	-0.292821	0.0968237	-0.22903	0.0263768	0.514681	0.0642352	0.279251	219564	CGEN_HUM_1000172_1	4q31.3	Hs.37892	KIAA0922	KIAA0922 protein
-0.383141	-0.107894	-0.145672	-0.235258	0.711298	-0.102779	0.11467	-0.488338	-0.29467	0.402261	0.03457	0.0328626	-0.331551	0.115006	0.490294	219469	CGEN_HUM_1000077_1	19p13.3	Hs.9613	ANGPTL4	angiopoietin-like 4
-0.0144639	-0.0481103	0.526858	0.288158	-0.194683	0.0717157	0.15623	0.31489	0.346029	-0.613133	0.289994	0.125171	0.310552	-0.248686	-0.510857	219565	CGEN_HUM_1000173_1				Unknown
-0.180738	-0.266331	-0.192645	-0.23964	-0.138699	-0.0806023	-0.133786	-0.175677	-0.262744	0.327247	0.0514373	-0.134572	-0.00654879	-0.264269	0.229539	219470	CGEN_HUM_1000078_1		Hs.272939		Homo sapiens cDNA FLJ10673 fis, clone NT2RP2006393
0.0382166	-0.767318	-0.0728001	-0.107366	0.0677354	0.0087936	-0.560991	-0.325101	0.121009	-0.0985391	-0.215426	-0.924602	-0.168341	-0.0137494	0.0544957	219566	CGEN_HUM_1000174_1	6p25-pter	Hs.140944	D6S2654E	DNA segment on chromosome 6(unique) 2654 expressed sequence
0.409977	-0.766587	-0.461062	0.82952	0.867749	0.192178	-0.886755	-0.317297	0.973703	0.750492	0.186593	-0.841771	-0.0913387	0.531682	1.31028	219471	CGEN_HUM_1000079_1	14q21.3	Hs.250697	TC10	ras-like protein
-0.306437	-0.277115	0.0841881	0.570356	0.0134217	-0.134028	-0.19185	0.130606	0.44582	0.275899	-0.438761	-0.0534877	-0.0290597	0.480606	0.13636	219567	CGEN_HUM_1000175_1	Xq28	Hs.54277	DXS9928E	DNA segment on chromosome X (unique) 9928 expressed sequence
0.0932453	0.0166473	0.546482	0.276222	-0.36498	-0.136026	0.0290371	0.3272	0.135592	-0.168393	-0.291138	0.215574	0.348266	0.0039689	-0.0968798	219472	CGEN_HUM_1000080_1	9q21.11	Hs.287445	FLJ11726	hypothetical protein FLJ11726
0.112979	0.0636036	0.0765677	0.03663	0.241434	0.209469	0.188202	0.21928	0.0431913	0.262259	0.288948	0.0621795	-0.0574543	0.278426	0.27256	219568	CGEN_HUM_1000176_1	7p14.3	Hs.55189	UMPH1	uridine 5' monophosphate hydrolase 1
0.0774207	-0.533598	0.205102	0.0725606	-0.114035	-0.223709	-0.660629	0.28553	-0.273392	-0.130949	-0.0625165	-0.413904	-0.0630076	-0.228232	-0.0250754	219473	CGEN_HUM_1000081_1	1p34.3	Hs.108319	TRAP150	thyroid hormone receptor-associated protein, 150 kDa subunit
-0.200661	0.0772416	-0.515632	0.0356711	0.529503	-0.038919	-0.289769	-0.0830224	-0.44963	0.0733249	0.0813189	-0.446548	-0.0361597	0.329775	0.503209	219569	CGEN_HUM_1000177_1	19	Hs.314280		Homo sapiens mRNA; cDNA DKFZp547I084 (from clone DKFZp547I084)
-0.27359	-0.249915	0.177481	-0.0873367	-0.0783313	-0.120003	-0.166871	-0.14036	0.0146703	-0.0829333	-0.152914	-0.267634	0.084808	-0.206033	0.108282	219474	CGEN_HUM_1000082_1	22q13.33	Hs.145409	RABL2B	RAB, member of RAS oncogene family-like 2B
0.157214	-0.317099	0.282172	-0.0234818	0.0294669	-0.124171	0.430184	-0.0296455	-0.269985	0.456991	-0.328353	-0.114272	0.0769023	-0.176043	0.276196	219570	CGEN_HUM_1000178_1		Hs.135631		H.sapiens synthetic gene for platelet-derived growth factor-BB
0.524717	-0.382043	0.0741492	0.138704	0.196992	-0.0198037	-0.110924	-0.122389	0.0550289	-0.334113	0.0356155	-0.322086	-0.00321353	0.00759356	0.600109	219475	CGEN_HUM_1000083_1	1p36.32	Hs.247220	PEX10	peroxisome biogenesis factor 10
-0.221513	0.217373	0.34574	0.0427016	0.824515	0.0739236	0.0474777	0.054103	-0.262853	0.290469	0.180779	0.0134075	-0.0772072	-0.332575	0.181435	219571	CGEN_HUM_1000179_1	3q21-q24	Hs.8944	PCOLCE2	procollagen C-endopeptidase enhancer 2
0.29721	-0.180231	0.327889	-0.250902	-0.136691	0.0179971	-0.069616	0.424245	-0.293716	-0.215365	0.10979	-0.0468435	0.570113	-0.57038	-0.126311	219476	CGEN_HUM_1000084_1	4	Hs.53531	LIP1	likely ortholog of mouse lipoic acid synthase
-0.194352	-0.25516	0.0706141	-0.629248	-0.307715	0.0761762	-0.0539304	0.0320893	-0.508735	-0.0713039	0.0765831	-0.17628	0.117503	-0.703008	-0.235121	219572	CGEN_HUM_1000180_1	20q13	Hs.5184	TH1L	TH1-like (Drosophila)
0.0824957	-0.619464	0.570197	0.583406	0.271118	-0.117975	-0.671562	0.111282	0.742079	0.227353	-0.223298	-0.388765	0.453668	0.227086	0.193728	219657	CGEN_HUM_1000265_1	16p13.3	Hs.155482	HAGH	hydroxyacyl glutathione hydrolase
-0.187074	-0.124236	-0.196929	0.0800234	0.138866	-0.216388	-0.321402	-0.174986	0.021765	0.0344977	-0.376146	-0.0385704	-0.341674	0.119034	0.306141	219753	CGEN_HUM_1000361_1	11cen-q22.3	Hs.2838	ME3	malic enzyme 3, NADP(+)-dependent, mitochondrial
0.136738	0.470831	0.361871	-0.0292159	-0.400966	0.147871	0.365977	0.268146	-0.0240602	-0.488106	0.22245	0.406361	0.178428	-0.321747	-0.218228	219658	CGEN_HUM_1000266_1	3p21.3-p21.2	Hs.75619	HYAL1	hyaluronoglucosaminidase 1
0.0213378	0.0784394	0.0354779	0.0250381	-0.249643	-0.317197	-0.0752962	-0.0641017	0.113927	-0.340479	-0.358009	0.151339	-0.13585	0.296537	-0.310743	219754	CGEN_HUM_1000362_1	11q13.2	Hs.26492	B3GAT3	beta-1,3-glucuronyltransferase 3 (glucuronosyltransferase I)
0.19381	0.0352021	0.712244	0.0367913	-0.36107	-0.343058	0.00392499	-0.0153552	0.070189	0.0470345	-0.365028	0.167769	-0.23748	-0.114084	-0.00779666	219659	CGEN_HUM_1000267_1	9q31.1	Hs.272248	FLJ11275	hypothetical protein FLJ11275
-0.14484	-0.121258	0.0411701	-0.349225	-0.178975	0.134215	0.0103906	-0.0379939	-0.171683	-0.233041	0.0528975	-0.065329	-1.06247	-0.122874	0.117044	219755	CGEN_HUM_1000363_1	7q35	Hs.75313	AKR1B1	aldo-keto reductase family 1, member B1 (aldose reductase)
-0.171928	-0.0357305	0.62052	0.403175	-0.400415	0.239412	0.00159844	0.372647	-0.0633128	-0.433855	0.314039	-0.0292965	0.395964	0.195333	-0.357519	219660	CGEN_HUM_1000268_1				Unknown
0.0251889	0.139608	0.604965	0.0932406	0.248438	0.497121	0.00243699	0.159959	-0.28361	0.134688	0.304131	0.206451	-0.310707	0.207321	0.328717	219756	CGEN_HUM_1000364_1	4q21.23	Hs.18442	MASA	E-1 enzyme
-0.432021	-0.0502666	0.0912599	0.125788	0.419135	-0.611135	0.115573	-0.0352403	-0.16432	0.322112	-0.809829	0.0158633	-0.0349846	-0.144322	0.24539	219661	CGEN_HUM_1000269_1	10q22.1	Hs.16951	DKFZP586P221	DKFZP586P2219 protein
-0.472887	0.278917	-0.0553834	0.588341	-0.304402	-0.112441	0.203562	0.00851923	0.0507517	-0.143215	0.204258	0.0999643	-0.422286	0.0723211	-0.581121	219757	CGEN_HUM_1000365_1	11p13	Hs.104058	LOC51074	CGI-29 protein
-0.133274	-0.227269	0.0801584	0.133942	0.0542532	-0.166955	-0.289095	-0.0603086	-0.0482352	-0.202239	0.214312	-0.0776291	0.233308	0.0989813	0.1076	219662	CGEN_HUM_1000270_1	13q32.1	Hs.12393	TDPGD	dTDP-D-glucose 4,6-dehydratase
0.711838	0.0357658	0.550177	-0.22545	-0.291133	-0.106742	-0.197343	0.19903	-0.127847	-0.132518	-0.123194	-0.231521	0.244576	-0.284885	-0.206072	219758	CGEN_HUM_1000366_1	1p36.2-p36.1	Hs.61255	FBP2	fructose-1,6-bisphosphatase 2
0.074088	-0.726535	-0.0142279	0.0887952	0.267898	0.0624197	-0.848217	0.0749441	0.974279	0.485203	-0.0730351	-0.883358	-0.00851988	0.233544	0.301744	219663	CGEN_HUM_1000271_1	4p15.1	Hs.28309	UGDH	UDP-glucose dehydrogenase
0.105756	0.195391	0.387901	-0.0380182	-0.407682	-0.332481	0.299578	0.409143	-0.0165987	-0.154592	-0.407953	0.41747	0.300857	-0.108635	-0.0926606	219759	CGEN_HUM_1000367_1	10p14-p15	Hs.195471	PFKFB3	6-phosphofructo-2-kinase/fructose-2,6-biphosphatase 3
-0.218767	0.687881	0.236418	-0.049758	-0.247105	0.322947	0.449734	0.259857	-0.117355	-0.499588	0.441897	0.570338	0.0950151	-0.745693	-0.170474	219664	CGEN_HUM_1000272_1	6q12	Hs.14732	ME1	malic enzyme 1, NADP(+)-dependent, cytosolic
0.106179	0.206488	0.0924817	0.0706533	0.170867	-0.0113679	0.0871064	-0.0599972	-0.0454043	0.210466	-0.0910785	0.0498091	-0.0440269	-0.110376	0.116557	219760	CGEN_HUM_1000368_1	1q31	Hs.211585	PFKFB2	6-phosphofructo-2-kinase/fructose-2,6-biphosphatase 2
-0.0206233	-0.184385	0.196502	0.134418	-0.423064	-0.0439487	0.0249946	0.284166	0.21917	-0.328496	-0.105779	0.309045	0.173052	0.0734591	-0.197889	219665	CGEN_HUM_1000273_1	14q11.2	Hs.283111	HCDI	HCDI protein
-0.376363	0.0189732	0.40299	-0.116131	-0.0877652	0.0155513	0.2843	0.0101034	-0.241016	-0.474535	-0.228976	0.156319	0.118552	-0.287007	-0.212811	219761	CGEN_HUM_1000369_1	9q21.3-q22.2	Hs.234234	ALDOB	aldolase B, fructose-bisphosphate
0.456333	-0.45778	0.671591	-0.0559094	-0.076089	0.100652	-0.176727	0.129891	-0.295538	-0.144346	0.0970288	-0.226951	0.305261	-0.157407	-0.106388	219666	CGEN_HUM_1000274_1	15q15.2	Hs.129228	GALK2	galactokinase 2
0.0554285	-0.203443	0.0150551	0.295008	-0.236033	-0.443046	0.0862018	0.11972	0.200779	-0.0127271		0.184602	-0.37839	0.274912	-0.2237	219762	CGEN_HUM_1000370_1	9q22.3	Hs.574	FBP1	fructose-1,6-bisphosphatase 1
-0.317894	0.0272617	0.334265	0.294318	-0.282326	-0.468636	0.133573	0.299578	0.192662	-0.167419	-0.351186	0.0792994	0.0947079	0.0484091	-0.280959	219667	CGEN_HUM_1000275_1	8q24.12	Hs.159226	HAS2	hyaluronan synthase 2
-0.150409	0.323649	0.164713	0.18404	-0.189571	-0.0535618	0.384759	0.156124	0.14058	-0.224863	0.369402	0.193544	0.0962533	0.219767	-0.274868	219763	CGEN_HUM_1000371_1	15q22-qter	Hs.75694	MPI	mannose phosphate isomerase
-0.229225	-0.0759716	0.406088	0.208275	-0.387574	-0.244011	-0.0953818	0.213594	0.014557	-0.481079	0.00744042	0.0561832	0.498483	0.0959153	-0.398843	219668	CGEN_HUM_1000276_1				Unknown
0.174958	0.138389	0.0305057	-0.287711	0.0405291	-0.144719	-0.0877737	0.0119763	-0.101573	0.258963	0.0826686	-0.269389	0.121553	0.110346	0.127243	219764	CGEN_HUM_1000372_1	2p13	Hs.1674	GFPT1	glutamine-fructose-6-phosphate transaminase 1
1.10645	-0.216789	1.06037	0.233547	-0.0577056	-0.179843	-0.340011	0.708477	0.573077	-0.26778	-0.317379	-0.0898225	0.822679	-0.0201485	-0.227033	219477	CGEN_HUM_1000085_1	1q32	Hs.85289	CD34	CD34 antigen
0.0016308	-0.0293986	0.3347	0.0378396	-0.313924	-0.312732	-0.164461	0.240737	-0.147588	-0.150543	-0.315697	-0.234986	0.140759	-0.19923	-0.1483	219573	CGEN_HUM_1000181_1	9q13-q21	Hs.77889	X123	Friedreich ataxia region gene X123
0.434134	0.274831	0.419812	-0.085274	-0.528672	0.469053	-0.113564	-0.379933	-0.401776	0.175233	0.844619	0.13524	0.223016	-0.644965	-0.0335851	219478	CGEN_HUM_1000086_1	14	Hs.25625	FLJ11323	hypothetical protein FLJ11323
0.0208403	-0.237898	0.260796	0.202729	0.264067		0.0751086	-0.0882871	0.147936	0.331743	0.420395	0.477004	0.365122	-0.271215	0.306227	219574	CGEN_HUM_1000182_1	17	Hs.17767	KIAA1554	KIAA1554 protein
-0.450466	-0.0558573	0.0652869	0.231153	-0.0378313	-0.0197313	-0.022147	-0.0285564	0.0724287	-0.527437	-0.259876	0.206355	0.0682187	-0.28645	-0.67031	219479	CGEN_HUM_1000087_1	12q13.1	Hs.199538	INHBC	inhibin, beta C
-0.360799	0.276932	-0.0223427	0.249713	0.217851	-0.343923	0.0324434	-0.280751	0.0104768	0.00889843	-0.277344	0.166965	0.0254787	-0.094901	-0.132158	219575	CGEN_HUM_1000183_1	4q12	Hs.22394	SEC3	Sec3-like
0.0151895	0.373593	0.0994883	-0.0303172	-0.0920774		0.0726632	-0.274489	0.267613	-0.121561	-0.00913194	0.334638	-0.00784579	0.229102	-0.184227	219480	CGEN_HUM_1000088_1	9q21.11	Hs.288911	TRPM3	transient receptor potential cation channel, subfamily M, member 3
0.177921	0.0665535	0.235011	0.246934	-0.00815273	0.514702	-0.0499055	-0.331726	-0.00970064	0.00372686	0.567116	-0.0068837	0.00379033	0.00214687	-0.000266573	219576	CGEN_HUM_1000184_1	1q24	Hs.77266	QSCN6	quiescin Q6
0.316741	0.065514	-0.2742	-0.128262	0.154635	0.828416	-0.220865	-0.381557	0.0360721	0.601455	1.15896	-0.362605	-0.414591	-0.201145	0.575923	219481	CGEN_HUM_1000089_1	9q34	Hs.112227	MNAB	membrane-associated nucleic acid binding protein
0.273691	0.0263517	0.438037	0.192239	0.00737953	-0.0636728	-0.202416	0.247135	0.132299	-0.360792	0.0437902	-0.301797	0.205481	-0.0800584	-0.374997	219577	CGEN_HUM_1000185_1	11q13.3	Hs.19056	KIAA0769	KIAA0769 gene product
0.604172	0.628895	-0.408498	-0.336654	-0.39944	0.21458	0.933624	0.0148527	-0.285451	-0.21855	0.335138	0.227512	-0.102608	0.406189	0.363122	219482	CGEN_HUM_1000090_1	12q24.31	Hs.5094	RNF10	ring finger protein 10
-0.684172	1.05831	0.590658	-0.689849	-1.88098	0.499274	1.75435	0.372393	-0.815294	-1.96839	0.415037	0.540568	1.17079	-0.486365	-2.43486	219578	CGEN_HUM_1000186_1	Xq26.1	Hs.119651	GPC3	glypican 3
-0.52939	-1.00893	0.0325273	0.335001	-0.529995	-0.0943662	-0.477008	0.513088	0.750569	-0.418708	-0.944872	-0.950286	-0.0744379	-0.529794	-0.706756	219483	CGEN_HUM_1000091_1	14q24	Hs.2025	TGFB3	transforming growth factor, beta 3
0.0212515	0.150282	-0.66531	-0.350077	-0.147542	0.00589382	-0.0792554	-0.433952	-0.442339	0.416092	-0.0957572	-0.116714	-0.303372	-0.327111	0.272025	219579	CGEN_HUM_1000187_1	2p16.1	Hs.301434	KIAA1387	KIAA1387 protein
0.477432	0.188834	0.43387	0.30402	-0.271277	0.067948	0.0302358	0.294626	0.0900903	0.38595	0.188376	0.210827	0.404793	-0.36948	0.190835	219484	CGEN_HUM_1000092_1	20q13.12	Hs.75871	PRKCBP1	protein kinase C binding protein 1
-0.569254	0.067251	0.0970637	-0.10004	0.113107	-0.479951	0.0398842	-0.186489	-0.108981	0.0849514	-0.194783	-0.032336	0.1659	0.0435809	0.0652237	219580	CGEN_HUM_1000188_1	14	Hs.203076		Homo sapiens cDNA: FLJ20931 fis, clone ADSE01282
-0.0171592	-0.0754826	0.318937	0.211178	-0.621854	-0.116978	-0.0466469	-0.0551468	0.358114	-0.817661	-0.49819	0.158638	-0.142924	0.207257	-0.474701	219485	CGEN_HUM_1000093_1	1p36.13-p35.1	Hs.20013	P29	GCIP-interacting protein p29
0.0276161	0.119175	0.00667916	-0.0665718	-0.113389	0.00329034	-0.0447432	0.0869135	-0.188629	-0.452411	-0.110984	0.0111277	0.0826775	-0.273941	-0.27279	219581	CGEN_HUM_1000189_1	8p23.1	Hs.115181	ANGPT2	angiopoietin 2
0.155527	0.0213263	-0.690212	-0.261244	0.25101		-0.0301771	-1.03234	-0.209727	0.141816	0.993555	0.252613	-0.332125	-0.121392	0.39667	219486	CGEN_HUM_1000094_1	16	Hs.172364		Homo sapiens mRNA for FLJ00086 protein, partial cds
0.314632	0.0502755	0.473925	0.19633	0.176905	-0.101456	-0.124488	0.302003	0.268824	-0.0752182	-0.141035	-0.0866159	0.0719331	0.0381185	-0.107819	219582	CGEN_HUM_1000190_1	15q13-q14	Hs.43265	TRPM1	transient receptor potential cation channel, subfamily M, member 1
0.102266	0.156715	-0.182325	0.084038	0.138497	0.492442	-0.280548	-0.0103344	0.0505116	0.638101	0.456411	-0.215492	-0.263623	-0.0557912	0.124461	219487	CGEN_HUM_1000095_1	Xq13.1-q13.3	Hs.3631	IGBP1	immunoglobulin (CD79A) binding protein 1
-0.26828	-0.169421	0.125585	0.0672771	-0.234146	0.573077	-0.0935845	0.0404423	0.0134927	0.221574	0.0939273	-0.294759	-0.0157727	0.0810418	-0.000603007	219583	CGEN_HUM_1000191_1	13q32	Hs.118407	GPC6	glypican 6
0.00463812	0.0108363	0.1728	-0.241877	0.129848	-0.2955	0.057572	-0.0448376	-0.394668	0.258553	-0.0109344	-0.0488755	0.0391083	-0.190333	0.238243	219488	CGEN_HUM_1000096_1	1p36.32	Hs.49658	KIAA0495	KIAA0495
0.0544423	0.0903592	0.133233	-0.429482	-0.18824	0.0383386	-0.0495076	0.0469524	-0.244834	-0.299192	0.0793109	-0.0883454	0.324965	-0.217162	-0.140955	219584	CGEN_HUM_1000192_1	20p13	Hs.278973	ANGPT4	angiopoietin 4
0.21985	-1.32134	0.268556	-0.0956242	-0.145347	0.0818832	-1.3105	-0.1237	0.895028	-0.0507724	0.0219283	-0.511854	-0.0102311	0.06177	-0.179848	219669	CGEN_HUM_1000277_1		Hs.301062	GALNT9	UDP-N-acetyl-alpha-D-galactosamine:polypeptide N-acetylgalactosaminyltransferase 9 (GalNAc-T9)
0.386175	-1.25622	0.236192	0.130599	0.224483	0.427138	-0.43064	0.00861313	0.144086	0.209255	0.374328	-0.442907	0.135007	0.0453757	0.6498	219765	CGEN_HUM_1000373_1	3p21-p22	Hs.198278	PFKFB4	6-phosphofructo-2-kinase/fructose-2,6-biphosphatase 4
0.164502	-0.195166	-0.21083	-0.0394038	0.331201	-0.401255	-0.165201	0.0821521	-0.166192	0.190177	-0.113921	-0.211886	-0.228883	-0.158037	0.657841	219670	CGEN_HUM_1000278_1	9q34.12	Hs.10574	SLC2A8	solute carrier family 2, (facilitated glucose transporter) member 8
0.318917	0.0722835	0.475764	0.160679	-0.428373	-0.0245816	0.141226	0.345457	-0.0449216	-0.57713	-0.273861	0.14608	0.547894	-0.413715	-0.390029	219766	CGEN_HUM_1000374_1	Xp11.21	Hs.739	PFKFB1	6-phosphofructo-2-kinase/fructose-2,6-biphosphatase 1
0.157478	-0.0330203	0.845773	-0.175894	-0.302447	0.0538353	0.163425	0.720061	-0.115284	-0.437075	-0.027824	-0.00714591	0.889167	-0.400572	-0.249451	219671	CGEN_HUM_1000279_1	8p12-p11.2	Hs.2549	ADRB3	adrenergic, beta-3-, receptor
-0.161102	-0.51278	0.530598	0.163205	-0.719179	0.0243604	0.00146157	0.154453	0.354674	-0.376888	-0.11282	-0.298846	0.353168	0.243219	-0.0278219	219767	CGEN_HUM_1000375_1	7q21.3-q22.1	Hs.299221	PDK4	pyruvate dehydrogenase kinase, isoenzyme 4
-0.416964	-0.180748	0.47987	0.186506	-0.450404	-0.354953	-0.0335469	0.268968	0.116405	-0.571268	-0.400275	0.131725	0.345943	0.080323	-0.515447	219672	CGEN_HUM_1000280_1	6p21.3-p21.1	Hs.75207	GLO1	glyoxalase I
0.439677	-0.430664	0.22236	0.316913	0.199945	0.222803	-0.48646	-0.203485	0.317269	0.0553017	0.338005	-0.659371	-0.239482	0.0317666	0.195992	219768	CGEN_HUM_1000376_1	17q21.32	Hs.92261	PDK2	pyruvate dehydrogenase kinase, isoenzyme 2
0.119548	0.157703	-0.367756	-0.274922	0.0900913	0.0443032	0.128901	-0.443666	-0.181429	0.273591	0.024453	-0.146351	-0.129907	0.032444	0.300818	219673	CGEN_HUM_1000281_1				Unknown
0.36706	0.0566516	-1.27627	-0.135477	0.528296	0.124013	-0.228892	-0.837668	-0.306011	0.965709	0.243585	-0.472164	-0.404576	1.02451	1.87687	219769	CGEN_HUM_1000377_1	12q13.3	Hs.75160	PFKM	phosphofructokinase, muscle
-0.353887				-0.01118	-0.718755	0.251562	0.931342		0.520302			0.241423		1.45438	219674	CGEN_HUM_1000282_1	1q22	Hs.25635	HSPC003	HSPC003 protein
0.870644	-0.54315	-1.17711	-0.191687	0.536373	0.919596	-0.337975	-1.15646	-0.411909	0.454775	0.981859	-0.778809	-0.582184	0.410164	1.57966	219770	CGEN_HUM_1000378_1	16p11.2	Hs.20644	BCKDK	branched chain alpha-ketoacid dehydrogenase kinase
0.369932	-0.244988	0.579912	-0.253708	0.0634005	-0.075848	-0.434546	0.359044	0.265281	0.728957	0.744261	0.149118	0.330116	0.100912	0.00807911	219675	CGEN_HUM_1000283_1	6q22	Hs.25253	MAN1A1	mannosidase, alpha, class 1A, member 1
0.212768	-0.160465	0.503462	-0.122205	-0.0469385	-0.0113444	-0.0911013	0.156806	-0.160333	0.112697	0.024349	-0.1429	0.359574	-0.0803092	0.189536	219771	CGEN_HUM_1000379_1	20q13.31	Hs.1872	PCK1	phosphoenolpyruvate carboxykinase 1 (soluble)
0.0593692	0.0738595	0.0595543	-0.24803	0.200381	-0.195972	0.00998506	0.114842	-0.259202	0.12651	-0.107412	0.0862753	0.211337	-0.20453	0.283899	219676	CGEN_HUM_1000284_1	11q21	Hs.2173	FUT4	fucosyltransferase 4 (alpha (1,3) fucosyltransferase, myeloid-specific)
-0.137869	0.545668	0.589686	0.459022	0.350783	-0.513531	0.137742	0.500283	0.511506	0.0175784	-0.425557	0.805174	0.61717	0.62722	-0.231185	219772	CGEN_HUM_1000380_1	3p21.1-p14.2	Hs.979	PDHB	pyruvate dehydrogenase (lipoamide) beta
0.0366825	-0.222161	0.0138958	-0.352274	-0.248295	-0.121695	0.169754	-0.0258286	-0.325746	-0.0718112	-0.149545	-0.105895	0.34756	-0.519843	0.0870406	219677	CGEN_HUM_1000285_1	17p11.2	Hs.12124	ELAC2	elaC homolog 2 (E. coli)
0.41409	-0.963888	0.185719	-0.246292	-0.259446	0.0245978	-0.199995	-0.26215	-0.0575077	-0.600483	0.0514457	-0.97036	-0.193651	-0.405551	0.0189611	219773	CGEN_HUM_1000381_1	2q31.1	Hs.61712	PDK1	pyruvate dehydrogenase kinase, isoenzyme 1
-0.252005	-0.62368	0.624759	-0.176789	-0.838406	-0.33087	-0.390892	0.335967	-0.0336671	-0.766775	-0.285349	-0.283962	0.271553	-0.502547	-0.724177	219678	CGEN_HUM_1000286_1	7p14-cen	Hs.81029	BLVRA	biliverdin reductase A
0.298658	0.225549	0.820878	0.0736822	0.188903	-0.243907	-0.0358	0.712195	0.255914	0.25786	-0.0941382	-0.0842615	0.371373	0.241209	0.0197972	219774	CGEN_HUM_1000382_1	Xp22.22	Hs.193124	PDK3	pyruvate dehydrogenase kinase, isoenzyme 3
-0.0772367	0.217641	0.330619	-0.198561	-0.611543	-0.866107	0.330329	0.152129	-0.515784	-0.879265	-0.620415	0.459204	0.570148	0.0503157	-0.857357	219679	CGEN_HUM_1000287_1	12p12.1	Hs.12492	CMAS	CMP-N-acetylneuraminic acid synthase
-0.0927424	-0.435151	-0.517024	-0.00735205	1.3041	0.588339	-0.93357	-0.205023	0.0395055	1.84866	0.323145	-1.38903	-0.200749	0.0610244	1.95701	219775	CGEN_HUM_1000383_1	3p14.3	Hs.89643	TKT	transketolase (Wernicke-Korsakoff syndrome)
0.052495	-0.361355	0.583912	-0.0769302	-0.155308	-0.0727874	-0.283935	0.416654	-0.078712	-0.293092	-0.0691338	-0.312636	0.402793	-0.20827	-0.475131	219680	CGEN_HUM_1000288_1	19q13.32	Hs.7486	YF13H12	protein expressed in thyroid
0.197387	-0.284968	0.230408	-0.00576427	-0.25412	-0.212296	-0.40751	0.098428	0.150226	-0.0297416	-0.286769	-0.314672	0.201025	-0.101538	-0.350324	219776	CGEN_HUM_1000384_1	2q24.1	Hs.93201	GPD2	glycerol-3-phosphate dehydrogenase 2 (mitochondrial)
-0.946295	-0.393778	0.334263	0.70525	-0.19603	-0.779302	-0.119834	-0.222518	0.978077	-0.155698	-0.854807	0.223435	0.273383	1.55012	-0.630619	219777	CGEN_HUMCTRL_10001_197	12p13	Hs.169476	GAPD	glyceraldehyde-3-phosphate dehydrogenase
-0.407749	-0.553093	-0.0416214	0.434494	-0.1419	-0.11606	-0.169494	0.118556	0.501799	0.18041	-0.225095	-0.0405435	0.21818	0.599837	0.0402195	219873	CGEN_HUMCTRL_10001_197	12p13	Hs.169476	GAPD	glyceraldehyde-3-phosphate dehydrogenase
0.0782961	0.257395	0.172167	0.102933	-0.112754	0.00236452	0.312468	-0.145531	0.0706355	-0.0594893	-0.140685	0.468315	-0.104883	0.0633957	0.163045	219778	CGEN_HUM_1000386_1	Xq28	Hs.102866	TKTL1	transketolase-like 1
-0.0928586	-0.0975588	0.27364	-0.0813001	-0.138045	-0.109407	-0.096197	0.612884	-0.2181	-0.281541	-0.0807367	-0.070453	0.199361	-0.446089	-0.362241	219874	CGEN_HUM_1000482_1	1p33-p32	Hs.89529	AKR1A1	aldo-keto reductase family 1, member A1 (aldehyde reductase)
-1.1275	-0.347082	-0.753575	-0.0970428	1.16701	-0.496307	-0.628838	-0.0932381	-0.782854	-0.230981	-0.214286	-0.426271	-0.0484142	-1.12733	0.46893	219779	CGEN_HUM_1000387_1	Xq28	Hs.80206	G6PD	glucose-6-phosphate dehydrogenase
0.725137	-0.0317089	0.833271	0.0634179	-0.13115	-0.0758162	0.253901	-0.19226	0.229914	0.0764521	-0.142878	0.531959	-0.0246404	0.00768099	-0.0425661	219875	CGEN_HUM_1000483_1	1q22-q23	Hs.2533	ALDH9A1	aldehyde dehydrogenase 9 family, member A1
-0.501603	0.0113704	0.0288979	-0.0427919	0.139437	-0.148986	0.196092	-0.191906	-0.240928	0.0893517	0.0167915	0.265074	0.0828646	0.145435	0.256022	219780	CGEN_HUM_1000388_1	1p36	Hs.194728	H6PD	hexose-6-phosphate dehydrogenase (glucose 1-dehydrogenase)
0.081671	-0.195401	0.0387908	0.00479324		0.0232608	0.224143	-0.0873224	0.22253	-0.256352	-0.371952	0.0568598	-0.0322938	0.101683	-0.155828	219876	CGEN_HUM_1000484_1				Unknown
-0.167216	-0.00344684	0.0670569	-0.0258544	1.3163	-0.0194993	0.0314053	0.0487067	-0.155161	0.857684	-0.0410183	-0.424568	0.210741	0.235866	1.26638	219781	CGEN_HUM_1000389_1	2p14-p13	Hs.77837	UGP2	UDP-glucose pyrophosphorylase 2
0.250939	-0.561224	0.167391	0.221546	0.140576	0.0590535	-0.354535	0.33829	0.373888	-0.108108	0.0410397	-0.472524	0.0459968	0.172817	0.221416	219877	CGEN_HUM_1000485_1	1q21	Hs.95990	PKLR	pyruvate kinase, liver and RBC
0.694931	0.0681288	0.503044	-0.0668192	0.139389	-0.159334	0.0299636	0.328315	-0.113622	-0.0834289	-0.021008	0.233487	0.672371	-0.161594	-0.0884765	219782	CGEN_HUM_1000390_1	15q15.2	Hs.129228	GALK2	galactokinase 2
-0.0607253	-0.868559	0.135069	-0.174915	0.125714	-0.193718	-0.206285	-0.0961585	-0.241358	-0.120855	-0.0470554	-0.444239	0.12189	-0.641123	0.0300064	219878	CGEN_HUM_1000486_1	11q22	Hs.744	FDX1	ferredoxin 1
0.496025	-0.110758	0.116452	0.0251093	0.125531	0.250701	0.0266416	0.537104	-0.0451237	0.0632328	0.0659503	-0.0845101	0.205102	-0.130083	0.370526	219783	CGEN_HUM_1000391_1	Xp11.23-p11.22	Hs.21899	SLC35A2	solute carrier family 35 (UDP-galactose transporter), member 2
-0.00843238	-0.444382	0.432943	0.12083	-0.0126442	-0.144683	-0.0863322	0.253667	-0.0867102	0.00372846	-0.0728175	0.0254207	0.339531	-0.35969	-0.266007	219879	CGEN_HUM_1000487_1	15q24.2	Hs.118131	MTHFS	5,10-methenyltetrahydrofolate synthetase (5-formyltetrahydrofolate cyclo-ligase)
0.48795		0.0444459	0.207874	0.403812	0.154278		0.306237	-0.0499325	0.19144	0.241472		0.0628297	0.49124	0.625301	219784	CGEN_HUM_1000392_1	3q13.2	Hs.237480	FLJ20730	hypothetical protein FLJ20730
-0.444205	-0.429116	0.228855	-0.221784	-0.462635	-0.212341	-0.0714183	0.369915	-0.120515	0.00772504	-0.0955321	-0.0402628	0.362463	-0.653874	-0.83952	219880	CGEN_HUM_1000488_1	Xq24-q26	Hs.79172	SLC25A5	solute carrier family 25 (mitochondrial carrier; adenine nucleotide translocator), member 5
0.000843336	-0.485322	0.455435	0.271341	-0.124416	-0.272548	-0.578603	0.350466	0.152082	-0.156213	-0.371225	-0.295623	0.10556	0.0420844	-0.232505	219785	CGEN_HUM_1000393_1	9p13	Hs.75641	GALT	galactose-1-phosphate uridylyltransferase
-0.201504	-0.194101	0.028184	0.28405	-0.358871	-0.0156848	-0.296868	0.0753629	0.400586	-0.023834	-0.143873	-0.39636	0.0562135	0.262235	-0.164028	219881	CGEN_HUM_1000489_1	8q22-q23	Hs.351875	COX6C	cytochrome c oxidase subunit VIc
-0.327844	-0.32112	-0.136353	-0.42629	0.107379	-0.156865	0.0784528	-0.14538	-0.470623	-0.215453	-0.477546	-0.179153	-0.0254482	-0.0336921	0.384577	219786	CGEN_HUM_1000394_1	17q24	Hs.92357	GALK1	galactokinase 1
0.62038	-0.119753	-1.48716	-0.301747	0.599253	0.245975	-0.338454	-0.647898	-0.221801	0.364003	0.272392	-0.468261	-0.623096	0.593356	1.31142	219882	CGEN_HUM_1000490_1	11q13	Hs.7744	NDUFV1	NADH dehydrogenase (ubiquinone) flavoprotein 1 (51kD)
0.694301	-0.151716	0.170907	-0.00901625	0.135003	-0.173654	0.356665	-0.519028	-0.0805014	-0.0287	0.0390158	-0.122879	-0.355667	0.262435	0.178602	219787	CGEN_HUM_1000395_1	6q16.1	Hs.82921	SLC35A1	solute carrier family 35 (CMP-sialic acid transporter), member 1
0.0501845	0.333866	-0.351586	-0.383107	0.273652	-0.0194768	0.00540102	-0.351092	-0.248555	0.124988	0.214037	0.222155	-0.0928773	-0.204634	0.317941	219883	CGEN_HUM_1000491_1	5p13.1-5cen	Hs.18136	NNT	nicotinamide nucleotide transhydrogenase
-0.224167	0.158384	-0.528646	-0.113013	0.301436	-0.0723604	0.130181	-0.423336	-0.205781	0.324153	0.0813103	0.142405	-0.255983	0.157267	0.316689	219788	CGEN_HUM_1000396_1	22q13.2-q13.31	Hs.75835	PMM1	phosphomannomutase 1
0.585824	-0.49469	0.25696	-0.358358	-0.177427	0.0861741	-0.435286	0.0444517	-0.123757	-0.21479	0.455712	-0.613427	-0.0183913	-0.140941	-0.287356	219884	CGEN_HUM_1000492_1	7q32	Hs.180069	NRF1	nuclear respiratory factor 1
-0.677789	-0.356676	0.432812	0.405307	-0.150852	-0.564331	-0.109644	0.285009	0.48706	0.0748232	-0.612794	-0.0396719	0.499391	0.933856	0.00213169	219969	CGEN_HUMCTRL_10001_197	12p13	Hs.169476	GAPD	glyceraldehyde-3-phosphate dehydrogenase
-0.889817	-0.639169	0.103196	0.150653	-0.0317554	-0.742619	-0.339418	1.20949	0.37379	0.200693	-0.880989	-0.208773	0.018087	0.138099	0.19674	220065	CGEN_HUMCTRL_10001_197	12p13	Hs.169476	GAPD	glyceraldehyde-3-phosphate dehydrogenase
0.0582469	0.157187	0.0245945	0.0654826	-0.105041	0.307976	0.0845275	0.384598	0.0847025	-0.0063193	0.462972	0.160653	0.145521	-0.256608	0.216254	219970	CGEN_HUM_1000578_1	19p13.2	Hs.100071	PGLS	6-phosphogluconolactonase
0.0786049	-0.0126766	-0.0760901	-0.220676	0.109565	0.355868	-0.135929	0.349393	-0.226791	0.229785	0.127828	-0.0130596	0.0219083	-0.469687	0.227386	220066	CGEN_HUM_1000674_1	3p21	Hs.343824	NM23-H6	nucleoside diphosphate kinase type 6 (inhibitor of p53-induced apoptosis-alpha)
0.013845	0.268667	-1.82562	-0.0502627	-0.453262	0.329884	-0.362053	0.062252	-0.0461462	-1.06568	0.0869033	0.0225035	-0.222214	0.00397579	-0.57636	219971	CGEN_HUM_1000579_1	1p36.3-p36.13	Hs.75888	PGD	phosphogluconate dehydrogenase
0.78039	0.02163	1.05642	-0.255422	0.215827	-0.39851	0.553514	-0.258343	0.178131	0.81949	0.00811524	0.814334	0.129026	-0.271866	1.01942	220067	CGEN_HUM_1000675_1	6	Hs.287547		Homo sapiens cDNA FLJ12997 fis, clone NT2RP3000247
0.00664234	-0.440034	0.164638	0.336943	-0.0678327	-0.156302	-0.0904828	0.188813	0.2967	0.457295	-0.288932	-0.468226	0.0224294	0.161885	0.0959685	219972	CGEN_HUM_1000580_1	5p15	Hs.469	SDHA	succinate dehydrogenase complex, subunit A, flavoprotein (Fp)
0.286334	-0.219823	0.439165	0.071911	-0.894207	1.06927	0.00210734	0.373501	-0.240487	-0.173325	1.27564	-0.165534	0.303895		-0.934007	220068	CGEN_HUM_1000676_1	16q22	Hs.94925	DHODH	dihydroorotate dehydrogenase
0.359275	0.110405	0.57039	0.26965	0.480289	-0.647984	-0.116374	0.186874	-0.00978932	0.59633	-0.558173	-0.0447086	0.141487	0.206451	0.921086	219973	CGEN_HUM_1000581_1	7cen-q22	Hs.343521	MDH2	malate dehydrogenase 2, NAD (mitochondrial)
0.232151	0.192955	-0.497742	-0.199182	-0.00869018	0.163774	-0.0238829	-0.39542	0.00766035	-0.182753	0.228673	-0.0624623	-0.310939	0.0663809	0.0431823	220069	CGEN_HUM_1000677_1				Unknown
-0.086992	0.322891	0.266564	-0.0796357	-0.64042	-0.063938	0.217213	0.138124	0.199087	-0.775126	0.243396	0.396798	0.208446	0.216219	-0.833151	219974	CGEN_HUM_1000582_1	1q21	Hs.3577	SDHC	succinate dehydrogenase complex, subunit C, integral membrane protein, 15kD
0.647139	-0.249226	-0.566835	-0.176629	-0.034902	0.354101	-0.549693	-0.361107	0.00767969	-0.258251	0.257925	-0.459941	-0.338329	0.313254	0.755344	220070	CGEN_HUM_1000678_1	9cen-q34	Hs.754	FPGS	folylpolyglutamate synthase
0.744157	-0.629222	-0.431412	0.220784	0.405859	0.226735	-0.381323	-0.0403399	1.01182	0.512973	0.390844	-0.332997	0.0705092	0.359985	0.677764	219975	CGEN_HUM_1000583_1	15	Hs.295789	IREB2	iron-responsive element binding protein 2
-0.139583	0.165275	-0.00492205	-0.05095	0.0365968	-0.274757	0.0892709	0.138222	-0.166593	-0.0549616	-0.273826	0.183393	0.0379512	0.0510651	-0.0833365	220071	CGEN_HUM_1000679_1	9p24-p13	Hs.274691	AK3	adenylate kinase 3
-0.147484	0.42039	0.0527656	-0.221033	-0.149527	0.0279498	0.186902	0.0284096	-0.149869	-0.21751	0.113493	0.254613	0.0646888	0.0514527	0.0480534	219976	CGEN_HUM_1000584_1	9p22-p13	Hs.154721	ACO1	aconitase 1, soluble
0.0757922	-0.0296907	-0.0726898	-0.246196	0.134722	0.0548943	-0.028824	-0.18989	-0.316774	0.415328	0.0935314	0.0406986	-0.142636	-0.109679	0.315647	220072	CGEN_HUM_1000680_1	9p24.1-p24.3	Hs.43436	AKL3L	adenylate kinase 3 alpha like
-0.295482	0.506841	0.668216	-0.237122	0.148966	-0.159607	-0.12849	1.15104	-0.137737	-0.310691	-0.318578	-0.0432628	0.424227	-0.217035	-0.471145	219977	CGEN_HUM_1000585_1	2p16	Hs.75375	MDH1	malate dehydrogenase 1, NAD (soluble)
-0.183904	0.0369468	0.0530348	-0.0570996	-0.206602	0.226707	-0.0456226	0.251157	-0.0576365	-0.671444	0.018962	-0.324972	0.555955	0.219958	-0.903084	220073	CGEN_HUM_1000681_1	1q24	Hs.274479	NME7	NME7
0.16146	0.0802182	-0.061948	0.246552	0.324565	-0.675114	0.015991	-0.219411	0.125388	0.178455	-0.538412	-0.293389	-0.323613	0.0838177	0.337935	219978	CGEN_HUM_1000586_1	11q23	Hs.168289	SDHD	succinate dehydrogenase complex, subunit D, integral membrane protein
-0.193791	-0.0304273	0.172951	-0.14892	-0.0736046	0.317717	-0.336902	0.222392	-0.199993	-0.00791326	0.132007	-0.123011	0.137454	0.161952	-0.044354	220074	CGEN_HUM_1000682_1	9q21.11-21.33	Hs.239147	GDA	guanine deaminase
0.140695	0.074179		0.0460413	-0.212511	0.20203	0.277482	-0.0702706	0.163697	-0.4597	0.290512	0.0872063	0.147505	0.304032	-0.291087	219979	CGEN_HUM_1000587_1	Xp22.3	Hs.211571	HCCS	holocytochrome c synthase (cytochrome c heme-lyase)
0.388924	0.127041	-0.0202353	0.17719	-0.281261	0.120418	0.0631351	-0.165393	0.322051	-0.196028	0.287418	0.196785	-0.151958	0.0730164	0.0790491	220075	CGEN_HUM_1000683_1	12q24.2	Hs.56009	OAS3	2'-5'-oligoadenylate synthetase 3 (100 kD)
-0.0336792	-0.216474	0.424913	0.165078	-0.318792	-0.148746	-0.331274	0.0831578	0.391335	0.159004	-0.0519334	-0.0673143	0.0330583	0.0393843	-0.369042	219980	CGEN_HUM_1000588_1	22q13.2-q13.31	Hs.274416	NDUFA6	NADH dehydrogenase (ubiquinone) 1 alpha subcomplex, 6 (14kD, B14)
0.0300799	-0.0904125	-0.638066	0.189965	-0.120352	0.34179	-0.21021	-0.463981	0.375695	0.046492	-0.125571	-0.926295	-0.214678	0.480758	0.661385	220076	CGEN_HUM_1000684_1	6p21.1-p21.2	Hs.25450	SLC29A1	solute carrier family 29 (nucleoside transporters), member 1
-0.104003	-0.0993851	0.498528	-0.0920854	-0.1671	-0.145975	-0.0296815	0.532087	0.0901719	-0.216714	-0.323501	0.141558	0.457712	0.000284527	-0.370761	219789	CGEN_HUM_1000397_1	16p13.3-p13.2	Hs.154695	PMM2	phosphomannomutase 2
			1.27446	-1.19314	0.405903	-0.443506	0.285608	0.0865365		0.199898	-0.39463	0.802533	0.334859	0.254823	219885	CGEN_HUM_1000493_1	6p21.1	Hs.247129	G3A	apolipoprotein M
-0.140297	0.215272	0.0868529	0.068692	-0.57478	-0.0534498	0.00928557	-0.0271184	0.0473057	-0.0289211	0.179291	0.110359	-0.0330096	-0.608305	-0.3174	219790	CGEN_HUM_1000398_1	1p34-p33	Hs.206713	B4GALT2	UDP-Gal:betaGlcNAc beta 1,4- galactosyltransferase, polypeptide 2
-0.0619729	-0.0393522	0.348822	-0.0897796	-0.318633	-0.433017	0.0143905	0.218658	0.0448923	-0.451624	-0.372867	0.00860105	0.411544	-0.0358697	-0.442509	219886	CGEN_HUM_1000494_1	16p	Hs.250760	COX6A2	cytochrome c oxidase subunit VIa polypeptide 2
0.333293	-0.0909808	0.475945	0.32007	0.050152	0.180141	-0.115514	0.229745	-0.074588	-0.327519	-0.219705	0.0959957	0.183131	-0.170864	-0.403246	219791	CGEN_HUM_1000399_1	1q21-q23	Hs.321231	B4GALT3	UDP-Gal:betaGlcNAc beta 1,4- galactosyltransferase, polypeptide 3
-0.254032	0.211741	-0.434724	0.0198085	-0.470916	0.147211	-0.14374	-0.0502416	0.0575374	-0.401933	-0.328573	0.0763954	0.0918675	-0.232645	-0.533989	219887	CGEN_HUM_1000495_1	22q13.2-q13.31	Hs.300463	ACO2	aconitase 2, mitochondrial
0.269106	-0.0549147	0.0707818	-0.00163423	-0.307239		-0.144032	-0.165347	-0.0380637	-0.343936	0.395277	-0.0419029	0.00781059	0.118176	-0.353257	219792	CGEN_HUM_1000400_1	10q26.13	Hs.301497	ATE1	arginyltransferase 1
	0.0217586	0.153036	0.432831			-0.127305	0.176798	0.10805	-0.173029		-0.441396	0.151406	0.865187	-0.651946	219888	CGEN_HUM_1000496_1	22q13.31	Hs.998	PPARA	peroxisome proliferative activated receptor, alpha
0.198015	0.268352	0.179686	0.141666	-0.177109	0.467715	-0.165825	-0.224162	-0.0319959	0.110178	0.129962	-0.313388	-0.415437	-0.11087	-0.226558	219793	CGEN_HUM_1000401_1	18q11	Hs.159140	B4GALT6	UDP-Gal:betaGlcNAc beta 1,4- galactosyltransferase, polypeptide 6
-0.193075	0.213801	0.112307	-0.162452	-0.779342	0.375462	0.11155	0.213248	0.0252949	-0.46195	0.253352	0.217782	0.0668308	-0.396069	-0.840254	219889	CGEN_HUM_1000497_1	Xq24	Hs.74823	NDUFA1	NADH dehydrogenase (ubiquinone) 1 alpha subcomplex, 1 (7.5kD, MWFE)
0.247968	0.00145479	0.533713	0.178123	-0.329076	0.0509018	0.063533	0.291071	0.234038	-0.180055	-0.217854	0.0248918	0.462398	0.0445857	-0.147283	219794	CGEN_HUM_1000402_1	8p22	Hs.2	NAT2	N-acetyltransferase 2 (arylamine N-acetyltransferase)
0.140423	-0.538269	-0.304769	-0.105594	0.161979		-0.875982	-0.200091	-0.139259	0.23648	0.0886242	-0.844584	-0.118635	-0.127357	0.407906	219890	CGEN_HUM_1000498_1	5p11	Hs.505	ISL1	ISL1 transcription factor, LIM/homeodomain, (islet-1)
0.467085	-0.903044	-0.840989	-0.319823	-0.473001	0.567024	-0.165031	-0.571967	0.457242	-0.471214	0.0404511	-0.157929	-0.875033	-0.121525	-0.374027	219795	CGEN_HUM_1000403_1	9p13	Hs.198248	B4GALT1	UDP-Gal:betaGlcNAc beta 1,4- galactosyltransferase, polypeptide 1
-0.10795	-0.677628	-0.563413	0.0237691	0.229099	-0.0572797	-0.893207	-0.254748	0.226249	0.298829	0.00552606	-0.406919	-0.455774	0.435239	0.351451	219891	CGEN_HUM_1000499_1	14q11.2	Hs.271614	LOC51016	CGI-112 protein
0.0219023	0.200774	-0.106389	0.0454227	-0.103586	-0.165037	0.0568748	-0.191278	0.0167928	-0.045867	-0.0508714	0.100779	-0.122488	0.198792	0.0565545	219796	CGEN_HUM_1000404_1	3q13.3	Hs.13225	B4GALT4	UDP-Gal:betaGlcNAc beta 1,4- galactosyltransferase, polypeptide 4
-0.229064	-0.203764	-0.104045	0.652098	-0.706		-0.00198186	-0.272478	0.381634	-0.317303	-0.106205	0.0324105	0.0101425	0.071585	-0.306525	219892	CGEN_HUM_1000500_1	18q23	Hs.83834	CYB5	cytochrome b-5
0.218846	-0.187091	0.482236	0.184421	-0.346856	-0.313775	-0.122973	0.267377	-0.0117424	-0.272946	-0.0944956	0.0413913	0.303082	0.00870467	-0.212157	219797	CGEN_HUM_1000405_1	8p23.1-p21.3	Hs.155956	NAT1	N-acetyltransferase 1 (arylamine N-acetyltransferase)
-0.0151173	-0.032264	-0.606635	-0.0916756	0.070565	0.245454	0.0279716	-0.754488	-0.11816	-0.103362	0.144079	-0.0354768	-0.400299	-0.112462	0.180464	219893	CGEN_HUM_1000501_1	11q14.2-q21	Hs.93847	NOX4	NADPH oxidase 4
0.0482316	0.237782	-0.0324417	0.113661	-0.477626		0.132843	-0.386703	0.0226459	-0.32722	0.15684	-0.173111	-0.414543	-0.129575	-0.434612	219798	CGEN_HUM_1000406_1	11q13	Hs.79748	SLC3A2	solute carrier family 3 (activators of dibasic and neutral amino acid transport), member 2
-0.155412	0.222669	0.346389	0.221671	-0.315554	-0.276041	0.313685	0.240169	0.228225	-0.513214	-0.374791	0.169792	0.0635601	0.00880407	-0.228817	219894	CGEN_HUM_1000502_1	1p35.3	Hs.241336	LOC51189	ATPase inhibitor precursor
0.532621	-0.0507232	-0.815242	0.0633237	0.824711	0.769914	-0.496647	-0.993905	0.078213	1.1892	0.615332	-0.848722	-0.833596	0.463229	1.60411	219799	CGEN_HUM_1000407_1	11q13	Hs.79748	SLC3A2	solute carrier family 3 (activators of dibasic and neutral amino acid transport), member 2
0.334566	-0.00332854	0.26832	-0.222217	-0.461457	0.49442	-0.323572	0.31957	-0.133131	-0.00644186	0.713221	-0.564443	0.136822	-0.35418	-0.595435	219895	CGEN_HUM_1000503_1	14q24.3	Hs.296348	DLST	dihydrolipoamide S-succinyltransferase (E2 component of 2-oxo-glutarate complex)
0.263995	0.0361191	0.664629	-0.047312	-0.356999	-0.217619	0.0440787	0.280281	-0.111171	-0.507415	-0.127953	0.013776	0.356243	-0.131857	-0.576248	219800	CGEN_HUM_1000408_1	11q13	Hs.135187	UNC93B1	unc-93 homolog B1 (C. elegans)
-0.232337	-0.355957	0.696133	-0.0982831	-0.30595	-0.221278	-0.380439	0.302122	0.167072	-0.145738	-0.168737	-0.121028	0.551725	-0.269387	-0.491223	219896	CGEN_HUM_1000504_1	21q21.1	Hs.73851	ATP5J	ATP synthase, H+ transporting, mitochondrial F0 complex, subunit F6
-0.0456401	-0.861541	-0.0961116	-0.107565	0.370001	-0.000815415	-0.82899	0.0791633	0.860998	0.201936	-0.124609	-0.302598	0.107365	0.0795543	0.403866	219981	CGEN_HUM_1000589_1	15q26.1	Hs.5337	IDH2	isocitrate dehydrogenase 2 (NADP+), mitochondrial
-0.437573	-0.574238	0.519061	-0.897374	-0.945892	-0.0813096	-0.158472	0.710808	-0.27784	-0.0634091	-0.347943	-0.366834	0.420018	-1.22835	-1.02162	220077	CGEN_HUM_1000685_1	17q21.3	Hs.275163	NME2	non-metastatic cells 2, protein (NM23B) expressed in
0.584364	-0.0160224	0.138337	-0.31578	-0.0485115	-0.284694	-0.102011	0.105704	-0.323994	0.252394	-0.0941863	-0.223459	-0.106027	-0.249856	0.125736	219982	CGEN_HUM_1000590_1	2q33.3	Hs.11223	IDH1	isocitrate dehydrogenase 1 (NADP+), soluble
-0.108239	0.111786	0.249186	0.163033	-0.315928	-0.129267	0.0901766	0.143156	0.0407262	-0.241267	-0.113629	0.181308	0.148736	-0.231917	-0.17987	220078	CGEN_HUM_1000686_1	15q22	Hs.151407	CILP	cartilage intermediate layer protein, nucleotide pyrophosphohydrolase
-0.0405208	-0.244622	0.268051	-0.286385	0.0337436	0.0784491	-0.0970128	0.24279	-0.0207372	0.464711	-0.0459862	-0.384152	0.454007	-0.14715	0.865189	219983	CGEN_HUM_1000591_1	5p13	Hs.177584	OXCT	3-oxoacid CoA transferase
0.107428	0.0390705	-0.166389	-0.171686	-0.0365907	-0.158918	-0.261794	0.184137	0.342573	-0.171281	-0.281084	-0.322256	-0.499819	0.18694	0.525336	220079	CGEN_HUM_1000687_1	16p13.3	Hs.9204	LOC51005	CGI-14 protein
0.175717	0.0123555	0.496213	0.0927016	-0.149461	0.032717	-0.00945516	0.721666	0.448716	-0.342002	-0.0299941	-0.0731328	0.680173	0.144826	-0.193773	219984	CGEN_HUM_1000592_1	13q12.2-q13.3	Hs.182217	SUCLA2	succinate-CoA ligase, ADP-forming, beta subunit
0.0746229	0.223792	0.0114717	-0.0253579	-0.197161	-0.154653	0.100576	0.50958	-0.0861824	0.163605	-0.117652	-0.0938435	-0.0509228	0.0429246	0.358349	220080	CGEN_HUM_1000688_1	5q31.2-q31.3	Hs.136529	SLC23A2	solute carrier family 23 (nucleobase transporters), member 2
0.0205201	0.458117	-0.446008	-0.0306881	0.922449	-0.230963	0.0337387	-0.0134518	0.20412	0.795619	-0.291289	-0.164516	0.176234	0.431735	0.520157	219985	CGEN_HUM_1000593_1	12q22	Hs.247309	SUCLG2	succinate-CoA ligase, GDP-forming, beta subunit
0.29481	0.236884	-0.325907	-0.0615257	0.565961	-0.134955	-0.260309	0.209814	0.166698	0.536324	-0.136374	-0.0808184	0.117842	-0.0383724	0.649119	220081	CGEN_HUM_1000689_1	9p21	Hs.152817	MTAP	methylthioadenosine phosphorylase
-0.188327	-0.0669928	0.463394	-0.25249	-0.531543	-0.320839	-0.129703	0.32328	-0.220896	-0.26343	-0.386862	-0.0417133	0.39457	-0.625719	-0.60912	219986	CGEN_HUM_1000594_1	2p11.2	Hs.7043	SUCLG1	succinate-CoA ligase, GDP-forming, alpha subunit
-0.30132	-0.571461	0.0555353	-0.431868	0.0843428	-0.128838	-0.475955	0.19076	-0.239292	0.296659	-0.409324	-0.420745	0.0515757	-0.712189	-0.189943	220082	CGEN_HUM_1000690_1	16p13.3	Hs.9235	NME4	non-metastatic cells 4, protein expressed in
0.227646	-0.96987	0.529496	-0.226362	-0.276249	-0.149728	-0.761433	0.17371	0.680726	-0.0729977	0.242205	-0.299664	1.03775	-0.367328	-0.291196	219987	CGEN_HUM_1000595_1	1p34	Hs.302023	FLJ00030	hypothetical protein FKSG25
0.205975	-1.07132	0.236469	-0.0130571	-0.428068	0.148737	-0.463886	0.649033	0.640116	-0.402464	-0.354062	-0.44254	0.276452	-0.0564088	-0.520122	220083	CGEN_HUM_1000691_1	1	Hs.5054	GLRX2	glutaredoxin 2
-0.367838	-0.475205	-0.0672912	-0.406746	-0.272942	-0.258552	-0.164428	-0.0148397	-0.407964	0.620241	-0.133687	-0.29091	-0.203871	-0.704232	-0.411017	219988	CGEN_HUM_1000596_1	1q42.1	Hs.75653	FH	fumarate hydratase
0.32047	-0.0311983	0.285893	-0.172775	-0.288271	-0.182344	-0.036448	-0.158035	-0.209922	-0.148868	-0.101778	-0.140422	-0.0793707	-0.654539	-0.17954	220084	CGEN_HUM_1000692_1	15q25-26	Hs.97207	SLC28A1	solute carrier family 28 (sodium-coupled nucleoside transporter), member 1
0.300015	0.073409	0.852343	-0.0258047	-0.310771	-0.0665843	0.0909997	0.56357	-0.0638077	-0.100039	-0.322463	-0.00246164	0.703886	-0.30889	-0.130276	219989	CGEN_HUM_1000597_1	19q13.1-q13.2	Hs.72913	CYP2F1	cytochrome P450, subfamily IIF, polypeptide 1
-0.367596	-0.436357	0.259	-1.03191	-0.676479	-0.232067	-0.158756	0.13456	-0.529782	0.128322	-0.112478	-0.291897	0.0917116	-1.17549	-0.32344	220085	CGEN_HUM_1000693_1	1p36.2-p35	Hs.72924	CDA	cytidine deaminase
0.0975514	0.00864261	-0.443034	0.123634	0.0339877	-0.106338	-0.30432	0.195159	0.13482	-0.457067	-0.228566	0.19639	-0.529589	0.298844	-0.189181	219990	CGEN_HUM_1000598_1	12q13.1-q13.3	Hs.199270	CYP27B1	cytochrome P450, subfamily XXVIIB (25-hydroxyvitamin D-1-alpha-hydroxylase), polypeptide 1
-0.16883	0.111298	-0.169278	0.110865	0.654768	-0.237862	0.10699	0.136862	0.0394163	0.0741916	-0.381357	-0.253296	-0.332953	0.386613	0.249293	220086	CGEN_HUM_1000694_1	16q13	Hs.81687	NME3	non-metastatic cells 3, protein expressed in
0.550647	0.637146	0.555193	0.21972	0.268751	-0.860041	-0.00615841	0.35485	-0.0314472	-0.161359	-0.622033	0.147622	0.402743	0.468504	-0.284138	219991	CGEN_HUM_1000599_1	1p36.13-q41	Hs.289113	LOC51706	cytochrome b5 reductase 1 (B5R.1)
-0.150918	0.0593289	0.358906	0.00707552	-0.173341	-0.066494	0.156072	0.319723	0.0441882	-0.073771	-0.242691	0.261937	0.50571	-0.218701	0.0804704	220087	CGEN_HUM_1000695_1	3p21.3	Hs.47042	ENTPD3	ectonucleoside triphosphate diphosphohydrolase 3
-0.761736	-0.0177962	0.754875	0.258286	-0.862344	-0.789816	-0.00585652	0.544985	0.131025	-0.390187	-0.809375	0.189335	0.996739	-0.0493324	-0.888543	219992	CGEN_HUM_1000600_1	2p21	Hs.154654	CYP1B1	cytochrome P450, subfamily I (dioxin-inducible), polypeptide 1 (glaucoma 3, primary infantile)
0.357756	0.251898	0.204857	0.151231	0.194514	0.241444	-0.0146783	0.147716	-0.381305	0.067326	0.514036	-0.207769	0.122704	0.0310534	0.10681	220088	CGEN_HUM_1000696_1	20p13	Hs.82042	SLC23A1	solute carrier family 23 (nucleobase transporters), member 1
0.207737	-0.646289	0.527599	0.795945	0.610541	0.128127	-0.126343	0.571843	1.17283	0.407031	-0.159846	0.0657179	0.538511	0.0836491	0.441796	219801	CGEN_HUM_1000409_1	11q23.3	Hs.129712	TREH	trehalase (brush-border membrane glycoprotein)
-0.427566	-0.318456	0.594203	0.472965	-0.142512	-0.295023	-0.407127	0.0464527	0.527947	0.0520805	-0.347491	0.0202025	0.526574	0.324674	-0.304294	219897	CGEN_HUM_1000505_1	6q12	Hs.70312	COX7A2	cytochrome c oxidase subunit VIIa polypeptide 2 (liver)
0.698159	0.374964	0.184597	0.490208	0.471891	0.0414608	0.421085	0.268649	0.343996	0.347306	0.234954	0.326078	-0.0497284	0.692646	0.528585	219802	CGEN_HUM_1000410_1	11q12.1	Hs.8526	B3GNT6	UDP-GlcNAc:betaGal beta-1,3-N-acetylglucosaminyltransferase 6
	1.30138		1.21795	0.078834	-0.440242	-0.228699		1.09145	0.368622	-0.567636	-0.210373		0.981517	-0.387619	219898	CGEN_HUM_1000506_1	17q24-17q25	Hs.100009	ACOX1	acyl-Coenzyme A oxidase 1, palmitoyl
-0.0169325	-0.262929	0.00899139	0.153102	0.0559327	-0.177348	-0.251847	-0.15859	0.0447962	0.108006	-0.280345	-0.172814	0.0849189	-0.0121844	0.172379	219803	CGEN_HUM_1000411_1	10q22.1	Hs.158304	CHST3	carbohydrate (chondroitin 6) sulfotransferase 3
0.292626	-0.188925	0.754745	0.488696	-0.622248	-0.0474895	0.07719	0.296232	0.467636	-0.216841	-0.246663	0.275256	0.194087	0.12881	-0.612384	219899	CGEN_HUM_1000507_1	5q31	Hs.163867	NDUFA2	NADH dehydrogenase (ubiquinone) 1 alpha subcomplex, 2 (8kD, B8)
-0.470617	-0.0845988	0.00487315	0.200295	0.0659233	-0.594523	0.299532	-0.0590361	-0.0264799	-0.0712563	-0.449561	0.0401842	0.166477	0.103621	0.453888	219804	CGEN_HUM_1000412_1	11p11.2-p11.1	Hs.104576	CHST1	carbohydrate (keratan sulfate Gal-6) sulfotransferase 1
0.371924	-0.321631	0.0213071	-0.0682559	0.178411	0.0753364	0.485406	0.470645	0.130419	-0.0392853	-0.212023	0.207955	-0.0559762	0.377323	0.404143	219900	CGEN_HUM_1000508_1	16q22-qter	Hs.347969	COX4I1	cytochrome c oxidase subunit IV isoform 1
0.455308	-0.198312	0.216769	0.451877	0.461474	-0.248243	0.240527	-0.138699	0.0213357	-0.0379038	0.0117887	-0.144702	0.0038426	0.495951	0.0553818	219805	CGEN_HUM_1000413_1	1p34	Hs.576	FUCA1	fucosidase, alpha-L- 1, tissue
1.67093	-0.86895	0.400192	-0.111369	0.096901	0.111103	-0.506183	-0.0216972	0.189086	0.0814832	0.263839	-0.676135	0.166651	0.0148376	0.472059	219901	CGEN_HUM_1000509_1	12q24.2	Hs.180714	COX6A1	cytochrome c oxidase subunit VIa polypeptide 1
0.0823372	-0.395989	-0.419616	0.106616	0.321976	-0.0240061	-0.636465	-0.384568	0.185474	0.342833	-0.124441	-0.80645	-0.245509	0.375378	0.71362	219806	CGEN_HUM_1000414_1	3p21.1	Hs.146178	CHDH	choline dehydrogenase
0.015901	-0.328536	-0.236238	-0.421675	-0.0739424	-0.0289456	-0.322042	-0.39077	-0.0573785	0.310282	-0.064902	-0.6565	-0.0646758	-0.123639	0.260662	219902	CGEN_HUM_1000510_1	1p36.1	Hs.155202	TCEB3	transcription elongation factor B (SIII), polypeptide 3 (110kD, elongin A)
0.439504	-1.37568	-0.918902	0.429026	0.626563	0.615302	-0.980252	-0.790287	1.1144	0.398827	-0.0340036	-0.697803	-0.748111	-0.0062212	0.789685	219807	CGEN_HUM_1000415_1	1q42.13	Hs.123515	FLJ13840	hypothetical protein FLJ13840
-0.0290535	-0.250868	0.449316	0.181023	0.00577486	-0.220346	-0.233667	0.102961	0.399878	0.0862911	-0.238701	-0.0636266	0.596518	0.115493	0.0657056	219903	CGEN_HUM_1000511_1	4q35	Hs.2043	SLC25A4	solute carrier family 25 (mitochondrial carrier; adenine nucleotide translocator), member 4
0.164101	-0.00975622	0.0221628	0.0999338	0.246181	0.217402	0.126905	0.23471	0.268529	-0.136649	-0.0460662	0.0729584	-0.135898	-0.0271328	0.479756	219808	CGEN_HUM_1000416_1	10q23-q24	Hs.303090	PPP1R3C	protein phosphatase 1, regulatory (inhibitor) subunit 3C
0.327771	-0.0508182	-0.112357	0.175642	-0.303899	-0.0515366	-0.337565	0.90039	0.197606	-0.0788239	0.041584	-0.326453	-0.0403463	-0.0819619	0.0783836	219904	CGEN_HUM_1000512_1	22q13.33	Hs.278431	SCO2	SCO cytochrome oxidase deficient homolog 2 (yeast)
0.394916	-0.431131	0.513757	0.252245	-0.138609	-0.124343	-0.0969677	0.472884	0.133182	-0.126493	-0.239105	-0.0552753	0.351079	-0.0238219	-0.250051	219809	CGEN_HUM_1000417_1	14	Hs.39911		Homo sapiens mRNA for FLJ00089 protein, partial cds
-0.482561	0.271914	0.675736	-0.103823	-0.406961	-0.117991	0.358082	0.201383	-0.323183	-0.449242	-0.109383	0.476485	0.385843	-0.394449	-0.508385	219905	CGEN_HUM_1000513_1	2p22.1	Hs.30888	COX7A2L	cytochrome c oxidase subunit VIIa polypeptide 2 like
-0.118138	-0.587153	0.303996	0.499136	0.157636	-0.421311	0.094913	0.0489285	0.474192	0.0479097	-0.422884	-0.194692	-0.111684	0.384212	0.470874	219810	CGEN_HUM_1000418_1	7p12-q21	Hs.54929	PHKG1	phosphorylase kinase, gamma 1 (muscle)
-0.00362904	-0.442415	0.401396	0.236081	0.444796	-0.280874	-0.047668	0.241866	0.167368	-0.160551	-0.327489	-0.483937	-0.0535279	0.280383	0.23201	219906	CGEN_HUM_1000514_1	19q13.1	Hs.114346	COX7A1	cytochrome c oxidase subunit VIIa polypeptide 1 (muscle)
0.15614	-0.429533	0.212287	0.159199	0.246782	0.0710338	-0.219178	0.247406	0.193379	-0.214682	-0.178591	-0.679606	0.0966815	0.523595	0.32673	219811	CGEN_HUM_1000419_1	17q21	Hs.242	G6PC	glucose-6-phosphatase, catalytic (glycogen storage disease type I, von Gierke disease)
-0.184755	-0.445517	0.249119	-0.219041	0.371823	0.135374	0.117108	0.392409	0.0817941	0.196197	-0.0216364	-0.0828293	0.143284	-0.358231	0.596735	219907	CGEN_HUM_1000515_1	Xp21.1	Hs.88974	CYBB	cytochrome b-245, beta polypeptide (chronic granulomatous disease)
-0.00818377	0.451269	0.196949	0.405525	0.0326423	-0.0425368	0.195525	0.50585	-0.0895469	-0.242775	0.082888	0.411581	0.679737	0.164935	-0.0370268	219812	CGEN_HUM_1000420_1	19q13.3	Hs.772	GYS1	glycogen synthase 1 (muscle)
-0.297809	-0.274043	0.505864	-0.577903	-0.389745	-0.0203927	-0.0212925	0.082735	-0.300444	-0.14802	0.0794194	0.00120728	0.612696	-0.684508	-0.516642	219908	CGEN_HUM_1000516_1	10q22-q23	Hs.155433	ATP5C1	ATP synthase, H+ transporting, mitochondrial F1 complex, gamma polypeptide 1
0.14506	-0.861915	0.0771452	0.27194	0.479672	0.0233853	-0.513437	0.190087	0.9493	0.741199	-0.401094	-0.244531	-0.0911086	0.0648323	0.107202	219993	CGEN_HUM_1000601_1				Unknown
-0.135538	-0.549586	-0.0210318	0.618629	0.241541	-0.191335	-0.630723	-0.123082	0.470281	0.144314	-0.332786	-0.561623	-0.172943	0.249834	0.408932	220089	CGEN_HUM_1000697_1	9p13	Hs.14142	NUDT2	nudix (nucleoside diphosphate linked moiety X)-type motif 2
-0.0950177	0.119187	0.183043	-0.159869	-0.308232	-0.0061543	0.056701	0.0642094	-0.194751	-0.397921	-0.0203441	0.161097	-0.0424217	-0.309702	-0.278327	219994	CGEN_HUM_1000602_1	18q12	Hs.157986	HMCS	molybdenum cofactor sulfurase
0.65033	-0.0190864	0.646503	-0.133117	-0.138917	0.102388	0.0210189	0.506647	-0.167025	0.0771188	-0.0428194	0.037842	0.390758	-0.349789	-0.211246	220090	CGEN_HUM_1000698_1	8p21.2	Hs.201377	LYSAL1	lysosomal apyrase-like 1
0.0195388	-0.256415	0.0236869	-0.115571	0.124637	0.16294	-0.0158955	0.108186	-0.0446594	-0.142022	0.120764	0.179939	0.121368	-0.150561	-0.139171	219995	CGEN_HUM_1000603_1	1	Hs.152096		Homo sapiens cytochrome P450, subfamily IIJ (arachidonic acid epoxygenase) polypeptide 2 (CYP2J2), mRNA
0.186936	-0.213202	-0.19169	0.139894	0.132722	0.210919	0.00327588	-0.152503	0.398238	-0.52874	-0.290138	-0.0985053	-0.170731	0.107801	-0.24694	220091	CGEN_HUM_1000699_1	5q31	Hs.72050	NME5	non-metastatic cells 5, protein expressed in (nucleoside-diphosphate kinase)
0.00497768	-0.0992707	-0.239873	0.181031	-0.47391	-0.21297	0.0558257	-0.212405	0.23963	-0.548373	-0.208042	-0.246274	-0.105287	0.0822267	-0.257312	219996	CGEN_HUM_1000604_1	9q13-q21.1	Hs.95998	FRDA	Friedreich ataxia
-0.107478	-0.0830325	0.156347	0.0988421	0.285236	0.00337341	-0.199287	0.12559	0.148428	0.118063	0.0841811	-0.189049	-0.50182	0.185486	0.0868775	220092	CGEN_HUM_1000700_1	6p22.3	Hs.296922	TPMT	thiopurine S-methyltransferase
0.0128925	-0.0626624	0.0565634	-0.378079	-0.0889991	-0.0768865	0.0633824	0.0907804	0.179539	-0.217542	-0.0436733	-0.143056	-0.193919	0.402053	-0.0333002	219997	CGEN_HUM_1000605_1	10q24.3-qter	Hs.75183	CYP2E	cytochrome P450, subfamily IIE (ethanol-inducible)
-0.29858	0.258758	-0.0567673	0.0841928	-0.243154	-0.320683	0.243736	-0.142974	0.260172	-0.212707	0.0154597	0.0341521	-0.207635	0.120064	-0.373729	220093	CGEN_HUM_1000701_1	9q34.1	Hs.76240	AK1	adenylate kinase 1
-0.0726016	0.252625	-0.0367001	0.21189	-0.980383	0.300597	0.402512	0.268959	0.285729	-1.18232	0.182574	0.0823112	0.391268	0.532264	-1.23083	219998	CGEN_HUM_1000606_1	19q13.3	Hs.74047	ETFB	electron-transfer-flavoprotein, beta polypeptide
0.0920953	0.105756	-0.489735	0.175376	-0.449882	-0.0811166	-0.074716	-0.440151	0.201382	-0.199809	-0.138904	-0.26608	-0.00520915	0.0914822	-0.360724	220094	CGEN_HUM_1000702_1	1p36.13	Hs.226770	DKFZP566C042	DKFZP566C0424 protein
0.09664	-0.461183	0.128374	0.467352	0.182385	-0.164211	-0.468633	-0.0150543	0.757823	0.180686	-0.186829	-0.341017	0.170071	0.22649	0.248581	219999	CGEN_HUM_1000607_1	22q13.1	Hs.333497	CYP2D6	cytochrome P450, subfamily IID (debrisoquine, sparteine, etc., -metabolizing), polypeptide 6
-0.226842	-0.53395	0.159494	0.505614	0.522642	-0.256305	-0.654111	-0.107061	0.562996	0.280198	-0.632671	-0.307118	0.130675	-0.0816261	0.418588	220095	CGEN_HUM_1000703_1	12q24.2	Hs.264981	OAS2	2'-5'-oligoadenylate synthetase 2 (69-71 kD)
0.54081	0.26169	-0.339945	-0.094323	0.182951	0.0752507	0.397779	-0.0551702	-0.160694	0.215723	-0.0716751	0.577035		0.119521	0.71003	220000	CGEN_HUM_1000608_1	3p21.3	Hs.119251	UQCRC1	ubiquinol-cytochrome c reductase core protein I
-0.0622059	0.163928	-0.162296	-0.107349	-0.193614	-0.0140569	-0.144537	0.276504	0.0469262	0.323914	0.149216	-0.016899	-0.271803	0.218497	0.00880366	220096	CGEN_HUM_1000704_1	Xp22.3-p22.2	Hs.2910	PRPS2	phosphoribosyl pyrophosphate synthetase 2
0.0494912	-0.169212	0.334737	0.142973	0.0650626	-0.230859	-0.0323633	0.240491	0.211117	-0.140092	-0.235811	0.156558	0.410938	0.247334	-0.113607	220001	CGEN_HUM_1000609_1	Xq22	Hs.132370	NOX1	NADPH oxidase 1
-0.120114	0.0591437	0.0582046	-0.00523728	-0.236745	-0.0954847	-0.127264	-0.0618038	-0.129926	-0.098073	-0.123128	-0.254977	0.20027	0.0632436	-0.107709	220097	CGEN_HUM_1000705_1	Xq21-q27	Hs.56	PRPS1	phosphoribosyl pyrophosphate synthetase 1
0.108851	-0.222282	0.212814	0.24508	-0.439348	-0.0435419	-0.030024	-0.0514218	0.0643713	-0.249814	0.0064508	-0.159567	0.104142	0.015336	-0.097108	220002	CGEN_HUM_1000610_1	3p22.3-p22.2	Hs.82432	KIAA0089	KIAA0089 protein
0.249514	-0.198012	-0.134953	0.262296	0.13985	-0.263501	-0.0691219	-0.0490044	0.179929	-0.0752968	-0.0600415	-0.162632	-0.237727	0.261373	0.0379379	220098	CGEN_HUM_1000706_1	7q34	Hs.118757	ERH	enhancer of rudimentary homolog (Drosophila)
-0.13691	-0.0563758	0.24	0.178242	-0.0101015	-0.596938		-0.0348267		-0.0659068	-0.655933	-0.146989	0.00422884	0.465368	0.272199	220003	CGEN_HUM_1000611_1	19q13.2	Hs.1360	CYP2B6	cytochrome P450, subfamily IIB (phenobarbital-inducible), polypeptide 6
-0.0726396	0.108363	-0.0162279	-0.192645	-0.435646	-0.279241	0.105751	-0.0603747	0.066671	-0.168782	0.0307329	-0.0364386	0.117107	0.0601409	-0.485892	220099	CGEN_HUM_1000707_1	10	Hs.22604	LALP1	lysosomal apyrase-like protein 1
0.0975133	0.319914	-0.239743	-0.241274	-0.283255	-0.0539652	0.105445	-0.205496	0.00417024	0.028629	0.129153	-0.113528	-0.0672038	0.126088	-0.110293	220004	CGEN_HUM_1000612_1	16q24	Hs.68877	CYBA	cytochrome b-245, alpha polypeptide
-0.00487596	-0.160488	-0.504109	0.0145903	0.132894	-0.122741	-0.847567	-0.7597	0.536366	0.167462	-0.269596	-1.018	-0.557314	0.0201189	0.360327	220100	CGEN_HUM_1000708_1	7	Hs.77573	UP	uridine phosphorylase
0.116104	-0.575979	0.522392	0.223262	-0.0222474	-0.0796254	-0.481136	0.387892	0.410483	0.123076	-0.118181	-0.386686	0.582056	-0.0622083	0.118777	219813	CGEN_HUM_1000421_1	20q13.3	Hs.42215	PPP1R3D	protein phosphatase 1, regulatory subunit 3D
	0.215512	-0.362559	0.356542	0.282467	0.0687489	-0.630931	-0.175628	-0.0603455		0.116077	-0.503178	-0.155297	0.217201	0.345484	219909	CGEN_HUM_1000517_1	Xp11.4-Xp11.3	Hs.127689	I-4	type 1 protein phosphatase inhibitor
-0.13435	0.271393	-0.160418	-0.0841499	0.0583866	-0.181577	0.105498	-0.025976	-0.249489	0.0314226	-0.139241	0.178988	-0.182721	-0.0116018	-0.0722258	219814	CGEN_HUM_1000422_1	7q31.33	Hs.127614	PPP1R3A	protein phosphatase 1, regulatory (inhibitor) subunit 3A (glycogen and sarcoplasmic reticulum binding subunit, skeletal muscle)
0.600396	-0.153899	0.402534	0.129909	-0.0541105	-0.156563	0.0731294	0.148349	0.043453	-0.107003	-0.214048	0.0467854	0.421941	-0.401478	-0.217852	219910	CGEN_HUM_1000518_1	3q26.3-q28	Hs.1531	EHHADH	enoyl-Coenzyme A, hydratase/3-hydroxyacyl Coenzyme A dehydrogenase
-0.107342	-0.238085	0.204823	0.281213	-0.416186	0.423127	-0.0750793	0.160636	-0.186162	-0.421464	-0.0905602	0.146245	-0.1474	0.0248378	-0.336385	219815	CGEN_HUM_1000423_1	8p23.1	Hs.28329	PPP1R3B	protein phosphatase 1, regulatory (inhibitor) subunit 3B
0.111331	0.217401	0.22162	0.185628	-0.304931	-0.0570267	0.0652033	0.342368	0.189112	-0.366917	-0.316919	0.146125	0.234972	-0.118358	-0.320486	219911	CGEN_HUM_1000519_1	4q28-q31	Hs.249211	UCP1	uncoupling protein 1 (mitochondrial, proton carrier)
0.244461	-0.0123442	-0.0991252	0.244136	-0.144442		-0.173781	-0.368329	0.0189534	-0.326815	0.158206	-0.283601	-0.154678	0.167905	0.027396	219816	CGEN_HUM_1000424_1	2q22.1	Hs.62348	FLJ11753	hypothetical protein FLJ11753
	0.457641	0.305547		-0.363983	0.285686	-0.217601	0.378568		-0.220853		-0.38695	0.299514		-0.595572	219912	CGEN_HUM_1000520_1	19q13.1-q13.2	Hs.95351	LIPE	lipase, hormone-sensitive
0.464636	0.749287	-0.213668	0.0104527	0.36679	0.443389	0.125055	-0.189295	-0.198787	0.326508	0.565835	0.0440478	-0.260363	0.0962961	0.67319	219817	CGEN_HUM_1000425_1	Xp22.3	Hs.58589	GYG2	glycogenin 2
-0.678472	0.344581	0.0541108	-0.326804	-0.686985	-0.157331	0.345321	0.176984	-0.0647662	-0.258949	0.0476959	0.603133	0.184686	-0.150459	-0.726537	219913	CGEN_HUM_1000521_1	19p13.3	Hs.8372	UQCR	ubiquinol-cytochrome c reductase (6.4kD) subunit
0.225567	-0.00169762	0.173921	-0.0812588	-0.407618	-0.00719371	-0.0275967	-0.18101	-0.257743	-0.114171	0.0742966	-0.0166853	-0.0257727	-0.0527905	-0.203369	219818	CGEN_HUM_1000426_1	12p12.2	Hs.82614	GYS2	glycogen synthase 2 (liver)
0.108815	-0.29789	-0.410922	0.169487	1.3459	-0.364648	-0.750976	-0.49852	-0.104298	0.994222	-0.420371	-0.0793703	-0.180579	0.55654	1.69914	219914	CGEN_HUM_1000522_1	4p16.1	Hs.26077	WFS1	Wolfram syndrome 1 (wolframin)
0.212773	-0.389312	0.925852	0.266403	-0.11162	-0.07819	-0.375402	0.507295	0.385897	-0.102498	-0.024578	-0.322456	0.686486	-0.0917662	-0.251942	219819	CGEN_HUM_1000427_1	3q24-q25.1	Hs.174071	GYG	glycogenin
-0.0332759	-0.476358	-0.0511348	0.399591	0.0752968	-0.246558	-0.604981	-0.201589	0.0334958	0.0474942	-0.46729	-0.408945	-0.0459123	0.125875	0.189104	219915	CGEN_HUM_1000523_1	13q12.1	Hs.248085	IUF1	insulin upstream factor 1
-0.0754015	0.294278	0.147377	-0.0665536	0.0706641	-0.145066	0.103728	-0.103906	-0.0157858	0.120667	-0.180945	0.161884	0.0311628	0.156426	0.0109429	219820	CGEN_HUM_1000428_1	3q25.2-q26.2	Hs.2996	SI	sucrase-isomaltase
-0.141209	-0.112078	-0.193386	0.467769	-0.00104404		0.107625	-0.116984	0.275975	0.159645	-0.0490189	0.393954	-0.109448	-0.278011	-0.240494	219916	CGEN_HUM_1000524_1	17p12-p13	Hs.14511	SCO1	SCO cytochrome oxidase deficient homolog 1 (yeast)
-0.0156884	-0.173243	-0.258361	0.237823	-0.467734	0.219747	-0.0113549	-0.438803	0.123743	-0.317875	-0.0888443	0.130288	-0.389018	0.0861847	-1.61422	219821	CGEN_HUM_1000429_1	Xp22.2-p22.1	Hs.54941	PHKA2	phosphorylase kinase, alpha 2 (liver)
0.107254	0.370877	0.770369	0.0352203	0.000526868	-0.632872	0.10238	-0.0126293	0.09458	-0.255597	-0.352707	-0.0101324	-0.100476	0.164284	0.0919892	219917	CGEN_HUM_1000525_1	12q24.2	Hs.180714	COX6A1	cytochrome c oxidase subunit VIa polypeptide 1
0.406561	-0.0370577	0.536823	0.122484	-0.109381	0.0508986	-0.0378942	0.297733	-0.0478775	0.0100657	0.060754	-0.186204	0.440245	-0.0691153	0.24042	219822	CGEN_HUM_1000430_1	11q13.2	Hs.76847	KIAA0088	KIAA0088 protein
-0.503289	0.146773	0.355976	0.0058308	-0.5417	-0.346753	0.19391	0.0497127	0.0318514	-0.912473	-0.559952	0.352518	0.126035	-0.0659678	-0.891994	219918	CGEN_HUM_1000526_1	5q14	Hs.3462	COX7C	cytochrome c oxidase subunit VIIc
0.421973	0.407157	-0.395188	-0.32157	0.0606473	1.20395	-0.280236	-0.683024	-0.423456	0.760323	0.763243	-0.407348	-0.592074	-0.362307	0.539449	219823	CGEN_HUM_1000431_1	14q21-q22	Hs.771	PYGL	phosphorylase, glycogen; liver (Hers disease, glycogen storage disease type VI)
-0.445282	0.185329	-0.205587	0.131075	-0.7659	-1.00182	0.472643	0.048296	0.242816	-0.750915	-1.02318	0.94414	0.124029	0.209728	-1.02348	219919	CGEN_HUM_1000527_1	11q12-q13	Hs.81097	COX8	cytochrome c oxidase subunit VIII
-0.0523455	0.114713	0.235518	-0.157257	-0.295394	0.449011	0.236859	0.300908	-0.440752	-0.206871	0.299212	0.0430395	0.144055	0.00125807	-0.515093	219824	CGEN_HUM_1000432_1	9p13.2	Hs.142428	KIAA1161	KIAA1161 protein
0.289708	-0.168167	0.420409	0.118783	0.436061	-0.21672	-0.517499	0.125494	0.178786	0.333659	-0.131561	-0.314052	0.326918	0.00546692	0.256225	219920	CGEN_HUM_1000528_1	16q24	Hs.173162	NOC4	neighbor of COX4
0.175073	-1.1836	-0.0669812	-0.255047	0.0362765	0.129218	-0.682911	-0.0163639	0.776819	-0.029048	-0.210795	-0.4857	-0.18088	-0.0865994	0.280479	220005	CGEN_HUM_1000613_1	2q31.1	Hs.31297	FLJ23462	duodenal cytochrome b
0.561547	-0.872463	-0.128816	-0.120393	-0.376086	0.154884	-0.163585	0.267499	0.313752	-0.186355	-0.0148359	-0.663923	0.116211	-0.110945	0.0736733	220101	CGEN_HUM_1000709_1	9q34	Hs.123036	ENTPD2	ectonucleoside triphosphate diphosphohydrolase 2
-0.0765149	-0.337821	0.335306	-0.206182	-0.311885	-0.509656	-0.0243902	0.443354	0.0313014	0.51418	-0.155352	0.0927071	0.60249	-0.406779	-0.569437	220006	CGEN_HUM_1000614_1	7p15.2	Hs.169248	HCS	cytochrome c
0.542021	0.647087	0.217958	0.354016	0.103285	0.0770762	-0.0975215	0.479476	0.346364	-0.198223	-0.0429849	-0.398848	0.291875	0.238439	-0.293876	220102	CGEN_HUM_1000710_1	7p14.1	Hs.134079	LOC51314	NM23-H8
0.0702938	-0.234887	0.0270999	-0.315814	-0.0698947	-0.0670922	-0.179548	0.0386761	-0.143491	0.121587	0.00738504	-0.207102	-0.196057	-0.369913	0.108771	220007	CGEN_HUM_1000615_1	2q33.3	Hs.50335	CYP-M	cytochrome P450 monooxygenase
-0.164044	-0.0630207		-1.02534	-0.50461	0.200624		0.138971	-0.377437	-0.210508	0.0570068	0.0457884	-0.0845193	-0.633615	-0.723974	220103	CGEN_HUM_1000711_1	5q14	Hs.28988	GLRX	glutaredoxin (thioltransferase)
0.476486	-0.154884	-0.446784	-0.271578	0.219447	0.0827079	-0.186283	-0.301529	-0.127292	0.167785	0.337435	-0.57533	-0.0513912	0.58074	0.611653	220008	CGEN_HUM_1000616_1				Unknown
0.22828	0.353983	-0.307184	-0.160448	0.240412	-0.10875	0.168621	0.150048	0.0745377	0.397309	-0.445842	0.204132	-0.267903	0.25655	0.216459	220104	CGEN_HUM_1000712_1	15q15	Hs.193665	SLC28A2	solute carrier family 28 (sodium-coupled nucleoside transporter), member 2
0.347459	1.01582	0.270173	0.170023	-0.349985	-1.24471	0.501709	0.559759	0.185169	-1.08241	-1.13893	0.728432	0.184431	0.0957834	-1.4804	220009	CGEN_HUM_1000617_1	12q13.13	Hs.16340	SUOX	sulfite oxidase
0.340753	0.204574	-0.296693	-0.0727305	-0.350355	-0.127693	0.148837	0.0701178	-0.0658221	-0.242146	0.0805665	-0.238736	-0.0583507	-0.233467	0.0887668	220105	CGEN_HUM_1000713_1	1p34	Hs.171811	AK2	adenylate kinase 2
-0.614319	-0.439557	0.523923	0.115706	-0.143713	-0.311644	-0.288686	0.267794	0.210659	0.087855	-0.449148	-0.237772	0.305317	-0.216727	-0.505709	220010	CGEN_HUM_1000618_1	15q23-q25	Hs.169919	ETFA	electron-transfer-flavoprotein, alpha polypeptide (glutaric aciduria II)
-0.085371	-0.484085	0.25993	0.558836	-0.0547049	-0.222392	-0.549565	0.311185	0.416705	0.194059	-0.354224	-0.309825	0.371995	0.410191	-0.157235	220106	CGEN_HUM_1000714_1	6p21.3	Hs.57813	ZNRD1	zinc ribbon domain containing, 1
0.738103	-1.25476	-0.686378	-0.296591	0.648708	0.31946	-1.22201	-0.710896	1.13474	0.28096	0.430838	-0.602127	-0.645061	-0.126731	0.944012	220011	CGEN_HUM_1000619_1	11p15.4	Hs.22142	LOC51700	cytochrome b5 reductase b5R.2
0.457584	-1.04328	0.0847428	-0.0682749	-0.270525	0.238139	-0.503572	0.36648	0.0478133	-0.379862	-0.00480578	-0.966382	0.277689	-0.113468	0.0747082	220107	CGEN_HUM_1000715_1	14q24	Hs.80975	ENTPD5	ectonucleoside triphosphate diphosphohydrolase 5
0.489217	-0.0472983	0.319082	-0.0977913	-0.202417	-0.0167016	0.180742	-0.00348263	0.0770463	-0.156385	-0.0277391	0.00387242	0.170786	-0.0328418	-0.245442	220012	CGEN_HUM_1000620_1	15q22.31	Hs.160199	NOX5	NADPH oxidase, EF hand calcium-binding domain 5
0.0934159	-0.0525526	0.370747	-0.0128374	-0.304542	-0.0426011	-0.083152	0.131708	0.0270331	-0.150698	0.0969271	-0.125656	0.198798	-0.410669	-0.085324	220108	CGEN_HUM_1000716_1	2p13	Hs.77494	DGUOK	deoxyguanosine kinase
0.0621427	0.335276	-0.27999	-0.306969	0.100343	0.0441215	0.0808322	0.454056	0.144678	-0.102718	-0.177929	-0.308846	-0.423414	-0.100069	0.327758	220013	CGEN_HUM_1000621_1	7p22.3	Hs.272795	FLJ20359	hypothetical protein FLJ20359
0.105548	-0.634485	-0.378112	-0.336621	0.211351	0.181486		-0.629133	-0.317177	0.238332	0.132051	-0.675471	-0.391083	-0.377646	0.434702	220109	CGEN_HUM_1000717_1	1p36.13-p35.3	Hs.271752	BPNT1	3'(2'), 5'-bisphosphate nucleotidase 1
-0.105406	-0.0429674	-0.560725	-0.0793159	0.0684503	0.0146857	0.257826	-0.425824	0.126326	0.199058	-0.136045	-0.0792285	-0.560725	0.0259952	0.229351	220014	CGEN_HUM_1000622_1	17q24-q25	Hs.69745	FDXR	ferredoxin reductase
-0.134418	-0.100275	0.0176808	0.0775774	-0.176239	0.22891	-0.313255	-0.565996	0.0529987	0.129926	0.0442361	-0.430291	-0.470621	0.123173	0.171474	220110	CGEN_HUM_1000718_1	22q11.2	Hs.170310	CECR1	cat eye syndrome chromosome region, candidate 1
0.0981053	0.178705	-0.244052	0.0731418	-0.0454989	-0.139787	-0.203338	0.279553	0.0164582	0.102544	-0.40036	0.222409	0.0475567	0.234102	0.0683846	220015	CGEN_HUM_1000623_1				Unknown
-0.00512287	0.351628	-0.620189	0.114473	1.21059	-0.0985011	0.0312323	-0.194094	-0.266337	1.31855	-0.13507	-0.31841	-0.284394	0.5986	1.54389	220111	CGEN_HUM_1000719_1	19p13.3	Hs.81131	GAMT	guanidinoacetate N-methyltransferase
-0.308068	-0.29844	-0.107197	0.155291	-0.153592	0.320325	-0.11978	-0.0805016	0.233114	0.461563	0.0212109	-0.366322	-0.024613	0.461444	0.108864	220016	CGEN_HUM_1000624_1	14q11.2	Hs.151134	OXA1L	oxidase (cytochrome c) assembly 1-like
-0.155978	-0.332119	-0.0835771	0.298558	0.985338	-0.110527	-0.469801	-0.0752175	0.355959	0.815381	-0.364279	-0.692048	0.0655328	0.480152	0.865386	220112	CGEN_HUM_1000720_1	17q24-q25	Hs.77498	PRPSAP1	phosphoribosyl pyrophosphate synthetase-associated protein 1
0.474497	-1.11035	-0.193331	0.799744	0.298247	0.563179	-0.382168	-0.314749	1.07198	0.325673	-0.437155	-0.0498745	-0.0639263	-0.385465	0.331525	219825	CGEN_HUM_1000433_1	11q12-q13.2	Hs.154084	PYGM	phosphorylase, glycogen; muscle (McArdle syndrome, glycogen storage disease type V)
0.223701	-0.354726	0.442927	0.419384	0.546963	-0.143218	-0.367828	0.085465	0.379701	0.233836	0.237907	0.0461901	0.672435	0.702069	0.490988	219921	CGEN_HUM_1000529_1	3q29	Hs.267819	PPP1R2	protein phosphatase 1, regulatory (inhibitor) subunit 2
0.178906	0.0686013	-0.466362	-0.0695959	0.698817	0.310065	0.280789	0.512089	-0.346674	0.171263	-0.0898935	-0.0857299	-0.150848	-0.179953	1.25331	219826	CGEN_HUM_1000434_1	16q12-q13	Hs.78060	PHKB	phosphorylase kinase, beta
	-0.286597		1.24518	-0.80302	0.229849	-0.850237		0.492778	-0.0168626	0.147172	0.479594		0.379556	-0.815244	219922	CGEN_HUM_1000530_1	3q13.33	Hs.227750	NDUFB4	NADH dehydrogenase (ubiquinone) 1 beta subcomplex, 4 (15kD, B15)
-0.230948	-0.246461	0.562144	0.220672	0.0244543	-0.229833	0.225956	0.0673904	-0.0481523	-0.113982	-0.276263	0.180684	0.26704	-0.219305	-0.201386	219827	CGEN_HUM_1000435_1	Xq12-q13	Hs.2393	PHKA1	phosphorylase kinase, alpha 1 (muscle)
0.562234	-0.125017	0.0852023	-0.110448	0.0967619	0.290869	0.146011	0.273033	0.0161725	-0.111988	0.168109	-0.261528	-0.0772838	-0.0194628	0.450761	219923	CGEN_HUM_1000531_1	9q34.1	Hs.12068	CRAT	carnitine acetyltransferase
0.0843922	0.271456	0.5942	0.315806	-0.140054	-0.0119196	-0.227177	0.989241	-0.00753105	-0.444594	0.0650701	-0.62754	0.160852	0.218452	0.307375	219828	CGEN_HUM_1000436_1	17q25.2-q25.3	Hs.1437	GAA	glucosidase, alpha; acid (Pompe disease, glycogen storage disease type II)
0.217207	-0.0536007	0.281003	0.43792	0.229762	-0.270849	0.15847	-0.362298	0.232378	0.273347	-0.244589	-0.0547349	0.0737891	0.456307	0.32682	219924	CGEN_HUM_1000532_1	7p15.1	Hs.284170	HIBADH	3-hydroxyisobutyrate dehydrogenase
-0.872041	-0.0195493	0.518535	0.333295	0.286151	-0.256663	-0.264196	0.543916	-0.0591558	0.112017	-0.0713124	-0.0350535	0.621638	-0.113046	0.279338	219829	CGEN_HUM_1000437_1	3p12.3	Hs.1691	GBE1	glucan (1,4-alpha-), branching enzyme 1 (glycogen branching enzyme, Andersen disease, glycogen storage disease type IV)
-0.145747	-0.0338288	0.3345	0.432557	-0.0549975	-0.192629	0.0939126	0.139415	0.307424	0.205684	-0.251434	0.0216807	0.29216	0.232393	0.0513191	219925	CGEN_HUM_1000533_1	11q23.1	Hs.115285	DLAT	dihydrolipoamide S-acetyltransferase (E2 component of pyruvate dehydrogenase complex)
-0.308997	0.150552	-0.151502	-0.169397	0.344871	-0.122439	0.177863	-0.34662	-0.276016	0.192135	-0.15982	0.286123	0.0742669	-0.0858408	0.303403	219830	CGEN_HUM_1000438_1	7q34	Hs.122785	MGAM	maltase-glucoamylase (alpha-glucosidase)
-0.772227	-0.746084	0.491348	-0.227022	-0.349465	-0.253012	-0.344248	-0.0114378	0.00354682	0.0787921	-0.426843	-0.375722	0.553127	-0.406708	-0.643015	219926	CGEN_HUM_1000534_1	12p12.3	Hs.24332	LOC51071	CGI-26 protein
1.02349	-1.17317	-1.00454	0.340983	0.557972	0.838549	-0.564217	-0.562556	0.533391	0.432427	0.490872	-0.593684	-0.621527	-0.0481758	1.57264	219831	CGEN_HUM_1000439_1	11p12-p11	Hs.75334	EXT2	exostoses (multiple) 2
-0.125696	-0.297943	0.296192	0.331195	-0.360144	-0.0143709	-0.0433054	0.194727	0.312423	-0.286835	-0.202746	-0.00457387	0.0292267	0.168596	-0.473714	219927	CGEN_HUM_1000535_1	1p31	Hs.139410	DBT	dihydrolipoamide branched chain transacylase (E2 component of branched chain keto acid dehydrogenase complex; maple syrup urine disease)
0.225356	-0.434118	-0.173706	0.316691	0.225446	0.0574618	-0.290849	-0.285059	0.921453	0.105426	-0.178657	-0.231783	-0.019165	0.663319	0.41665	219832	CGEN_HUM_1000440_1	7q31.3	Hs.28673	HYAL4	hyaluronoglucosaminidase 4
0.276184	0.113921	-1.55038	0.254569	1.89759	0.167024	0.276027	-0.654941	-0.944672	1.36889	0.256162	-0.185227	-0.402042	0.589675	2.41348	219928	CGEN_HUM_1000536_1	12p11-qter	Hs.239760	CS	citrate synthase
-0.0444836	-0.496495	0.420334	0.279097	-0.516629	-0.0742079	-0.19471	0.182746	0.226041	-0.0404626	-0.287519	-0.230482	0.196268	0.161024	-0.187129	219833	CGEN_HUM_1000441_1	7q21.11	Hs.183868	GUSB	glucuronidase, beta
-0.435156	-0.498644	0.209042	0.0346682	0.0204516	-0.135756	0.38846	0.40965	0.147429	0.0103248	-0.324576	0.197867	0.234534	-0.149399	0.127741	219929	CGEN_HUM_1000537_1	Xq28	Hs.29797	RPL10	ribosomal protein L10
0.0921612	-0.688589	0.168696	0.257343	0.206364	0.0443133	-0.313988	0.126954	0.215973	0.339869	0.0549415	-0.836265	0.063527	0.0464539	0.869656	219834	CGEN_HUM_1000442_1	3p21.3	Hs.129910	HYAL3	hyaluronoglucosaminidase 3
0.285481	-0.382795	0.509853	-0.41262	-0.255614	-0.282354	0.347756	0.462338	0.21581	0.00182678	-0.339972	0.378197	0.246326	-0.0664889	0.0448123	219930	CGEN_HUM_1000538_1	11p13	Hs.351622	PDX1	Pyruvate dehydrogenase complex, lipoyl-containing component X; E3-binding protein
0.356753	-0.164795	-0.436965	0.285018	0.102986	0.119523	-0.204473	-0.640554	-0.222165	0.0144948	0.20349	-0.137504	-0.280772	0.30764	0.605748	219835	CGEN_HUM_1000443_1	3p21.3	Hs.76873	HYAL2	hyaluronoglucosaminidase 2
0.509814	-0.533781	-0.285469	0.320461	0.25085	0.191164	-0.33899	-0.293376	0.0158704	0.319013	0.186545	-0.491677	-0.386114	0.358467	0.73635	219931	CGEN_HUM_1000539_1	17q25.3	Hs.285829	SLC25A10	solute carrier family 25 (mitochondrial carrier; dicarboxylate transporter), member 10
0.208991	-0.31247	0.471391	0.291566	0.88736	0.169215	-0.221437	0.462746	0.292556	0.121393	0.0776445	-0.176745	0.417751	0.272063	0.193805	219836	CGEN_HUM_1000444_1	4q21.3	Hs.44227	HPSE	heparanase
0.327438	-1.08232	0.17071	-0.217451	0.565028	-0.307664	-0.80381	-0.412255	0.633633	0.365936	-0.340203	-1.09556	0.0430624	0.662813	0.626367	219932	CGEN_HUM_1000540_1	12p13	Hs.83848	TPI1	triosephosphate isomerase 1
-0.187636	-0.734335	0.436565	-0.0631746	-0.462444	-0.149421	-0.253397	0.464699	0.357451	0.0283136	-0.340187	-0.343706	0.084829	-0.487213	-0.567021	220017	CGEN_HUM_1000625_1	1q42.13	Hs.10974	FLJ22390	hypothetical protein FLJ22390
-0.462247	-0.454153	0.116907	0.438997	0.046908	-0.35534	-0.545636	-0.244765	0.342071	0.38731	-0.654582	-0.222459	-0.0566995	0.259313	0.104485	220113	CGEN_HUM_1000721_1	2q35	Hs.90280	ATIC	5-aminoimidazole-4-carboxamide ribonucleotide formyltransferase/IMP cyclohydrolase
-0.0791945	0.23764	0.430923	0.0811524	-0.493867	0.0564196	-0.0276483	0.451712	0.0360671	-0.031721	-0.0520728	0.292807	0.499736	0.265047	-0.279361	220018	CGEN_HUM_1000626_1	1	Hs.4932	FLJ20605	hypothetical protein FLJ20605
-0.273711	0.237414	-0.36107	0.183663	-0.225482	-0.200445	0.128884	-0.0318574	0.179773	0.28708	-0.0320276	0.338452	-0.272678	0.0583642	-0.110123	220114	CGEN_HUM_1000722_1	16q22	Hs.274701	TK2	thymidine kinase 2, mitochondrial
0.0706561	0.217613	0.0626425	0.0773057	-0.503628	-0.0859929	-0.28614	-0.0844239	0.0244975	-0.742115	0.165498	0.0367595	0.0535163	0.0299814	-0.357457	220019	CGEN_HUM_1000627_1	2p13.3	Hs.102657	KIAA1155	KIAA1155 protein
0.11638	-0.118583	0.40825	0.367983	-0.571972	0.155625	0.0577728	0.398626	0.120874	-0.527458	0.104039	0.0217706	0.322076	0.18701	-0.502809	220115	CGEN_HUM_1000723_1	9q22.2	Hs.306216	SLC28A3	solute carrier family 28 (sodium-coupled nucleoside transporter), member 3
-0.16041	-0.522874	0.124983	0.12618	-0.558474	0.068397	-0.294474	0.0445374	-0.0398555	-0.45761	0.0914596	-0.226619	0.0584248	0.130126	-0.231485	220020	CGEN_HUM_1000628_1	19q13.2	Hs.250615	CYP2A7	cytochrome P450, subfamily IIA (phenobarbital-inducible), polypeptide 7
0.161107	-0.0318045	0.00730128	-0.121168	-0.167844	-0.00252735	-0.0237033	-0.212348	0.00243711	-0.0877811	0.0397103	-0.121713	-0.0913676	0.129066	0.159344	220116	CGEN_HUM_1000724_1	Xq13.1-q21.1	Hs.171723	TAF9L	TAF9-like RNA polymerase II, TATA box binding protein (TBP)-associated factor, 31 kD
0.0142987	-0.404889	0.68973	0.0980136	1.4637	1.76814	-0.475956	0.445428	-0.267444	1.46128	1.73458	-0.181281	0.649759	-0.409809	0.941214	220021	CGEN_HUM_1000629_1				Unknown
0.256942	0.246482	-0.0716555	0.136493	0.00883274	0.0654076	0.25532	-0.252476	0.11824	-0.0145404	0.335088	-0.0289863	-0.235855	0.179409	-0.197652	220117	CGEN_HUM_1000725_1	15q13.3	Hs.16492	DKFZP564G202	DKFZP564G2022 protein
0.0100595	-0.101688	0.217012	0.0460018	-0.121139	-0.240388	0.0197487	0.0613826	-0.163012	-0.0552551	-0.317495	-0.0400964	0.420802	-0.183774	-0.223591	220022	CGEN_HUM_1000630_1	10q24.3	Hs.1363	CYP17	cytochrome P450, subfamily XVII (steroid 17-alpha-hydroxylase), adrenal hyperplasia
0.258415	-0.278286	0.609201	0.0307125	-0.212497	-0.109121	-0.111829	0.361972	0.00731661	-0.226398	-0.230123	-0.104433	0.546638	-0.129024	-0.391982	220118	CGEN_HUM_1000726_1	18q12.1	Hs.194366	TTR	transthyretin (prealbumin, amyloidosis type I)
-0.0788374	-0.123999	0.887741	0.667569	-0.0170656	-0.183163	-0.230799	0.37614	0.680382	0.0104986	0.0529496	0.263333	0.720417	0.351909	-0.36848	220023	CGEN_HUM_1000631_1	1p36.1-p35	Hs.64	SDHB	succinate dehydrogenase complex, subunit B, iron sulfur (Ip)
-0.176719	0.113827	-0.439229	-0.741487	0.0927594	-0.0196288	0.22484	0.576944	-0.480648	-0.0891747	0.151942	-0.064106	-0.505797	-0.797312	-0.119943	220119	CGEN_HUM_1000727_1				Unknown
0.296722	0.24179	-0.113154	0.146804	-0.373197	0.245141	0.29905	0.483915	0.174499	-0.338134	0.487234	0.126152	-0.183477	-0.182811	0.231794	220024	CGEN_HUM_1000632_1	20q13	Hs.89663	CYP24	cytochrome P450, subfamily XXIV (vitamin D 24-hydroxylase)
-0.700963	0.0714913	0.173792	0.0910821	0.192141	-0.346967	0.14227	0.26748	-0.0643878	0.242202	-0.310476	0.163499	0.0841519	-0.305981	-0.120294	220120	CGEN_HUM_1000728_1	1p34.1	Hs.251871	CTPS	CTP synthase
-0.325907	-0.109009	0.121362	-0.116124	-0.355071	0.015278	0.101622	0.336599	-0.0109698	-0.487995	-0.160371	0.201328	0.217357	-0.0338844	-0.4925	220025	CGEN_HUM_1000633_1				Unknown
0.050463	-0.405509	0.260569	0.310315	-0.388363	0.109052	0.0952437	0.265711	0.458988	0.0452364	-0.17722	0.0374212	0.209481	0.440371	-0.359815	220121	CGEN_HUM_1000729_1	Xp22	Hs.58553	CTPS2	CTP synthase II
0.00974563	-0.118892	0.0277145	-0.125406	-0.331277	0.185709	0.0497415	0.101293	-0.239075	-0.439688	0.150745	-0.0598139	0.274878	0.419321	-0.067523	220026	CGEN_HUM_1000634_1	16q22.1	Hs.79103	CYB5-M	cytochrome b5 outer mitochondrial membrane precursor
-0.0212303	-0.0138763	0.0396771	-0.0349761	-0.002992	0.199956	-0.00221809	-0.24467	0.0571649	0.00862624	0.0505717	-0.208564	-0.0181401	0.127592	-0.000786767	220122	CGEN_HUM_1000730_1	7pter-7cen	Hs.97627	PP35	protein similar to E.coli yhdg and R. capsulatus nifR3
0.0396297	-0.508276	0.484745	0.0367431	-1.15316	-0.454068	0.445077	0.3542	0.123944	-0.660166	-0.464449	-0.157508	0.369776	-0.47303	-0.819467	220027	CGEN_HUM_1000635_1	17	Hs.8859		Homo sapiens cDNA: FLJ22508 fis, clone HRC11772
-0.180788	0.00741234	0.246432	0.269244	0.253743	-0.159545	0.0106788	-0.00694272	0.113895	0.246336	-0.0458878	0.231368	0.108824	0.234479	0.0209889	220123	CGEN_HUM_1000731_1		Hs.351484	PP3111	PP3111 protein
-0.230297	0.440283	-0.549219	0.540282	0.344035	-0.376453	-0.000716748	-0.0821422	-0.0292865	0.796072	-0.248622	-0.214928	-0.0182792	0.927545	0.360726	220028	CGEN_HUM_1000636_1	8q24.3	Hs.289271	CYC1	cytochrome c-1
0.534388	-0.101488	-0.37957	-0.154347	-0.0772831	0.0314991	-0.235532	-0.0575775	0.024672	-0.19674	0.174314	-0.515339	0.109487	0.211225	0.475531	220124	CGEN_HUM_1000732_1	16q22.1	Hs.8575	FLJ20399	hypothetical protein FLJ20399
0.334589	-0.672877	0.15587	0.406339	0.63785	0.0464189	-0.74907	0.108096	0.896239	0.190219	-0.0338952	-0.45768	0.254112	0.389919	0.684546	219837	CGEN_HUM_1000445_1	10q23-q24	Hs.302018	HPA2	heparanase-like protein
-0.286702	0.031155	-0.187574	0.313088	0.146877	-0.104981	-0.389257	-0.17579	0.14439	0.264554	-0.313694	-0.206376	0.0960879	0.215262	0.373067	219933	CGEN_HUM_1000541_1	11q13.4-q13.5	Hs.89890	PC	pyruvate carboxylase
0.114995	0.219188	-0.424696	0.135637	0.250295	-0.594104	-0.0134686	-0.293816	-0.0282003	0.30948	-0.0351246	-0.0313743	-0.205833	-0.170334	0.358954	219838	CGEN_HUM_1000446_1	17q25.3	Hs.31074	SGSH	N-sulfoglucosamine sulfohydrolase (sulfamidase)
-0.165395	0.263879	-0.276923	0.283735	-0.517549		0.159031	-0.357463	0.335153	-0.092433	-0.335529	0.023908	-0.146316	-0.03573	-0.730792	219934	CGEN_HUM_1000542_1	16p13.11-p12.3	Hs.157113	COQ7	COQ7 coenzyme Q, 7 homolog ubiquinone (yeast)
0.578757	0.0143538	0.0852795	0.100079	0.216028	0.0120338	0.37309	0.0590236	-0.352598	-0.553844	-0.0495379	0.45663	-0.157788	-0.134544	0.0806151	219839	CGEN_HUM_1000447_1	10q22	Hs.78473	NDST2	N-deacetylase/N-sulfotransferase (heparan glucosaminyl) 2
-0.18859	0.12318	0.208513	-0.0625824	-0.0345065	-0.368674	-0.0907181	-0.217757	0.0416901	-0.0371954	-0.284809	-0.0626205	-0.130057	-0.0250369	0.0279543	219935	CGEN_HUM_1000543_1	7q31-q32	Hs.74635	DLD	dihydrolipoamide dehydrogenase (E3 component of pyruvate dehydrogenase complex, 2-oxo-glutarate complex, branched chain keto acid dehydrogenase complex)
0.0630027	0.146453	0.270592	0.313124	-0.560704		0.0586292	-0.112537	0.0201397	-0.67217	0.0761433	-0.00358164	-0.102432	0.0780568	-0.530377	219840	CGEN_HUM_1000448_1	5q32-q33.1	Hs.20894	NDST1	N-deacetylase/N-sulfotransferase (heparan glucosaminyl) 1
0.476691	-0.264133	-0.252393	0.136052	0.20098	0.815911	-0.053498	-0.395754	-0.298317	0.524278	0.690695	-0.31149	-0.303581	-0.131571	0.595189	219936	CGEN_HUM_1000544_1	7p14-p13	Hs.168669	OGDH	oxoglutarate (alpha-ketoglutarate) dehydrogenase (lipoamide)
0.112938	0.47731	-0.269719	0.326832	0.515777	0.609625	-0.137356	-0.565126	-0.0486323	0.525487	0.42279	0.0851909	-0.766694	-0.0313128	0.544711	219841	CGEN_HUM_1000449_1	2q21	Hs.6363	HS6ST	heparan sulfate 6-O-sulfotransferase
-0.257738	0.0424386	-0.401296	-0.161137	-0.165255	0.73537	0.0966771	-0.205036	0.115946	0.287237	0.453658	0.12897	-0.51146	-0.266565	-0.349268	219937	CGEN_HUM_1000545_1	17pter-p11	Hs.118804	ENO3	enolase 3, (beta, muscle)
-0.129334	0.290035	-0.120352	-0.00488487	-0.327454	-0.290927	-0.00335953	-0.0805955	-0.113593	0.121682	0.120196	0.0649568	0.0566091	0.0539853	-0.194586	219842	CGEN_HUM_1000450_1	16p11.2	Hs.8040	HS3ST4	heparan sulfate (glucosamine) 3-O-sulfotransferase 4
-0.231895	-0.102402	-0.242411	0.142677	0.406855	-0.0882018	-0.318036	-0.142531	-0.0866871	0.886965	-0.233818	-0.32329	0.0974395	0.360645	0.481094	219938	CGEN_HUM_1000546_1	10q25.3	Hs.181013	PGAM1	phosphoglycerate mutase 1 (brain)
0.102873	-0.979678	-0.0710094	-0.0898494	0.145797	0.0353574	-0.666402	0.0226147	0.827038	0.000998474	0.0428748	-0.410098	0.0365487	-0.0908948	0.166948	219843	CGEN_HUM_1000451_1				Unknown
-0.392544	0.338918	-1.18643	-0.471002	-0.348837	0.0390822	-0.0380221	-0.740652	-0.330033	0.298221	0.16662	0.0619467	-0.90176	-0.319279	0.0396583	219939	CGEN_HUM_1000547_1	12p13	Hs.146580	ENO2	enolase 2, (gamma, neuronal)
0.249046	0.317546	-0.05411		-0.562843	0.405522	-0.167256	-0.337994		-0.505855	0.669287	0.385151	-0.275889		-0.309805	219844	CGEN_HUM_1000452_1	4p16	Hs.40968	HS3ST1	heparan sulfate (glucosamine) 3-O-sulfotransferase 1
-0.509729	0.413338	-0.413375	0.350388	-0.186946		0.352254	-0.382885	0.290959	0	0.0960868	0.309034	-0.190702	0.0807304	-0.252016	219940	CGEN_HUM_1000548_1		Hs.234748	ENO1B	enolase alpha, lung-specific
-0.399918	-0.298672	0.0659394	0.220545	-0.0662699	0.337972	0.0621131	-0.215717	0.0357374	-0.258262	-0.18598	-0.00888	-0.190894	0.155978	-0.271076	219845	CGEN_HUM_1000453_1	17p12-p11.2	Hs.48384	HS3ST3A1	heparan sulfate (glucosamine) 3-O-sulfotransferase 3A1
-0.505864	1.10289		0.0875261	-0.639865	-0.0242768	0.212892		-0.222202	-0.285798	0.870719	0.14451			-0.519709	219941	CGEN_HUM_1000549_1	11p15.4	Hs.2795	LDHA	lactate dehydrogenase A
-0.0655931	-0.0125098	0.0724112	0.385918	0.10814		-0.216672	-0.0467812	0.0763804	-0.0552642	-0.0823055	-0.217617	-0.0885267	0.128534	-0.0171593	219846	CGEN_HUM_1000454_1	22q12.3	Hs.25220	LARGE	like-glycosyltransferase
-0.219232	-0.549728	0.289023	-0.0219505	0.349416	1.35426	-0.211102	-0.402204	-0.323776	0.798649	1.24572	-0.558518	0.0621138	-0.230593	0.672054	219942	CGEN_HUM_1000550_1	12p12.2-p12.1	Hs.234489	LDHB	lactate dehydrogenase B
-0.377257	0.511717	-0.0593725	0.00235677	0.163907	0.720602	0.100953	-0.20357	-0.0880158	-0.044023	-0.378106	-0.0882465	-0.523758	-0.0827605	-0.454984	219847	CGEN_HUM_1000455_1	1q23.2	Hs.21293	UAP1	UDP-N-acteylglucosamine pyrophosphorylase 1
0.198359	-0.310819	-0.032987	-0.134802	0.134257	1.57482	-0.387819	-0.115376	0.0478401	0.898461	1.19901	-0.807799	-0.468237	-0.317132	0.156892	219943	CGEN_HUM_1000551_1	21q22.3	Hs.155455	PFKL	phosphofructokinase, liver
-0.137061	0.170311	0.0791916	-0.0298643	-0.146067	-0.303022	0.13317	-0.171242	-0.179659	-0.246221	0.189155	0.0291177	0.025441	-0.0574358	-0.175685	219848	CGEN_HUM_1000456_1	2p13.3	Hs.7036	NAGK	N-acetylglucosamine kinase
0.212131	-0.140245	0.560194	-0.0316664	0.0171238	-0.0633354	-0.268138	0.348995	-0.0841619	0.102115	-0.229019	-0.102667	0.555251	-0.0301478	-0.18109	219944	CGEN_HUM_1000552_1	Xp22.2-p22.1	Hs.1023	PDHA1	pyruvate dehydrogenase (lipoamide) alpha 1
-0.340967	-0.44269	0.761089	-0.100483	-0.31588	-0.226209	-0.128363	0.467176	0.0899692	-0.374137	-0.290903	-0.000159928	0.694922	-0.466144	-0.538348	220029	CGEN_HUM_1000637_1	4q32-q35	Hs.323468	ETFDH	electron-transferring-flavoprotein dehydrogenase
-0.046036	-0.473805	0.110453	0.474226	-0.23583	0.0312413	-0.699323	0.269708	0.449928	0.0298428	-0.302998	-0.789989	0.0136336	0.25564	0.0326441	220125	CGEN_HUM_1000733_1	19p13.3	Hs.284297	LOC56931	hypothetical protein from EUROIMAGE 1967720
0.433996	-0.301904	-0.419884	-0.0822051	-0.17738	-0.331487	-0.00974477	-0.492234	0.166105	0.0796893	-0.193956	-0.323232	-0.717059	0.0357609	-0.28091	220030	CGEN_HUM_1000638_1	1p34-p12	Hs.687	CYP4B1	cytochrome P450, subfamily IVB, polypeptide 1
-0.0288099	-1.08807	-0.125111	-0.300692	-0.0208989	0.560595	-0.536847	-0.594868	0.0664954	0.688924	0.678922	-0.832485	-0.243646	-0.677259	1.14503	220126	CGEN_HUM_1000734_1	20q12-q13.11	Hs.1217	ADA	adenosine deaminase
-0.0588525	-0.0210086	-0.15343	0.0803842	0.133487	-0.0607677	0.0379851	-0.143143	-0.0656702	0.139376	-0.100677	-0.0958296	-0.195102	0.19083	0.308063	220031	CGEN_HUM_1000639_1	15q22-qter	Hs.1361	CYP1A2	cytochrome P450, subfamily I (aromatic compound-inducible), polypeptide 2
-0.358516	0.414507	0.932589	0.0836367	-0.195636	-0.462853	-0.275045	0.66687	0.215687	-0.898352	-0.471929	0.462292	0.300418	-0.0971098	-1.14913	220127	CGEN_HUM_1000735_1	11q23.1-q23.2	Hs.7527	DKFZP566E144	small fragment nuclease
-0.156053	-0.021371	-0.148006	0.381413	0.0687896	-0.295383	-0.112252	-0.27899	0.0957777	0.0100107	-0.341308	-0.110358	-0.091395	0.365707	-0.255075	220032	CGEN_HUM_1000640_1	16q22.1	Hs.279593	HSPC171	HSPC171 protein
0.52861	0.0977129	-1.31943	0.00128183	0.76638	0.422569	0.0173821	-1.24515	-0.270749	0.824759	0.380734	-0.346731	-0.853338	0.67084	1.6407	220128	CGEN_HUM_1000736_1	Xp11.23	Hs.200016	FLJ10628	hypothetical protein FLJ10628
0.142032	0.0209472	-0.216285	-0.368215	0.468898	0.182395	-0.231743	-0.636538	-0.39641	0.464	0.0246307	-0.27219	-0.484223	-0.448594	0.356943	220033	CGEN_HUM_1000641_1	6q25.1-q26	Hs.247776	NOX3	NADPH oxidase 3
-0.121635	-0.315741	-0.117352	0.0635725	0.341053	-0.169092	-0.168228	-0.243594	-0.327569	-0.140988	-0.104178	-0.405865	-0.0169271	-0.106148	-0.0403455	220129	CGEN_HUM_1000737_1	12	Hs.92381	NUDT4	nudix (nucleoside diphosphate linked moiety X)-type motif 4
0.038013	-0.255126	-0.436869	-0.441093	0.183214	-0.0400152	-0.365284	-0.0595688	-0.241465	0.363146	0.0994199	0.0328089	0.0306159	0.0600786	0.451953	220034	CGEN_HUM_1000642_1	19q13.2	Hs.209639	FLJ12229	hypothetical protein FLJ12229
0.0761734	-0.651477	-0.592944	0.406977	0.730281	0.247244	-0.638342	-0.406876	0.274913	0.558792	0.25207	-0.555203	-0.261039	0.419956	0.317327	220130	CGEN_HUM_1000738_1	6p21.2	Hs.4815	NUDT3	nudix (nucleoside diphosphate linked moiety X)-type motif 3
0.412016	-0.584757	-0.0554784	-0.440769	0.407549	0.238018	-0.646757	-0.2065	0.182541	0.316874	0.283906	-0.194567	0.0972094	-0.0748607	0.61029	220035	CGEN_HUM_1000643_1	20q11.22	Hs.26676	C20orf44	chromosome 20 open reading frame 44
-0.0552695	-0.434112	0.233832	0.461839	0.385743	-0.137428	-0.354287	0.641436	0.547943	0.145373	-0.342798	-0.10959	0.451341	0.443902	0.268762	220131	CGEN_HUM_1000739_1	4q21.1	Hs.264330	ASAHL	N-acylsphingosine amidohydrolase (acid ceramidase)-like
-0.196329	-0.322351	0.794294	-0.442888	-0.37558	-0.224687	-0.137644	0.61382	-0.170882	-0.474469	-0.249435	-0.0598213	0.702654	-0.621058	-0.673221	220036	CGEN_HUM_1000644_1	8q22	Hs.131255	UQCRB	ubiquinol-cytochrome c reductase binding protein
0.560835	0.0487456	-0.4255	-0.442099	0.184581	0.179449	-0.114836	-0.335379	-0.316654	0.301669	0.570347	-0.309962	-0.60715	-0.166285	0.921202	220132	CGEN_HUM_1000740_1	1q21-q22	Hs.167382	NPR1	natriuretic peptide receptor A/guanylate cyclase A (atrionatriuretic peptide receptor A)
-0.637147	0.360208	0.136565	-0.755768	-0.747752	0.0402995	0.992984	-0.19868	-0.465975	0.029733	-0.045324	0.868869	0.35644	-1.2285	-0.0504128	220037	CGEN_HUM_1000645_1	1	Hs.73818	UQCRH	ubiquinol-cytochrome c reductase hinge protein
-0.107026	0.231029	-0.306513	0.155278	0.226358	-0.145385	-0.0339473	-0.142568	-0.00494124	0.156944	0.17054	0.103327	-0.231426	0.141402	0.18179	220133	CGEN_HUM_1000741_1	9p21-p12	Hs.78518	NPR2	natriuretic peptide receptor B/guanylate cyclase B (atrionatriuretic peptide receptor B)
-0.405773	0.373787	0.438972	0.215238	-0.181695	-0.439294	0.152895	0.774968	0.189251	-1.13402	-0.600979	0.484871	0.159599	0.238736	-1.43733	220038	CGEN_HUM_1000646_1	22cen-q12.3	Hs.284292	HSPC051	ubiquinol-cytochrome c reductase complex (7.2 kD)
0.163091	-0.143213	0.0649876	-0.260456	-0.135668	0.0525342	-0.187709	-0.227678	-0.34285	0.169147	-0.0201568	-0.357664	-0.0857746	-0.181185	0.209325	220134	CGEN_HUM_1000742_1	Xq22	Hs.123074	GUCY2F	guanylate cyclase 2F, retinal
-0.442797	-0.00100566	0.486653	-0.25744	-0.53964	-0.428394	0.277066	0.245554	-0.081017	-0.352013	-0.445448	0.224953	0.355217	-0.486385	-0.970325	220039	CGEN_HUM_1000647_1	5q31.1	Hs.3709	QP-C	low molecular mass ubiquinone-binding protein (9.5kD)
-0.0721415	0.305512	-0.129891	-0.259285	0.414156	0.221558	0.312502	-0.245778	-0.339085	0.274416	0.020286	-0.0785553	-0.085887	-0.0599879	0.54759	220135	CGEN_HUM_1000743_1	17p13.1	Hs.1974	GUCY2D	guanylate cyclase 2D, membrane (retina-specific)
-0.475095	-0.337493	0.217956	-0.658636	-0.3589	-0.225844	-0.170595	0.309615	-0.554113	-0.283353	-0.172562	-0.00985237	0.588666	-0.645423	-0.753423	220040	CGEN_HUM_1000648_1	15q25	Hs.181028	COX5A	cytochrome c oxidase subunit Va
0.639047	-0.393334	0.703641	-0.263916	-0.0848838	-0.0814134	-0.789804	0.24358	0.100165	-0.215664	-0.263556	-0.178058	0.370791	-0.13392	-0.66834	220136	CGEN_HUM_1000744_1	2p23.3	Hs.11916	RBSK	ribokinase
0.130458	-0.0973957	0.225161	0.282353	0.106484	-0.0680402	-0.132688	-0.0851461	0.378041	0.0232587	-0.120484	0.125843	0.194553	0.260996	0.0884361	219849	CGEN_HUM_1000457_1	9p11.2	Hs.5920	GNE	UDP-N-acetylglucosamine-2-epimerase/N-acetylmannosamine kinase
0.160122	-0.871573	0.187444	0.695682	0.166504	0.116903	-0.556425	0.172779	1.08949	0.203428	-0.167838	-0.587697	0.152636	0.570005	0.00635854	219945	CGEN_HUM_1000553_1	11p15.5-p15.3	Hs.99881	LDHC	lactate dehydrogenase C
0.158924	-0.0444354	-0.559873	0.224774	0.34734	0.257078	0.078727	-0.0254398	-0.227932	-0.0800985	0.105282	-0.083672	-0.560687	0.070866	0.64707	219850	CGEN_HUM_1000458_1	1p36	Hs.77448	ALDH4A1	aldehyde dehydrogenase 4 family, member A1
-0.299672	-0.101287	-0.939859	0.13736	1.43984	-0.111044	0.34458	-0.0299492	-0.544172	0.729108	0.231272	-0.0841051	0.0826344	0.197462	1.87253	219946	CGEN_HUM_1000554_1	17cen-q12	Hs.155247	ALDOC	aldolase C, fructose-bisphosphate
0.16026	-0.251087	-0.124236	0.338576	0.396835	-0.250102	0.146792	-0.0178821	-0.0947759	-0.0118378	-0.463531	-0.0848314	0.00217791	-0.014567	0.550417	219851	CGEN_HUM_1000459_1	12q24.2	Hs.195432	ALDH2	aldehyde dehydrogenase 2 family (mitochondrial)
0.458748	0.01508	-2.08149	-0.287469	1.62288	0.690539	-0.469262	-0.758308	-0.310552	1.14681	0.24013	-1.04089	-0.701738	0.990793	2.87375	219947	CGEN_HUM_1000555_1	10q22	Hs.118625	HK1	hexokinase 1
-0.890235	-0.172167	-0.108367	-0.201857	0.0456328	-0.341462	-0.216307	-0.0413349	-0.462224	0.07458	-0.119704	-0.466387	0.289231	-0.443589	-0.129891	219852	CGEN_HUM_1000460_1				Unknown
1.31395	-0.722359		1.664	-0.801464	0.843571	-0.951058		1.10352	-1.56253	0.516969	-0.516669		1.31677	-0.828866	219948	CGEN_HUM_1000556_1	1	Hs.141009		Homo sapiens cDNA FLJ14293 fis, clone PLACE1007866
-0.188934	-0.431835	0.00375756	-0.360675	0.246618	-0.142732	-0.266485	-0.354322	-0.36543	0.33808	-0.0795226	-0.326443	-0.124125	-0.108868	0.438776	219853	CGEN_HUM_1000461_1	4q21-q24	Hs.1219	ADH4	alcohol dehydrogenase 4 (class II), pi polypeptide
0.341725	-1.3349	0.343972	-0.46476	-0.579756	-0.232497	-1.05309	-0.23044	0.00729932	0.29943	-0.105761	-1.20465	-0.279791	-0.274736	-0.172666	219949	CGEN_HUM_1000557_1	2	Hs.12319		Homo sapiens cDNA FLJ12774 fis, clone NT2RP2001663, moderately similar to ENOLASE (EC 4.2.1.11)
0.0445424	-0.591885	-0.214981	-0.493102	0.161121	0.107626	-0.259241	0.224184	0.0857964	-0.52647	-0.0789218	-0.72379	0.169318	-0.131549	0.847084	219854	CGEN_HUM_1000462_1	4q23-q24	Hs.389	ADH7	alcohol dehydrogenase 7 (class IV), mu or sigma polypeptide
0.776553	-0.913302	-0.815669	-0.0837464	0.130939	-0.126744	-0.359206	-0.931369	-0.023914	0.0973899	0.518812	-0.631386	-0.677018	0.548857	0.351796	219950	CGEN_HUM_1000558_1				Unknown
-0.0319907	-0.442696	-0.00162878	0.603893	0.56261	-0.0813475	-0.690427	0.0206074	0.913402	0.559275	-0.180834	-0.504132	0.0646611	0.481926	0.462133	219951	CGEN_HUM_1000559_1	10q11.1	Hs.17860	FLJ10851	hypothetical protein FLJ10851
-0.158994	0.146912	0.156291	-0.207444	-0.0373198	-0.119424	-0.0596091	0.0402164	0.0377417	0.0744211	-0.140828	0.0218784	0.136993	0.0366813	0.124353	219856	CGEN_HUM_1000464_1	4q21-q23	Hs.4	ADH1B	alcohol dehydrogenase IB (class I), beta polypeptide
0.202875	-0.026662	-0.268928	0.0835094	0.570352	0.0907277	-0.330207	-0.0186048	-0.11263	0.420835	0.00970773	-0.54698	0.104513	0.398726	1.17246	219952	CGEN_HUM_1000560_1	5q35.2	Hs.159237	HK3	hexokinase 3 (white cell)
0.215749	-0.636464	0.1357	0.209048	-0.392086	0.134639	-0.0258703	-0.0215419	0.724835	0.0441183	-0.206026	-0.252815	0.0141205	0.509588	0.167901	219857	CGEN_HUM_1000465_1	4q21-q23	Hs.73843	ADH1A	alcohol dehydrogenase 1A (class I), alpha polypeptide
0.347144	-0.29155	-0.274448	0.359476	0.195897	0.134141	0.0834213	-0.22108	0.278022	0.571028	-0.298016	-0.129729	-0.498336	0.622598	0.573096	219953	CGEN_HUM_1000561_1	10p14	Hs.271586	KIAA1630	KIAA1630 protein
-0.608302	-0.350655	0.27698	-0.165786	-0.258429	-0.399077	0.031227	0.174975	-0.537717	-0.162056	-0.487988	-0.215858	0.194037	-0.802876	-0.0612038	219858	CGEN_HUM_1000466_1	4q21-q25	Hs.78989	ADH5	alcohol dehydrogenase 5 (class III), chi polypeptide
0.133896	0.310251	-2.56566	0.318041	2.41857	0.459336	-0.629962	-1.50666	-0.311052	1.82431	0.333088	-0.955466	-0.878399	2.47173	3.88856	219954	CGEN_HUM_1000562_1	15q22	Hs.198281	PKM2	pyruvate kinase, muscle
-0.634535	-0.2489	0.0294243	-0.12211	0.384443	0.105629	-0.165735	-0.0343794	-0.385018	0.114448	0.062327	-0.121425	-0.0460901	-0.417422	0.564178	219859	CGEN_HUM_1000467_1	16q23.1	Hs.22975	KIAA1576	KIAA1576 protein
0.625416	0.642968	-3.07748	-0.222906	1.5789	0.510819	0.645335	-2.21163	0.225032	1.35954	0.899372	0.447952	-1.25739	3.4337	3.0701	219955	CGEN_HUM_1000563_1	12p13	Hs.169476	GAPD	glyceraldehyde-3-phosphate dehydrogenase
0.290348	0.0263688	0.0341697	-0.588989	0.184739	0.0231918	-0.0510687	-0.258187	-0.399098	0.0510504	-0.0275369	0.181122	-0.0793928	-0.426501	0.112265	219860	CGEN_HUM_1000468_1	16p13.11	Hs.289015	MGC4171	hypothetical protein MGC4171
-0.0660634	-0.575577	0.294633	-0.00698401	-0.480597	-0.241452	-0.162538	-0.216496	0.379851	-0.102346	0.0339108	-0.222992	0.0858348	-0.261025	-0.749311	219956	CGEN_HUM_1000564_1	7p22	Hs.1608	RPA3	replication protein A3 (14kD)
-0.124953	-0.322791	0.517049	0.352105	-0.128052	-0.211088	-0.4319	-0.0181378	0.673959	0.106506	-0.184501	-0.0604148	0.40155	0.265312	-0.196123	220041	CGEN_HUM_1000649_1	2q33-q34	Hs.8248	NDUFS1	NADH dehydrogenase (ubiquinone) Fe-S protein 1 (75kD) (NADH-coenzyme Q reductase)
0.540373	-0.192477	-0.36857	0.564469	0.138581	0.267035	-0.787321	-0.237389	0.879819	-0.128397	-0.106645	-0.958937	0.0390974	0.439611	0.524673	220137	CGEN_HUM_1000745_1	2p23.3-p23.2	Hs.81454	KHK	ketohexokinase (fructokinase)
-0.119845	0.172131	0.0333705	0.0215467	-0.0634968	-0.213937	0.105793	0.60531	0.00826193	0.0974977	-0.150712	0.355043	-0.198522	-0.272211	0.56466	220042	CGEN_HUM_1000650_1	4q28.2-q31.1	Hs.84549	NDUFC1	NADH dehydrogenase (ubiquinone) 1, subcomplex unknown, 1 (6kD, KFYI)
0.4834	-0.269082	0.436167	0.57699	-0.627132	-0.386214	-0.188499	0.274196	0.522578	-0.384207	-0.369931	0.0593897	0.286192	1.28042	-0.508874	220138	CGEN_HUM_1000746_1	10cen-q24	Hs.94382	ADK	adenosine kinase
0.056987	0.243386	0.0822823	-0.0961629	0.0694996	-0.124835	-0.177392	-0.227627	-0.0179575	0.0403029	-0.144583	0.0415414	-0.0660599	0.16589	0.218398	220043	CGEN_HUM_1000651_1	14q32.12	Hs.183435	NDUFB1	NADH dehydrogenase (ubiquinone) 1 beta subcomplex, 1 (7kD, MNLL)
-0.0301676	-0.130642	-0.291882	0.312226	0.505904	0.0010979	-0.0851702	-0.0836028	-0.140092	0.499739	-0.0565076	-0.395433	-0.077607	0.750629	0.705829	220139	CGEN_HUM_1000747_1	1p34.1	Hs.72531	FLJ11838	hypothetical protein FLJ11838
-0.027412	-0.326556	0.298361	-0.324636	-0.170815	0.0908309	-0.131304	0.205044	-0.380384	-0.0517263	0.185448	-0.141088	0.126862	-0.521698	0.0105468	220044	CGEN_HUM_1000652_1	19p13.12-p13.11	Hs.661	NDUFB7	NADH dehydrogenase (ubiquinone) 1 beta subcomplex, 7 (18kD, B18)
0.518175	0.258702	0.217012	0.522445	0.0238549	0.192371	-0.0658902	0.186838	0.511436	-0.329869	0.231709	-0.202975	0.0165693	0.560674	-0.305932	220140	CGEN_HUM_1000748_1	15	Hs.24647	MDS018	hypothetical protein MDS018
-0.191239	-0.170718	0.591801	0.132496	-0.645936	-0.4057	0.258869	0.361419	0.18963	-0.537749	-0.505259	-0.016253	0.216284	-0.194961	-0.713059	220045	CGEN_HUM_1000653_1	11q13.5	Hs.193313	NDUFC2	NADH dehydrogenase (ubiquinone) 1, subcomplex unknown, 2 (14.5kD, B14.5b)
0.370477	0.120468	0.585376	-0.0559947	-0.254767	-0.0418141	0.067801	0.240192	0.0543164	0.0710013	0.243734	0.082339	0.4954	-0.204253	-0.0270456	220141	CGEN_HUM_1000749_1	18p11.32	Hs.82962	TYMS	thymidylate synthetase
0.164888	0.100785	0.53953	0.0527648	-0.0768833	-0.174152	0.117365	0.351217	-0.151171	0.125321	0.0679711	0.126956	0.481256	-0.224248	-0.0961936	220046	CGEN_HUM_1000654_1	9p13.1	Hs.109646	NDUFB6	NADH dehydrogenase (ubiquinone) 1 beta subcomplex, 6 (17kD, B17)
0.51488	0.275741	0.447891	0.151582	-0.133259	-0.0939596	-0.28631	0.100506	0.189996	0.0827315	0.23074	-0.0961491	0.300203	0.169178	0.0846083	220142	CGEN_HUM_1000750_1	10p14-p13	Hs.301957	NUDT5	nudix (nucleoside diphosphate linked moiety X)-type motif 5
0.172435	-0.063344	1.05026	0.269733	0.0246285	-0.227594	-0.273866	0.430317	0.300878	-0.140815	-0.102644	0.221618	0.934639	-0.151653	-0.326677	220047	CGEN_HUM_1000655_1	5q11.1	Hs.10758	NDUFS4	NADH dehydrogenase (ubiquinone) Fe-S protein 4 (18kD) (NADH-coenzyme Q reductase)
0.0710486	-0.266292	-0.145763	-0.104067	0.190872	0.110062	-0.242998	0.0825339	0.0172203	0.136677	0.0619881	-0.246854	-0.157521	-0.328462	0.377647	220143	CGEN_HUM_1000751_1	17p13	Hs.105478	PFAS	phosphoribosylformylglycinamidine synthase (FGAR amidotransferase)
0.196863	0.0944397	0.108702	-0.152872	-0.141498	-0.0625141	0.218839	0.187978	-0.233385	-0.21308	0.000744079	-0.08701	-0.0721532	-0.454268	0.0139842	220048	CGEN_HUM_1000656_1	7q34	Hs.198272	NDUFB2	NADH dehydrogenase (ubiquinone) 1 beta subcomplex, 2 (8kD, AGGG)
0.10857	0.110191	-0.030183	-0.092898	0.0682537	0.0755793	0.0223741	0.576712	-0.16034	-0.221425	0.0975127	-0.0448356	0.136403	0.000704556	-0.237624	220144	CGEN_HUM_1000752_1	6q16	Hs.104613	RP42	RP42 homolog
1.19813	-0.302014	0.652803	-0.0950661	-0.28026	0.336991	0.257166	0.204998	-0.0146049	-0.17027	-0.0197926	0.381704	0.067005	-0.328899	-0.35003	220049	CGEN_HUM_1000657_1	7p21.3	Hs.50098	NDUFA4	NADH dehydrogenase (ubiquinone) 1 alpha subcomplex, 4 (9kD, MLRQ)
0.0906871	0.0598198	-0.0978507	0.484265	0.00154805	0.0397349	-0.10495	0.231474	0.300592	0.0804913	0.119905	-0.283875	0.0412816	0.539123	0.163044	220145	CGEN_HUM_1000753_1	3p21.2	Hs.75432	IMPDH2	IMP (inosine monophosphate) dehydrogenase 2
0.130183	-0.569845	0.392949	0.297195	-0.096116	-0.277172	-0.221568	-0.224144	0.118901	0.197343	-0.259264	-0.364533	-0.048814	-0.0280209	0.328045	220050	CGEN_HUM_1000658_1	10q23.2-q23.33	Hs.198273	NDUFB8	NADH dehydrogenase (ubiquinone) 1 beta subcomplex, 8 (19kD, ASHI)
-0.491022	-0.106294	0.0302446	-0.293345	-0.148388	0.058368	0.268724	-0.124743	-0.0972029	-0.130254	0.147067	0.00668832	0.0894133	-0.445336	-0.354877	220146	CGEN_HUM_1000754_1	4q12	Hs.311	PPAT	phosphoribosyl pyrophosphate amidotransferase
-0.161204	-0.394606	0.2313	-0.0120784	-0.617934	-0.411243	0.129791	0.162495	0.0153981	-0.465597	-0.283701	0.0299299	0.0678436	-0.23419	-0.477152	220051	CGEN_HUM_1000659_1	5p15.33	Hs.49767	NDUFS6	NADH dehydrogenase (ubiquinone) Fe-S protein 6 (13kD) (NADH-coenzyme Q reductase)
-0.448277	-0.462895	0.0032239	-0.360424	-0.159151	0.121626	-0.279158	0.128542	-0.0277462	-0.0510018	0.262649	-0.191273	0.207385	-0.013371	-0.38606	220147	CGEN_HUM_1000755_1	22q13.2	Hs.75527	ADSL	adenylosuccinate lyase
0.526758	0.0952091	0.0709553	0.0226067	-0.189473	0.0167197	-0.00978378	-0.114901	0.157703	-0.0747992	0.34983	0.0714337	0.1687	-0.0475714	0.0661988	220052	CGEN_HUM_1000660_1	2q31.3	Hs.109760	NDUFB3	NADH dehydrogenase (ubiquinone) 1 beta subcomplex, 3 (12kD, B12)
0.707805	-0.0302725	0.29063	-0.105143	0.113262	-0.04285	-0.143594	0.127747	0.020337	0.0906639	-0.278781	-0.408475	0.0207654	-0.377109	-0.0480299	220148	CGEN_HUM_1000756_1		Hs.278698	LOC51041	surfactant protein B
0.263833	-0.270609	0.442405	-0.0621352	0.0167371	-0.068485	-0.334216	0.198412	0.139959	-0.0145023	-0.237319	0.0201666	0.363779	-0.13215	0.136556	219861	CGEN_HUM_1000469_1	4q13	Hs.98008	GKP2	glycerol kinase pseudogene 2
-0.228295	-0.343473	-0.0555553	0.227522	-0.291041	-0.199295	-1.28173	0.0936131	0.0350683	-0.136854	-0.381909	-0.333022	-0.0472034	0.207801	-0.27835	219957	CGEN_HUM_1000565_1	12p13.3	Hs.24792	C12orf5	chromosome 12 open reading frame 5
-0.017127	0.211081	0.0726985	-0.0647573	0.00014002	0.121268	0.100673	-0.172243	-0.0954676	-0.0661877	0.202323	0.232255	-0.00176585	-0.0378447	0.277825	219862	CGEN_HUM_1000470_1	Xq12	Hs.129014	FLJ20207	hypothetical protein FLJ20207
-0.162838	0.326056	-4.08268	0.136935	2.13451	0.600864	1.23152	-2.78349	0.58504	2.44417	0.510941	0.905236	-0.441916	-1.1619	3.06032	219958	CGEN_HUM_1000566_1				Unknown
-0.402251	0.100272	-0.108213	-0.613425	-0.784181	0.295344	0.327584	-0.102403	-0.199371	-0.545402	-0.0169716	0.237812	-0.175932	-0.440679	-0.466639	219863	CGEN_HUM_1000471_1	17p13	Hs.190207	CARKL	carbohydrate kinase-like
-0.188891	0.126939	-0.149945	-0.141847	-0.133687	-0.194503	-0.0176874	-0.412015	-0.202315	-0.0070805	-0.00110995	-0.168531	-0.25888	0.000166161	0.196759	219959	CGEN_HUM_1000567_1	17p13.3	Hs.204501	FLJ10534	hypothetical protein FLJ10534
-0.159594	0.319394	0.153234	-0.0904788	0.00505102		0.11592	-0.118902	0.0626926	-0.197744	-0.312353	-0.312952	-0.0665216	-0.0316055	-0.321638	219864	CGEN_HUM_1000472_1	16p12-p11.2	Hs.107014	MIR16	membrane interacting protein of RGS16
	-0.267535	0.060601	-0.141466	0.305556	1.32952	-0.0715718	-0.122368	-0.500947	0.037034	1.2527	-0.567283	0.143192	0.303336	-0.191437	219960	CGEN_HUM_1000568_1	6p21-p22	Hs.1265	BCKDHB	branched chain keto acid dehydrogenase E1, beta polypeptide (maple syrup urine disease)
0.739946	0.330124	0.515018	-0.119121	-0.210935	0.821508	-0.00971515	0.283433	-0.163798	0.128233	0.395832	0.130346	0.00566959	-0.158765	-0.0461422	219865	CGEN_HUM_1000473_1	10	Hs.86437		Homo sapiens gastric cancer-related protein GCYS-20 (gcys-20) mRNA, complete cds
0.789894	0.475226	0.453169	-0.335309	-0.659363	0.193752	0.358708	0.283526	0.0709546	0.0248686	0.256344	-0.0085868	0.447805	-0.0571862	-0.43025	219961	CGEN_HUM_1000569_1	10q22.1	Hs.288817	FLJ22761	hypothetical protein FLJ22761
-0.14711	-0.0242882	0.374334	-0.02661	-0.434305	-0.234208	0.0343528	0.20999	-0.132662	-0.269326	-0.16827	-0.0530568	0.353368	-0.224183	-0.612995	219866	CGEN_HUM_1000474_1	Xp21.3	Hs.1466	GK	glycerol kinase
0.154489	-0.324197	-0.115381	-0.324557	0.174836	0.0643352	-0.310973	-0.169348	-0.423933	-0.0164154	-0.00453144	-0.460903	0.0693439	0.044035	0.130233	219962	CGEN_HUM_1000570_1	19q13.1	Hs.248017	GAPDS	glyceraldehyde-3-phosphate dehydrogenase, testis-specific
0.151796	-0.595897	0.323757	-0.060142	0.0178215	0.00780955	-0.342053	0.124748	0.516719	-0.22936	0.0151213	-0.157894	0.275027	0.060949	-0.0324736	219867	CGEN_HUM_1000475_1	7q31	Hs.239631	GOLTC1	golgi transport complex 1 (90 kD subunit)
0.13747	0	-1.2749	0.334481	1.3524	0.0767913	-0.909836	-0.951842	-0.098764	1.25127	0.0367723	-0.213452	-0.776498	2.23775	2.29046	219963	CGEN_HUM_1000571_1	Xq13	Hs.78771	PGK1	phosphoglycerate kinase 1
-0.142826	-0.0416566	0.223827	-0.155467	-0.0469014	-0.0718332	-0.0330946	0.0379623	-0.212727	-0.198118	-0.173915	0.168852	0.0553419	-0.402586	-0.0129794	219868	CGEN_HUM_1000476_1	15q26	Hs.75746	ALDH1A3	aldehyde dehydrogenase 1 family, member A3
-0.532572	-0.115778	-1.06197	0.459778	-0.40092		0.0113002	-0.595551	0.560819	0.302968	0.104093	0.133854	-0.0408222	-0.0288712	-0.213157	219964	CGEN_HUM_1000572_1				Unknown
-0.071965	-0.0373513	0.130243	-0.246596	-0.243243	-0.11034	0.0988393	-0.058103	-0.238261	-0.277913	0.0395951	-0.0507555	0.133083	-0.428678	-0.172226	219869	CGEN_HUM_1000477_1	1p35.1-p36.23	Hs.6980	AKR7A2	aldo-keto reductase family 7, member A2 (aflatoxin aldehyde reductase)
0.745	0.14938	0.798471	0.24926	-0.280773	-0.152467	-0.00638655	-0.0374946	0.099352	-0.247757	-0.246378	0.0138802	0.322786	0.0966554	-0.2888	219965	CGEN_HUM_1000573_1	7p15.3-p15.1	Hs.1270	GCK	glucokinase (hexokinase 4, maturity onset diabetes of the young 2)
-0.339554	-0.0285924	-0.343102	-0.127836	0.0304909		-0.29964	-0.538004	-0.0646359	0.104137	-0.0235046	-0.188662	-0.222569	0.162649	-0.0382859	219870	CGEN_HUM_1000478_1	9q21	Hs.76392	ALDH1A1	aldehyde dehydrogenase 1 family, member A1
-0.163213	-0.0847567	0.326392	0.270654	0.427598	0.391354	-0.357073	-0.131992	-0.141188	0.322779	0.13807	-0.307298	-0.0839695	0.0544713	0.517124	219966	CGEN_HUM_1000574_1	7p13-p12	Hs.46039	PGAM2	phosphoglycerate mutase 2 (muscle)
0.049929	0.16422	-0.186613	0.0787798	0.570753	0.760213	-0.0617458	-0.478337	0.101904	0.547952	0.506933	-0.0630646	-0.419894	0.176253	0.608155	219871	CGEN_HUM_1000479_1	11q13	Hs.83155	ALDH3B1	aldehyde dehydrogenase 3 family, member B1
0.116771	0.225851	0.54032	-0.10742	-0.406272	0.520423	0.134565	0.196877	-0.157043	0.151781	0.444183	0.0804027	0.334654	-0.0336693	-0.263256	219967	CGEN_HUM_1000575_1	2q32.1-q36.3	Hs.97899	ALLC	allantoicase
-0.0133651	-0.314368	0.365191	-0.0242097	0.0347348	0.0829614	-0.252591	0.125703	-0.158475	-0.225637	0.123627	-0.0873771	0.217657	0.092601	-0.187008	219872	CGEN_HUM_1000480_1	17p11.2	Hs.575	ALDH3A1	aldehyde dehydrogenase 3 family, memberA1
0.286843	-0.27728	0.00755488	0.36512	0.69644	-0.118572	-0.529922	-0.334649	0.0907294	0.0276141	0.151826	-0.243435	-0.0630978	0.0896182	0.543911	219968	CGEN_HUM_1000576_1	11p11.2	Hs.100915	PEX16	peroxisomal biogenesis factor 16
0.051753	-1.19107	0.528466	-0.116725	-0.575409	0.139712	-0.981737	0.343069	0.737951	-0.440124	0.0357203	-0.609647	0.228871	-0.605657	-0.869857	220053	CGEN_HUM_1000661_1	11p11.11	Hs.5273	NDUFS3	NADH dehydrogenase (ubiquinone) Fe-S protein 3 (30kD) (NADH-coenzyme Q reductase)
0.661062	-0.888633	0.587583	-0.0318002	-0.392239	0.0820108	-0.457863	0.577151	0.406875	-0.15822	-0.384959	-0.732729	0.551805	0.0355931	-0.176335	220149	CGEN_HUM_1000757_1	6p23	Hs.1435	GMPR	guanosine monophosphate reductase
-0.219223	-0.257392	0.54428	-0.176236	-0.537946	-0.530672	0.0200141	0.531544	0.24788	-0.423801	-0.403363	-0.0462246	0.337938	-0.463643	-0.819513	220054	CGEN_HUM_1000662_1	1p34.2-p33	Hs.80595	NDUFS5	NADH dehydrogenase (ubiquinone) Fe-S protein 5 (15kD) (NADH-coenzyme Q reductase)
0.350912	0.124833	-0.375207	-0.343524	0.316287	0.0535345	-0.0050826	-0.270995	-0.338213	0.493364	0.370113	-0.26126	-0.304052	-0.096593	1.03333	220150	CGEN_HUM_1000758_1	14q11.2	Hs.234546	LOC51292	GMPR2 for guanosine monophosphate reductase isolog
-0.17254	-0.22813	0.095736	-0.547771	-0.309966	-0.0104145	-0.0560481	-0.164387	-0.391288	-0.00497502	0.209886	0.0348811	0.312446	-0.858253	-0.150708	220055	CGEN_HUM_1000663_1		Hs.110024	LOC56901	NADH:ubiquinone oxidoreductase MLRQ subunit homolog
-0.217462	0.293014	0.108134	0.0492154	-0.423532	0.00994159	0.0760788	0.239297	-0.0910289	-0.752986	-0.203204	0.159342	-0.216714	-0.227607	-0.804358	220151	CGEN_HUM_1000759_1	10q24.2	Hs.16606	LOC51076	CGI-32 protein
-0.509164	0.27805	-0.301328	-0.0586168	0.471792	-0.590976	-0.0161677	0.227997	0.00883285	0.117794	-0.417701	-0.28584	0.121156	0.644081	0.168148	220056	CGEN_HUM_1000664_1	1q23	Hs.173611	NDUFS2	NADH dehydrogenase (ubiquinone) Fe-S protein 2 (49kD) (NADH-coenzyme Q reductase)
0.228071	-0.291275	-0.418259	-0.205523	0.242749	0.399636	-0.105375	-0.788019	-0.305187	0.788233	0.428218	-0.633053	-0.290836	-0.229059	0.770128	220152	CGEN_HUM_1000760_1	21q22.11	Hs.82285	GART	phosphoribosylglycinamide formyltransferase, phosphoribosylglycinamide synthetase, phosphoribosylaminoimidazole synthetase
-0.308655	0.551817	0.168952	0.430288	-0.362936	-0.717873	0.714048	0.391279	0.473508	-0.62295	-0.518736	0.558825	0.509965	0.61763	-1.359	220057	CGEN_HUM_1000665_1	11q13	Hs.90443	NDUFS8	NADH dehydrogenase (ubiquinone) Fe-S protein 8 (23kD) (NADH-coenzyme Q reductase)
0.17345	0.168879	-0.267302	0.0553998	-0.0384385	0.0364782	0.404911	-0.173624	-0.0799255	-0.126764	-0.0790101	0.197264	-0.138208	0.166349	0.0396614	220153	CGEN_HUM_1000761_1	10p12.31	Hs.22835	HHGP	HHGP protein
0.0488145	0.0665484	0.415262	-0.174577	-0.384365	-0.29104	-0.247213	0.224877	-0.347802	-0.165258	-0.00218929	-0.127566	0.384967	-0.446753	-0.021439	220058	CGEN_HUM_1000666_1	8q13.3	Hs.15977	NDUFB9	NADH dehydrogenase (ubiquinone) 1 beta subcomplex, 9 (22kD, B22)
0.765003	-0.845148	-0.517406	-0.0413834	-0.122371	0.139733	-0.984732	0.312136	0.87268	-0.0278391	-0.144703	-0.282302	-0.287754	-0.0685495	0.593368	220154	CGEN_HUM_1000762_1	1p13.3	Hs.82927	AMPD2	adenosine monophosphate deaminase 2 (isoform L)
-0.146947	-0.455116	1.13138	0.131416	-0.400742	-0.200375	-0.304242	0.690117	0.409157	-0.336448	-0.584133	0.00118026	0.805907	-0.663187	-0.637722	220059	CGEN_HUM_1000667_1	3q27.1	Hs.19236	NDUFB5	NADH dehydrogenase (ubiquinone) 1 beta subcomplex, 5 (16kD, SGDH)
1.1363	-0.698588	0.661777	-0.0328902	-0.129594	0.160242	-0.196874	0.498146	0.385996	-0.208112	-0.165333	-0.313436	0.420861	-0.282678	-0.442133	220155	CGEN_HUM_1000763_1	1p13	Hs.89570	AMPD1	adenosine monophosphate deaminase 1 (isoform M)
-0.212455	-0.238243	-0.0875437	0.0817068	-0.314199	0.0345773	-0.0974774	-0.0916729	-0.0358087	-0.286292	0.146636	-0.0876108	-0.044219	0.0191401	-0.0556366	220060	CGEN_HUM_1000668_1	1	Hs.10964	ATP11	hypothetical protein FLJ22351
0.0963063	0.282659	0.270639	0.260236	-0.0256344	-0.12382	-0.19958	0.0298383	0.205239	0.134824	-0.0185029	-0.0985408	0.135405	-0.232771	0.0157258	220156	CGEN_HUM_1000764_1	11p15	Hs.83918	AMPD3	adenosine monophosphate deaminase (isoform E)
-0.0970429	-0.0780701	0.147191	-0.131201	0.0450264	-0.0669182	-0.223954	0.125489	-0.0297345	-0.290761	-0.0171547	0.006309	0.148565	-0.298307	-0.342116	220061	CGEN_HUM_1000669_1	14q32.33	Hs.109052	C14orf2	chromosome 14 open reading frame 2
-0.0737694	0.213655	-0.00975952	-0.0585169	-0.151376	-0.125901	-0.00474376	-0.093158	0.0222318	0.132003	-0.11564	-0.175857	-0.0235347	0.0607752	0.0630961	220157	CGEN_HUM_1000765_1	1p31	Hs.18268	AK5	adenylate kinase 5
-0.435074	-0.387324	0.153149	-0.0166497	-0.849183	-0.321025	0.0875573	0.344227	0.244224	-0.302872	-0.219115	-0.104939	0.26468	-0.267351	-0.784957	220062	CGEN_HUM_1000670_1	16p13.3-p13.12	Hs.27184	GFER	growth factor, augmenter of liver regeneration (ERV1 homolog, S. cerevisiae)
0.544419	-0.205645	-0.0155995	-0.0937701	0.303873	0.799622	-0.330604	-0.62715	-0.0401878	0.661231	0.502985	-0.577642	-0.350637	0.0600269	0.672627	220158	CGEN_HUM_1000766_1	7q31.3-q32	Hs.850	IMPDH1	IMP (inosine monophosphate) dehydrogenase 1
0.343456	-0.152861	0.411231	-0.0608795	1.05953	0.0506867	-0.033568	-0.324007	-0.0938245	1.11822	0.368167	-0.571312	-0.198345	0.0599279	1.02322	220063	CGEN_HUM_1000671_1	21q22.3	Hs.182423	C21orf33	chromosome 21 open reading frame 33
0.000745044	0.396362	-1.07388	-0.0448581	1.29949	0.170376	0.0101718	-0.349316	-0.725689	0.887285	0.320354	-0.332119	0.0246639	0.859887	1.54172	220159	CGEN_HUM_1000767_1	1q32-q41	Hs.3764	GUK1	guanylate kinase 1
-0.330576	0.121622	-0.451203	0.344826	0.533554	-0.362086	-0.0886218	0.0501605	0.525233	0.433636	-0.350711	-0.0472039	-0.115671	0.833304	0.192557	220064	CGEN_HUM_1000672_1	17q21.3	Hs.118638	NME1	non-metastatic cells 1, protein (NM23A) expressed in
0.214099	-0.657773	-0.178611	-0.128387	0.182667	-0.0477558	-0.995191	0.204623	0.458915	0.589386	-0.156098	-0.494988	-0.0200631	0.0406969	0.246188	220160	CGEN_HUM_1000768_1	4q13.3-q21.1	Hs.709	DCK	deoxycytidine kinase
-1.10501	-0.509954	0.0957168	0.545992	-0.405901	-0.79436	-0.198416	-0.479586	1.00365	-0.372515	-0.764612	0.0284655	0.188365	1.36901	-0.967413	220161	CGEN_HUMCTRL_10001_197	12p13	Hs.169476	GAPD	glyceraldehyde-3-phosphate dehydrogenase
0.210957	-0.516947	0.0263881	-0.21354	-0.325721	-0.360263	-0.192791	0.313747	0.1163	0.175757	-0.309086	-0.335684	0.00636335	-0.440217	-0.630938	220257	CGEN_HUMCTRL_10001_197	12p13	Hs.169476	GAPD	glyceraldehyde-3-phosphate dehydrogenase
0.013539	-0.0311429	-0.678482	0.0493918	1.43571	0.0766297	0.119372	-0.119688	-0.333219	0.972308	-0.147889	-0.269112	0.0555261	0.775743	1.83425	220162	CGEN_HUM_1000770_1	4q35.1	Hs.76894	DCTD	dCMP deaminase
-0.214079	-0.347016	-0.0232335	0.296127	0.123324	-0.0756078	0.465444	-0.0170735	0.342994	0.16367	-0.130316	-0.0110672	-0.105995	-0.0546236	0.236275	220258	CGEN_HUM_1000866_1	4q27	Hs.91728	PMSCL1	polymyositis/scleroderma autoantigen 1 (75kD)
-0.435521	-0.548541	0.493022	0.0684785	-0.161083	-0.413616	-0.364312	0.347923	-0.109436	-0.0183506	-0.445336	-0.273352	0.556155	-0.198441	-0.161083	220163	CGEN_HUM_1000771_1	1	Hs.11463	UMP-CMPK	UMP-CMP kinase
0.435487	-0.175701	-0.305793	-0.209586	0.390545	-0.0408956	-0.375515	0.0359849	-0.35568	0.413228	0.264384	-0.765983	0.0904738	0.181221	0.903488	220259	CGEN_HUM_1000867_1	20q12-q13.1	Hs.317	TOP1	topoisomerase (DNA) I
-0.130455	-0.490227	-0.0381016	-0.418411	-0.435547	-0.144243	-0.141899	-0.376579	-0.182986	-0.0870861	-0.239972	-0.414702	-0.217387	-0.305879	-0.373108	220164	CGEN_HUM_1000772_1	3q13	Hs.2057	UMPS	uridine monophosphate synthetase (orotate phosphoribosyl transferase and orotidine-5'-decarboxylase)
0.189472	-0.690507	-0.18478	-0.120008	-0.312304	0.104309	-0.481866	0.0427202	0.115009	0.43581	-0.107525	-0.924504	-0.456032	0.0505911	0.149581	220260	CGEN_HUM_1000868_1	12q13	Hs.82741	PRIM1	primase, polypeptide 1 (49kD)
0.434008	-0.342473	0.00591865	0.49411	0.310165	0.0905825	-0.380213	0.0378974	0.0657823	0.376987	0.173116	-0.554385	0.00331343	0.688192	0.73091	220165	CGEN_HUM_1000773_1	8q24.3	Hs.264428	TSTA3	tissue specific transplantation antigen P35B
0.549051	-0.835263	-0.416098	0.355946	0.293722	0.191868	-1.06105	-0.396328	0.523195	0.0643072	0.123745	-1.43819	-0.472668	0.884101	1.25689	220261	CGEN_HUM_1000869_1	6p12-p11.1	Hs.74519	PRIM2A	primase, polypeptide 2A (58kD)
0.508616	-0.843986	-1.98114	0.0235068	1.12278	0.571084	-0.970884	-1.24157	0.76629	1.03281	0.492371	-1.27299	-1.11609	1.19102	1.98616	220166	CGEN_HUM_1000774_1	17q23.2-q25.3	Hs.105097	TK1	thymidine kinase 1, soluble
1.49142	-0.87227	-1.73925	-0.911296	0.358837	1.4021	-0.768731	-1.5792	-0.466018	0.196136	1.28933	-0.836194	-1.50307	-0.0420028	1.89437	220262	CGEN_HUM_1000870_1	6p12	Hs.179565	MCM3	MCM3 minichromosome maintenance deficient 3 (S. cerevisiae)
0.326511	-0.438609	0.783667	0.842808	-0.0234633	-0.157759	-0.018905	0.74257	0.738481	0.170128	-0.365343	0.353037	0.730348	0.27068	-0.223112	220167	CGEN_HUM_1000775_1	9q34.1	Hs.182418	ENDOG	endonuclease G
-0.284453	-0.125167	0.0756436	0.947324	0.813788	-0.0632347	-0.112394	0.0887138	0.441334	0.969708	-0.0969942	-0.0646253	0.327363	1.01038	0.692488	220263	CGEN_HUM_1000871_1	Xq22.1	Hs.283018	HSU24186	replication protein A complex 34 kd subunit homolog Rpa4
0.283365	-0.0754358	0.410407	0.4403	0.333857	-0.147999	-0.293429	0.789732	0.191837	0.206399	-0.105746	-0.086768	0.253261	0.589839	0.327142	220168	CGEN_HUM_1000776_1	15q26.3	Hs.288912	BLP2	BBP-like protein 2
0.365501	-0.24066	0.38307	0.37661	0.185019	0.335754	-0.188365	0.779295	0.12183	0.0232612	0.303177	-0.382196	0.158431	-0.211567	0.481678	220264	CGEN_HUM_1000872_1	1p22	Hs.28853	CDC7L1	CDC7 cell division cycle 7-like 1 (S. cerevisiae)
-0.761411	-0.666811	-0.500418	0.185321	0.842263	-0.54589	-0.815367	0.236941	0.0652953	0.239994	-0.421371	-0.939125	0.127999	0.0652953	1.06528	220169	CGEN_HUM_1000777_1	6q14-q21	Hs.153952	NT5	5' nucleotidase (CD73)
0.383148	-0.275142	-0.00076915	-0.0886599	0.875102	-0.0926284	-0.0493085	0.342178	-0.180774	0.860711	0.144636	-0.501312	0.0195519	0.444957	1.16745	220265	CGEN_HUM_1000873_1	7q22.1	Hs.153138	ORC5L	origin recognition complex, subunit 5-like (yeast)
0.036012	-0.500342	-0.294725	-0.180895	0.402098	0.0332584	-0.32664	-0.487572	0.0222899	0.273239	0.00362183	-0.692863	-0.241495	-0.116689	0.758439	220170	CGEN_HUM_1000778_1	15q25	Hs.80961	POLG	polymerase (DNA directed), gamma
0.460652	-0.0784503	-0.0324724	0.335404	0.169142	-0.0699892	0.0162885	-0.0990957	0.453154	0.121899	-0.138032	-0.165408	-0.0125624	0.335881	0.186752	220266	CGEN_HUM_1000874_1	5q31	Hs.29117	PURA	purine-rich element binding protein A
0.0929861	-0.72349	-0.291054	0.129146	0.10504	0.0622318	-0.644709	0.01724	0.626497	0.139779	-0.136517	-0.884203	-0.27799	0.407876	0.543077	220171	CGEN_HUM_1000779_1				Unknown
0.200942	-0.721526	-0.173724	0.443931	-0.184128	-0.0566429	-0.761072	-0.272714	0.548733	-0.0979752	-0.290732	-1.21916	-0.373723	0.529092	0.767396	220267	CGEN_HUM_1000875_1	1p32	Hs.17908	ORC1L	origin recognition complex, subunit 1-like (yeast)
0.0522473	-1.04952	-0.859606	-0.209963	0.750675	0.171517	-0.365766	0.139398	0.397679	0.092138	-0.146284	-0.51009	-0.0951517	0.230406	0.44107	220172	CGEN_HUM_1000780_1	3p21.1-3p14.3	Hs.88646	DNASE1L3	deoxyribonuclease I-like 3
-0.271757	-0.599158	-0.710899	-0.199238	0.120266	-0.18156	-0.567762	-0.711712	-0.0980532	0.0780099	0.0308793	-0.660228	-0.083645	0.00619353	-0.056152	220268	CGEN_HUM_1000876_1	8p11	Hs.278953	PURG	purine-rich element binding protein G
-0.776813	-0.314078	0.678422	0.674187	0.183821	-0.538811	-0.114845	0.35483	0.71192	0.161523	-0.696471	0.0315192	0.432441	1.34043	-0.0744637	220353	CGEN_HUMCTRL_10001_197	12p13	Hs.169476	GAPD	glyceraldehyde-3-phosphate dehydrogenase
-0.691106	-0.69858	-0.0371607	0.211662	-0.223448	-0.405799	-0.317766	0.498126	0.461803	0.0623031	-0.421919	-0.228558	0.0782816	0.334404	0.0126116	220449	CGEN_HUMCTRL_10001_197	12p13	Hs.169476	GAPD	glyceraldehyde-3-phosphate dehydrogenase
0.312963	0.630622	-0.0619613	0.409224	0.453359	0.253516	0.538939	0.799031	0.290519	-0.0565176	0.853621	-0.0555201	0.0291527	0.05811	0.549119	220354	CGEN_HUM_1000962_1	9q21	Hs.53542	CHAC	chorea acanthocytosis
0.462153	0.0356564	0.383388	0.261439	0.0467878	0.355388	-0.022065	0.343043	0.487174	-0.0347263	0.497129	0.20425	-0.0459369	0.018859	0.0969918	220450	CGEN_HUM_1001058_1	1p11.2	Hs.115660	DCLRE1B	DNA cross-link repair 1B (PSO2 homolog, S. cerevisiae)
0.0833536	0.0678546	0.0930852	-0.291445	-0.25597	-0.133175	-0.100218	-0.130305	-0.233494	-0.216845	-0.11942	0.0785346	-0.153143	-0.119151	-0.184044	220355	CGEN_HUM_1000963_1	3p25	Hs.520	NR2C2	nuclear receptor subfamily 2, group C, member 2
-0.115293	0.0877496	0.0680765	0.0644406	0.0221671	-0.124698	0.073552	-0.109735	-0.0190137	0.103426	0.0862845	-0.0383319	0.0307734	0.13819	0.131268	220451	CGEN_HUM_1001059_1	11p12-p11	Hs.77602	DDB2	damage-specific DNA binding protein 2 (48kD)
0.35773	-0.502282	0.644733	0.126897	-0.192394	-0.273376	-0.352669	0.268237	-0.0725458	-0.143244	-0.0302804	-0.428206	0.401071	-0.128113	-0.0346797	220356	CGEN_HUM_1000964_1	11p15	Hs.79265	ST5	suppression of tumorigenicity 5
0.635057	-0.0407501	0.816085	0.124612	0.144685	0.206407	0.0779544	0.458738	0.00623832	0.0651474	0.0889549	-0.106223	0.523549	-0.0422147	-0.0378418	220452	CGEN_HUM_1001060_1	16q12.2	Hs.125294	AD013	proteinx0008
0.22835	0.0829381	0.366259	-0.0882515	0.187481	-0.0314641	0.21818	-0.00588638	0.0983938	0.00350509	0.146362	0.049761	0.109859	0.00150109	-0.0496237	220357	CGEN_HUM_1000965_1	7q34	Hs.6385	KIAA1277	KIAA1277 protein
-0.0111055	0.0193956	0.389061	0.193109	0.0350249	-0.312967	0.113511	-0.0107177	0.172641	0.0562758	-0.0502714	0.0845411	0.255506	-0.119619	-0.00303813	220453	CGEN_HUM_1001061_1	18q11.2	Hs.272800	FLJ20456	hypothetical protein FLJ20456
0.618085	0.455418	0.248796	0.277822	-0.347606	-0.0600411	0.429871	0.251638	0.320571	-0.626748	0.037464	0.159926	0.437188	0.17619	-0.32413	220358	CGEN_HUM_1000966_1	9p21.3	Hs.271480	FLJ20686	hypothetical protein FLJ20686
1.34022	-0.591529	-0.219927	0.185333	-0.215036	0.621981	-1.39332	-0.817163	-0.134676	-0.401668	0.694189	-1.1662	-0.753738	0.645072	0.0285248	220454	CGEN_HUM_1001062_1	9q22.3	Hs.37953	FANCC	Fanconi anemia, complementation group C
0.573629	-0.168973	0.696422	0.0998471	0.232943	0.0513871	-0.26432	0.20322	0.478198	0.168097	0.309111	-0.344106	0.453416	-0.289021	0.351105	220359	CGEN_HUM_1000967_1	3q29	Hs.272531	DKFZP586B031	DKFZP586B0319 protein
0.172083	-0.0629929	0.225682	0.196401	0.0494238	-0.176814	-0.0243475	0.234061	0.104805	0.0626027	-0.345332	0.00533057	0.14907	-0.0630047	-0.01632	220455	CGEN_HUM_1001063_1	10p13	Hs.28891	DCLRE1C	DNA cross-link repair 1C (PSO2 homolog, S. cerevisiae)
0.044102	0.4272	-0.314013	-0.140461	-0.216228	0.111827	0.344651	0.0394902	-0.00874742	-0.367274	0.544229	0.175466	-0.518863	-0.0722593	0.0101175	220360	CGEN_HUM_1000968_1	4q21.3	Hs.107139	LOC51316	hypothetical protein
-0.0583188	0.0585924	-0.0278415	-0.249666	0.0527243	-0.0504773	-0.00323181	-0.238649	-0.168362	0.020786	0.07694	0.0326777	-0.198543	-0.0012518	0.0616336	220456	CGEN_HUM_1001064_1	20	Hs.336189		Homo sapiens mRNA; cDNA DKFZp434F1135 (from clone DKFZp434F1135)
-0.68318	-0.0629659	0.379438	0.0921952	-0.0140037	-0.281303	-0.307888	0.194198	0.258424	-0.220821	-0.446866	-0.279646	0.170227	0.117575	-0.36303	220361	CGEN_HUM_1000969_1	1p12	Hs.238707	FLJ22457	hypothetical protein FLJ22457
-1.18589	0.00683743	-0.0826489	-0.0169278	-0.134077	-0.138616	-0.233055	-0.0130764	-0.23816	-0.12	-0.226929	-0.325073	0.247928	-0.00766985	-0.639398	220457	CGEN_HUM_1001065_1	16	Hs.110613	KIAA0220	KIAA0220 protein
-0.22566	-0.282215	0.249534	-0.243747	0.134245	-0.0158919	-0.236171	-0.13632	-0.132539	-0.21906	-0.221047	-0.22854	0.0999373	-0.0255515	0.245088	220362	CGEN_HUM_1000970_1				Unknown
0.589334	-0.0161652	0.697575	0.0979409	0.188457	0.204119	0.110425	0.471551	0.00119489	-0.00389549	0.175141	-0.048182	0.256314	0.133005	0.0502705	220458	CGEN_HUM_1001066_1	17p11.1	Hs.199695	MAC30	hypothetical protein
0.0321555	-0.118367	0.0878144	-0.0824515	0.127823	-0.436176	-0.0272155	-0.108404	0.0553654	0.117833	-0.306179	-0.21585	0.0494252	0.00937638	0.310345	220363	CGEN_HUM_1000971_1	2	Hs.326551		Homo sapiens cDNA FLJ10254 fis, clone HEMBB1000848
0.0164375	0.110722	-0.0385031	-0.0766531	-0.126444	0.249531	-0.00769257	-0.303395	0.17482	-0.0115831	0.382399	-0.144596	-0.164706	-0.00467333	-0.0925002	220459	CGEN_HUM_1001067_1	2	Hs.283055		Homo sapiens hypothetical protein PRO1316 (PRO1316), mRNA
0.157891	0.189585	-0.0556645	-0.0968138	-0.171903	-0.117246	0.200435	-0.101271	-0.0787061	-0.571157	-0.0149892	0.238603	0.205929	0.0598626	-0.131152	220364	CGEN_HUM_1000972_1	8q22.2	Hs.158836	FLJ20583	hypothetical protein FLJ20583
0.058471	-0.124174	0.224487	-0.0122024	-0.53742	-0.138238	-0.0419941	0.177724	0.00570679	-0.370081	0.1631	-0.076033	0.312975	-0.0929937	-0.386343	220460	CGEN_HUM_1001068_1	3p25	Hs.320	XPC	xeroderma pigmentosum, complementation group C
0.258978	-0.451912	0.123651	-0.436686	0.270544	0.0908984	-0.443873	0.314098	0.370464	0.162772	-0.0200223	-0.246204	0.356329	0.0950187	0.494307	220173	CGEN_HUM_1000781_1	19p13.2	Hs.118243	DNASE2	deoxyribonuclease II, lysosomal
-0.110998	-0.159875	-0.305166	-0.517635	-0.74366	0.243632	-0.122027	0.0959167	-0.643587	0.174223	-0.00819297	0.0799265	-0.472744	-0.698266	-0.646886	220269	CGEN_HUM_1000877_1	2q21	Hs.155462	MCM6	MCM6 minichromosome maintenance deficient 6 (MIS5 homolog, S. pombe) (S. cerevisiae)
0.268972	0.470218	0.00720389	-0.0394669	-0.120322	0.325867	0.306191	0.0509664	-0.0281445	-0.00140062	0.45937	0.614802	-0.243713	-0.295652	0.23335	220174	CGEN_HUM_1000782_1	2q34-q35	Hs.16933	SMARCAL1	SWI/SNF related, matrix associated, actin dependent regulator of chromatin, subfamily a-like 1
-0.400067	0.142834	-0.542781	0.244527	-0.108449		0.203223	-0.113206	0.272748	0.142648	0.74963	0.129659	0.0338224	-1.28833	-0.269102	220270	CGEN_HUM_1000878_1	22q11.21	Hs.114311	CDC45L	CDC45 cell division cycle 45-like (S. cerevisiae)
0.0915416	0.0787228	0.298135	0.0816207	-0.482029	0.0219003	-0.0221071	0.178517	0.091942	-0.291581	0.0042685	0.107116	0.0118506	0.0822351	-0.511712	220175	CGEN_HUM_1000783_1	5	Hs.284216	FLJ10283	hypothetical protein FLJ10283
-0.546409	0.0737301	0.128022	-0.341137	-0.0986411	-0.228936	-0.030954	0.0804474	-0.544791	0.172564	-0.0939646	-0.0305649	0.467795	-0.186746	-0.200084	220271	CGEN_HUM_1000879_1	2	Hs.352535	Apg4B	KIAA0943 protein
-0.346247	0.686717	0.0571641	0.366062				-0.256826	0.156428		0.326316	0.61101	0.0101169	0.565389		220176	CGEN_HUM_1000784_1	7q32	Hs.27027	TSGA14	testis specific, 14
-0.243498	0.000509948	0.453755	0.104871	-0.233574	0.43521	0.0238752	0.29512	-0.152972	-0.0163855	0.308072	-0.044018	0.266573	-0.0477807	-0.166233	220272	CGEN_HUM_1000880_1	8	Hs.300224	LOC51236	hypothetical protein
-0.264532	-0.055198	0.140929	-0.249716	0.307778		-0.335786	-0.29876	-0.200739	0.697452	1.14664	-0.419659	-0.687652	-0.512846	0.493705	220177	CGEN_HUM_1000785_1				Unknown
-0.0637232	0.241346	0.0473302	0.0957439	-0.296609	0.194734	0.271463	0.167117	-0.172153	0.16058	0.258014	0.227121	0.0611316	-0.0125909	-0.137431	220273	CGEN_HUM_1000881_1	1p34.3	Hs.288013	BET3	similar to yeast BET3 (S. cerevisiae)
0.195885	0.117247	0.620337	-0.0794183	-0.0317765	-0.294564	0.0862586	0.355949	-0.0628435	-0.136819	-0.142028	0.0761839	0.480953	-0.17372	-0.212625	220178	CGEN_HUM_1000786_1				Unknown
0.593676	0.30522	0.0829429	-0.260618	-0.810057	0.432237	0.55961	-0.155838	-0.38275	-0.628303	0.28061	0.131217	0.066087	-0.13557	-0.599069	220274	CGEN_HUM_1000882_1	7p14.3-p14.1	Hs.75137	KIAA0193	KIAA0193 gene product
0.167539	-0.699025	0.257221	0.354575	0.00163133	-0.112935	-0.68664	0.214565	0.909017	0.31639	-0.135653	-0.614693	0.231679	-0.0935534	-0.0940818	220179	CGEN_HUM_1000787_1	Xp22.1-p21.3	Hs.267289	POLA	polymerase (DNA directed), alpha
0.079614	-0.295688	0.255383	0.825194	0.116557	-0.097315	-0.825266	0.162309	0.157752	0.161104	-0.359756	-0.0415308		0.503639	0.310063	220275	CGEN_HUM_1000883_1	12q13	Hs.15760	C12orf10	chromosome 12 open reading frame 10
0.261674	0.607572	0.266025	-0.128982	0.102125	0.254851	0.598837	0.257433	0.00147081	0.484417	0.73977	0.563244	-0.247168	-0.885054	0.444721	220180	CGEN_HUM_1000788_1	11q12.1	Hs.81942	POLA2	polymerase (DNA-directed), alpha (70kD)
0.265081	0.667413	0.0965356	0.882428	0.226331		0.299632	0.604025	0.351021	0.737837	0.582138	0.575293	0.321955	-0.0176646	0.603648	220276	CGEN_HUM_1000884_1				Unknown
-0.00328456	0.133665	0.234479	0.283813	-0.208798	0.0903265	0.183936	-0.136449	0.209042	-0.270218	-0.12575	0.165483	-0.00994331	0.228828	-0.158232	220181	CGEN_HUM_1000789_1	7p13	Hs.46964	POLM	polymerase (DNA directed), mu
-0.0561478	0.254269	-0.125576	0.0367983	0.165559	-0.0296032	-0.00200693	-0.174703	0.0128925	-0.133128	-0.197238	-0.128464	-0.417187	0.030627	0.0639952	220277	CGEN_HUM_1000885_1				Unknown
0.448319	0.303723	0.603934	-0.0345046	0.0286937	0.201049		0.235799	0.0334917	-0.175282	-0.00893313	-0.254546	0.399138	-0.209794	-0.273206	220182	CGEN_HUM_1000790_1	1p32.3	Hs.12413	KIAA0191	KIAA0191 protein
	-0.140308	0.287119	0.120855	0.201179		-0.11634	0.0245223	0.15315	0.327524		0.123956	0.00255221	0.167238	-0.0150647	220278	CGEN_HUM_1000886_1	8q12.2	Hs.170198	KIAA0009	KIAA0009 gene product
0.0316629	0.658904	0.142543	0.220237	0.375625		0.314272	0.107336	-0.452932	0.0453259	0.537633	0.294217	-0.032598	-0.187859	0.0815519	220183	CGEN_HUM_1000791_1	9q21	Hs.30732	FLJ13409	hypothetical protein FLJ13409
0.101491	0.319866	-0.376494	0.147572	0.103295	0.55106	0.138939	-0.192193	0.126984	0.297344	0.355654	0.166945	-0.190836	0.209246	0.311533	220279	CGEN_HUM_1000887_1	19q13.32	Hs.61273	MGC2650	hypothetical protein MGC2650
0.0952599	0.201135	0.357549	-0.390067	-0.669705	-0.124605	0.558426	0.425716	-0.0594988	-0.455475	-0.30435	0.44055	0.471338	0.018742	-0.607218	220184	CGEN_HUM_1000792_1	1q21.3	Hs.301904	FLJ12671	hypothetical protein FLJ12671
0.0218636	-0.285113	-0.321525	0.0775322	0.633323	-0.311365	-0.797003	-0.500596	0.00417623	0.711798	-0.48035	-0.547947	-0.490169	0.175554	0.739677	220280	CGEN_HUM_1000888_1	1q41	Hs.239155	LOC51133	NY-REN-45 antigen
0.316455	-0.670665	0.274465	-0.401413	0.0863448	-0.00773565	-0.619604	-0.0369743	0.205086	0.0790615	0.100467	-0.375605	0.467991	-0.130306	0.104131	220365	CGEN_HUM_1000973_1	15q22.2	Hs.135202	IRLB	c-myc promoter-binding protein
0.0424463	-0.302188	-0.00300941	-0.10266	-0.244097	0.0246001	-0.119328	-0.0700255	0.13742	-0.00360639	0.0326582	-0.302188	0.05236	-0.00153953	-0.0504678	220461	CGEN_HUM_1001069_1	5q12.2-q13.3	Hs.191356	GTF2H2	general transcription factor IIH, polypeptide 2 (44kD subunit)
-0.252703	-0.317794	0.315958	-0.0806408	-0.285579	-0.313925	-0.0848777	0.201193	0.178298	-0.307945	-0.0592731	-0.100428	0.340856	-0.13626	-0.0937412	220366	CGEN_HUM_1000974_1				Unknown
-0.353519	0.168251	-0.0601839	-0.089994	-0.319153	-0.221897	0.0912642	-0.149639	-0.064596	-0.236682	-0.447099	-0.00285158	-0.207422	-0.124197	-0.186081	220462	CGEN_HUM_1001070_1	2q34-q35	Hs.54089	BARD1	BRCA1 associated RING domain 1
-0.114498	-0.0244513	0.0711682	-0.0992409	-0.174125	0.0934433	-0.0988402	-0.171837	-0.0948268	-0.00302098	-0.0670803	-0.190693	0.167449	-0.0690339	0.045432	220367	CGEN_HUM_1000975_1	8q24.3	Hs.18166	KIAA0870	KIAA0870 protein
0.145276	-0.107666	0.469034	-0.0672674	-0.36331	-0.259026	-0.0465057	0.0129468	-0.09044	-0.145732	-0.220113	-0.034052	0.0973737	-0.399166	-0.125024	220463	CGEN_HUM_1001071_1	14	Hs.25770		Homo sapiens clone 24741 mRNA sequence
-0.291889	-0.0937037	-0.186456	-0.376045	-0.688214	-0.170115	0.206009	-0.277948	-0.231733	-0.145891	-0.0571915	-0.123019	0.197475	-0.196202	-0.158051	220368	CGEN_HUM_1000976_1	12p13.31	Hs.196086	FLJ10408	hypothetical protein FLJ10408
-0.393799	-0.252415	0.598635	0.109978	0.126719	0.086459	-0.44394	0.128182	0.0999096	-0.0733665	-0.343412	-0.320748	0.130766	-0.0734583	-0.143075	220464	CGEN_HUM_1001072_1	5q21.3	Hs.272314	DKFZP434C171	hypothetical protein DKFZp434C1715 similar to f-box only protein 13
0.02923	0.244266	0.311337	-0.276135	-0.0148976	-0.235034	0.275001	-0.026114	-0.0558224	-0.138106	-0.144878	0.219935	0.20135	-0.0917788	-0.218822	220369	CGEN_HUM_1000977_1	5q21.3	Hs.24088	FLJ20125	hypothetical protein FLJ20125
-0.133874	0.132854	-0.33707	0.204318	0.235637	-0.245437	0.549598	-0.0294301	0.0597383	0.106843	-0.220251	0.0288853	-0.195896	-0.159722	-0.364126	220465	CGEN_HUM_1001073_1		Hs.274519		Homo sapiens mRNA; cDNA DKFZp564I1316 (from clone DKFZp564I1316)
-0.0357843	-0.0622086	0.0756432	-0.433715	-0.206082	-0.0913831	-0.00616457	0.193664	-0.32278	-0.144536	-0.200176	-0.304397	0.152041	-0.2692	-0.197086	220370	CGEN_HUM_1000978_1	1p36.21	Hs.191436	FLJ10619	hypothetical protein FLJ10619
0.0967335	-0.277442	0.169807	-0.21455	-0.0299557	0.0163387	-0.550621	-0.032785	-0.0782711	0.0873158	-0.00622089	-0.413928	0.171133	-0.0778629	-0.262749	220466	CGEN_HUM_1001074_1				Unknown
0.102486	-0.865355		-0.243505	-0.210708	-0.138941	-0.848429	0.450797	0.109458	-0.0837234	-0.560803		0.653009	-0.313357	-0.0795022	220371	CGEN_HUM_1000979_1	1p12	Hs.80464	HBXIP	hepatitis B virus x interacting protein
0.10227	-0.245572	-0.0357508	-0.175542	0.0671402	0.0552723	-0.207902	-0.295847	-0.130056	0.244155	0.251947	-0.246391	-0.252874	-0.175542	0.143531	220467	CGEN_HUM_1001075_1	19q13.2	Hs.249727	FBG4	F-box protein FBG4
-0.0933609	-0.343195	-0.305442	-0.39877	0.174967	-0.276878	-0.355577	-0.579811	-0.103993	0.118559	-0.329985	-0.375074	-0.325019	-0.123568	0.203277	220372	CGEN_HUM_1000980_1	2q11.1-q11.2	Hs.110347	REV1L	REV1-like (yeast)
-0.0897397	0.027805	0.232801	0.0101023	-0.119178	-0.4195	-0.0121202	-0.0412363	0.0835187	-0.154875	-0.318114	0.0352495	0.278426	-0.117826	-0.274223	220468	CGEN_HUM_1001076_1	5	Hs.306470		Homo sapiens mRNA; cDNA DKFZp761G241 (from clone DKFZp761G241)
-0.0505296	-0.0322772	-0.415933	-0.176651	-0.206528	-0.247309	-0.123738	-0.511124	-0.272189	-0.0723165	0.137135	-0.0694287	-0.50775	-0.186262	0.13307	220373	CGEN_HUM_1000981_1	5q13	Hs.135756	POLK	polymerase (DNA directed) kappa
-0.0197178	0.0913929	0.189035	-0.0347203	-0.224497	0.343383	0.281123	-0.269256	0.208055	-0.24815	0.055169	0.073789	-0.169999	-0.181872	0.136627	220469	CGEN_HUM_1001077_1	12p13.3	Hs.75227	NDUFA9	NADH dehydrogenase (ubiquinone) 1 alpha subcomplex, 9 (39kD)
-0.139613	-0.371576	-0.243641	-0.113253	-0.363626	0.101269	-0.0572936	-0.375816	0.102585	0.14431	-0.0338258	-0.396006	-0.110251	-0.0160456	-0.191046	220374	CGEN_HUM_1000982_1	15q15.1	Hs.250154	FLJ12973	hypothetical protein FLJ12973
-0.161544	-0.0819287	-0.14447	-0.23112	-0.125826	-0.15795	-0.125189	-0.541083	-0.25869	0.0063011	-0.192829	-0.244613	-0.214534	-0.148497	0.154731	220470	CGEN_HUM_1001078_1	14	Hs.279778		Homo sapiens PRO1693 protein (PRO1693), mRNA
-0.0496356	0.291233	0.213625	-0.314199	0.665123	0.219109	0.240721	-0.369448	-0.151727	0.822854	0.0268548	-0.257327	-0.0135969	-0.100978	0.505037	220375	CGEN_HUM_1000983_1	18q11.2	Hs.29287	RBBP8	retinoblastoma binding protein 8
0.546666	0.250752	0.635682	-0.178775	-0.0846132	0.0180212	0.348768	0.33495	-0.313014	-0.115052	0.0159953	0.022696	0.336182	-0.368121	-0.224853	220471	CGEN_HUM_1001079_1	12q13.11-q13.3	Hs.5212	SMUG1	single-strand selective monofunctional uracil DNA glycosylase
-0.0211003	0.13277	-0.250512	-0.27984	0.0777933	-0.383115	0.117645	-0.297561	-0.439658	-0.0693519	-0.427822	0.129442	-0.271283	-0.119595	-0.181063	220376	CGEN_HUM_1000984_1	3q25.33-q26.1	Hs.61490	SCHIP1	schwannomin interacting protein 1
-0.0197057	-0.108482	0.40243	0.00343429	-0.544609	0.146957	0.10659	0.47885	-0.0943114	-0.380905	0.194877	-0.132472	0.557125	-0.325549	-0.68897	220472	CGEN_HUM_1001080_1	2p24.3	Hs.34497	FLJ22116	hypothetical protein FLJ22116
-0.241144	-0.548616	0.248322	0.33559	-0.34083	0.0227408	-0.148618	0.804585	0.795616	0.224581	-0.353157	-0.174699	0.406748	0.145479	-0.102964	220185	CGEN_HUM_1000793_1	15q25.3	Hs.37747	FLJ12484	hypothetical protein FLJ12484
0.579207	-0.192453	0.378529	0.499059	0.0691478	-0.0664403	0.0767392	0.504853	-0.0972378	-0.137671	-0.0766269	-0.0379409	0.140724	0.294321	0.0640432	220281	CGEN_HUM_1000889_1	20q13	Hs.96560	ELMO2	engulfment and cell motility 2 (ced-12 homolog, C. elegans)
1.08472	-0.212355	0.189481	0.352019	0.221358	0.408237	-0.397927	0.482021	0.317874	0.0167966	0.411815	-0.432548	-0.148847	0.499812	0.96519	220186	CGEN_HUM_1000794_1	7p13	Hs.74598	POLD2	polymerase (DNA directed), delta 2, regulatory subunit (50kD)
-0.316221	-0.475215	0.596422	-0.0248905	-0.154069	-0.188558	-0.217852	-0.000354036	-0.238821	-0.278687	-0.207109	0.075649	0.540082	-0.546136	-0.391447	220282	CGEN_HUM_1000890_1	13q12.2	Hs.279813	HSPC014	hypothetical protein
0.379349	-0.648863	0.143601	0.414867	-0.361669	-0.0167284	-0.598567	0.29892	0.768083	0.308214	-0.230609	-0.696683	0.0643789	0.529206	0.000252264	220187	CGEN_HUM_1000795_1	10q21.3-q22.1	Hs.194665	DNA2L	DNA2 DNA replication helicase 2-like (yeast)
-0.331023	-0.479399	0.136056	0.174527	0.437914	-0.267696	0.348859	-0.00436201	0.60095	0.219281	-0.232173	0.126221	0.270997	0.164267	0.32552	220283	CGEN_HUM_1000891_1	22	Hs.71791	AF060862	hypothetical protein
0.515767	-0.271802	0.639498	-0.134778	-0.021707	-0.104222	-0.0495829	0.150706	-0.143414	0.0455257	-0.054578	-0.116002	0.174645	-0.348908	-0.0994086	220188	CGEN_HUM_1000796_1	19p13.3	Hs.115726	KIAA1138	KIAA1138 protein
-0.0612394	-0.41195	-0.0071955	-0.0367652	0.0531036	-0.0395418	-0.167502	-0.289532	0.830431	0.271382	-0.155033	-0.393112	-0.324477	0.638744	0.188857	220284	CGEN_HUM_1000892_1	17q22-q23	Hs.5836	MRPS23	mitochondrial ribosomal protein S23
0.464955	-0.631185	0.0954583	0.261125	0.209833	0.149256	-0.366652	0.211762	0.61735	0.127394	-0.178242	-0.823925	-0.0975588	0.260604	0.286692	220189	CGEN_HUM_1000797_1	11	Hs.279892	PRO0245	PRO0245 protein
-0.0702675	-0.332387	0.857803	0.0198713	-0.361879	-0.0426155	-0.266723	0.252	-0.108538	-0.152301	0.000886108	-0.304957	0.428374	-0.13339	-0.344651	220285	CGEN_HUM_1000893_1		Hs.306326		Homo sapiens mRNA; cDNA DKFZp434H244 (from clone DKFZp434H244)
0.249537	-0.842948	-0.0578284	0.0970757	0.338883	0.127091	-0.322626	0.0416977	0.431917	0.215041	-0.177162	-0.932195	-0.186752	0.669436	0.546627	220190	CGEN_HUM_1000798_1	22q13.33	Hs.62880	MOV10L1	Mov10l1, Moloney leukemia virus 10-like 1, homolog (mouse)
0.748447	-0.706543	-0.650369	0.174634	0.960254	0.420602	-0.957131	-0.86915	0.21231	0.766616	0.473502	-0.691737	-0.512747	1.24663	1.55012	220286	CGEN_HUM_1000894_1	16p13.3	Hs.16089	Magmas	mitochondria-associated protein involved in granulocyte-macrophage colony-stimulating factor signal transduction
0.237978	-0.492166	-0.457777	0.293009	0.187991	0.227695	-0.194876	0.233072	0.618166	0.292551	0.114619	-0.421053	-0.240156	0.245145	0.708407	220287	CGEN_HUM_1000895_1				Unknown
0.282692	-0.162621	-0.85018	0.234612	0.165678	0.263104	-0.317832	-0.493251	0.457896	-0.122705	0.258078	-0.1607	-0.985893	0.645275	0.839622	220192	CGEN_HUM_1000800_1	20q13.13	Hs.200317	KIAA1404	KIAA1404 protein
-0.193975	-0.113013	0.318734	0.13176	0.0617963	-0.225425	0.254819	-0.547561	0.0838351	0.135895	0.0468947	0.323583	0.258723	0.00438243	0.0540742	220288	CGEN_HUM_1000896_1	2q31.1	Hs.20999	FLJ23142	hypothetical protein FLJ23142
0.499936	-0.275167	-0.709729	0.0571954	1.36687	0.27943	-0.273192	-0.320226	-0.0300126	1.07384	0.119719	-0.440845	-0.179944	0.782162	1.69856	220193	CGEN_HUM_1000801_1	6p25.2	Hs.236828	WHIP	Werner helicase interacting protein
0.0876057	-0.402115	-0.117103	0.243957	0.81897	-0.0109711	0.0926695	-0.0364367	0.059344	0.28484	-0.0760473	-0.586136	0.0631506	-0.0834047	1.40123	220289	CGEN_HUM_1000897_1	17q25.3	Hs.151135	FN3K	fructosamine-3-kinase
0.0931889	-0.838363	0.480454	-0.0213626	-0.0803121	0.325737	-0.0268985	0.174181	0.552126	0.026568	0.119008	-0.357491	-0.137712	-0.0280095	0.0193984	220194	CGEN_HUM_1000802_1				Unknown
-0.0963666	-0.223549	0.65104	-0.0142128	0.111882	-0.0073666	0.399138	0.122788	0.152804	-0.0599118	-0.186844	0.176847	0.411672	-0.124954	0.0365854	220290	CGEN_HUM_1000898_1	16q13-q21	Hs.4900	LOC57019	hypothetical protein
-0.300953	-0.464855	-0.163852	0.0173929	0.0517318	-0.281816	-0.244922	-0.268525	0.280924	0.150528	-0.221163	-0.430018	-0.126787	0.0583385	0.168961	220195	CGEN_HUM_1000803_1		Hs.43666	PTP4A3	protein tyrosine phosphatase type IVA, member 3
0.11806	-0.575881	0.58989	0.138614	-0.196101	-0.0128936	-0.171815	0.375747	0.106421	-0.355178	-0.252315	-0.389418	0.415463	-0.320161	0.215072	220291	CGEN_HUM_1000899_1				Unknown
-0.414232	-0.884714	0.245636	-0.3291	0.0895688	-0.0491327	-0.015014	0.118343	-0.109579	-0.0986245	-0.0928535	-0.345361	0.386275	-0.0237012	-0.431743	220196	CGEN_HUM_1000804_1	1p31.3-p31.2	Hs.173933	NFIA	nuclear factor I/A
-0.301399	-0.280437	0.113101	0.581246	0.793474	-0.0873972	-0.338679	0.00171365	0.471249	0.656895	0.0602478	-0.422392	0.25448	0.848565	0.448063	220292	CGEN_HUM_1000900_1	22q13.31	Hs.13493	E46L	like mouse brain protein E46
0.6661	-0.685934	0.288124	0.361671	0.417827	0.109619	-0.803346	0.316286	0.622232	0.270692	0.0409649	-0.61444	-0.0118741	-0.128333	0.175719	220377	CGEN_HUM_1000985_1		Hs.306574		Homo sapiens PRO3098 mRNA, complete cds
0.0522002	-0.610167	-0.245264	0.0965783	0.290711	0.183164	-0.465576	-0.0526193	0.360745	0.360359	-0.113199	-0.235651	-0.293202	0.306796	0.471111	220473	CGEN_HUM_1001081_1	17q11	Hs.125244	RAD51L3	RAD51-like 3 (S. cerevisiae)
-0.0522182	0.508019	-0.106365	-0.26532	0.199968	0.01916	0.200266	0.0457456	-0.0407903	-0.0618382	0.222115	0.21779	-0.130897	-0.35739	-0.114038	220378	CGEN_HUM_1000986_1	19p13.3	Hs.7724	KIAA0963	KIAA0963 protein
-0.0992612	0.150945	-0.110012	-0.201264	-0.0827292	0.0478703	-0.0296774	-0.276616	-0.00384472	0.0826873	0.190509	0.0823689	-0.132533	-0.07681	0.120755	220474	CGEN_HUM_1001082_1				Unknown
-0.694676	-0.051715	-0.56637	-0.021051	0.0732006	0.0607755	0.212125	-0.210707	-0.00775189	-0.534631	0.146848	0.279265	-0.155737	-0.111075	-0.422218	220379	CGEN_HUM_1000987_1	3p21.31	Hs.105399	KIAA0809	KIAA0809 protein
0.0373984	-0.0972253	0.34051	0.038144	-0.0447229	-0.0554474	0.0545731	0.173416	-0.10483	-0.385894	-0.309231	0.309129	0.236675	-0.112143	-0.170001	220475	CGEN_HUM_1001083_1				Unknown
0.585015	-0.44797	0.554855	-0.234887	-0.00636697	-0.203141	-0.304518	0.238037	0.0526313	0.0706277	-0.000156094	-0.321545	0.27589	-0.0576493	0.430262	220380	CGEN_HUM_1000988_1	18q21.1	Hs.271699	POLI	polymerase (DNA directed) iota
-0.0396603	-0.0978098	0.0821631	-0.000132351	0.712163	0.0385991	0.291613	-0.178421	0.302502	0.365947	0.117088	0.0868048	-0.0807495	0.203227	0.626932	220476	CGEN_HUM_1001084_1	12q24.31	Hs.146589	FLJ10701	hypothetical protein FLJ10701
-0.0704017	-0.227661	-0.175941	0.0644758	0.0356512	-0.270816	-0.0643804	-0.294543	-0.104096	0.0197309	-0.130686	-0.215509	0.0576386	0.16938	0.11969	220381	CGEN_HUM_1000989_1	12p12	Hs.235069	RECQL	RecQ protein-like (DNA helicase Q1-like)
-0.103265	-0.400219	0.0338209	0.381939	-0.236619	0.111937	-0.360678	-0.121425	0.159961	0.0573658	-0.0250661	-0.17101	0.263101	0.262445	0.304571	220477	CGEN_HUM_1001085_1	3p22.2-p21.1	Hs.271742	ADPRTL3	ADP-ribosyltransferase (NAD+; poly (ADP-ribose) polymerase)-like 3
0.229955	0.215969	0.0472384	-0.213863	-0.317412	-0.173812	0.0895531	0.0846354	-0.130504	-0.435046	-0.0236256	0.177989	0.428739	0.0119636	-0.527006	220382	CGEN_HUM_1000990_1				Unknown
-0.215767	-0.231949	0.14629	-0.383459	-0.0926681	-0.172112	-0.121168	-0.0505706	-0.376478	0.233647	-0.0867905	-0.125166	0.0917499	-0.101984	0.0411579	220478	CGEN_HUM_1001086_1		Hs.306481		Homo sapiens mRNA; cDNA DKFZp761K1112 (from clone DKFZp761K1112)
0.286562	-0.702897	0.287465	0.601672	0.409675	0.132131	-0.359831	0.068912	0.712881	0.567454	-0.18417	-0.389892	0.218891	0.271712	0.231645	220383	CGEN_HUM_1000991_1	6	Hs.301172		Homo sapiens cDNA FLJ11451 fis, clone HEMBA1001433
-0.018365	0.103151	-0.455936	0.0528072	0.587563	0.0966774	0.0416662	0.0396757	-0.110115	0.139233	-0.167062	0.192904	-0.11673	0.345119	0.9104	220479	CGEN_HUM_1001087_1	20p13	Hs.247280	C20orf18	chromosome 20 open reading frame 18
0.131896	0.00865897	-0.312597	-0.0674159	0.501981	0.184661	0.390662	0.0867066	-0.0284599	0.323692	0.0903855	0.152265	-0.453637	-0.0734948	0.625075	220384	CGEN_HUM_1000992_1	Xp11.23	Hs.154149	APEXL2	apurinic/apyrimidinic endonuclease-like 2
0.443598	-0.238665	0.561778	-0.0623014	0.0813971	-0.0923197	-0.0874706	0.417649	0.0303979	0.145549	0.0415703	-0.0157892	0.354715	0.0327886	0.109355	220480	CGEN_HUM_1001088_1	19q13.31	Hs.279851	FLJ10241	hypothetical protein FLJ10241
0.149904	-0.371079	0.425831	0.178161	-0.495014	0.15808	-0.246951	0.111671	0.351649	-0.446894	-0.0200452	-0.0727911	0.0341545	0.0140325	-0.411088	220385	CGEN_HUM_1000993_1	15q33.33	Hs.28355	FLJ22402	hypothetical protein FLJ22402
-0.164771	0.10991	0.0189526	-0.188846	-0.0583452	-0.00789622	0.171825	-0.159891	-0.124328	0.141943	0.0436105	0.134241	0.139506	0.143623	0.175807	220481	CGEN_HUM_1001089_1	13q14.11	Hs.144407	FLJ10956	hypothetical protein FLJ10956
-0.402375	-0.215547	0.359342	0.0249338	-0.0348278	-0.304639	0.0305523	0.204409	-0.164669	-0.31962	-0.234518	0.0181428	0.336328	-0.134907	-0.124798	220386	CGEN_HUM_1000994_1	14q23-q24.2	Hs.100669	RAD51L1	RAD51-like 1 (S. cerevisiae)
0.126787	0.00591562	0.337819	-0.248995	-0.114104	0.00895405	-0.124156	0.0578418	-0.347375	-0.12052	-0.0320441	-0.0605299	0.221288	-0.0377425	-0.0198547	220482	CGEN_HUM_1001090_1	7p22	Hs.388	NUDT1	nudix (nucleoside diphosphate linked moiety X)-type motif 1
0.829237	-0.214354	0.726026	0.123238	-0.412964	0.0462959	-0.106583	0.285535	-0.0500496	-0.177705	-0.00511821	-0.135899	0.511339	0.0988292	-0.316336	220387	CGEN_HUM_1000995_1				Unknown
-0.0290379	-0.00472434	0.136752	-0.33187	-0.390106	0.0499762	-0.138344	-0.0230134	0.215123	-0.329993	-0.0913711	-0.0962966	0.220481	0.132298	-0.40946	220483	CGEN_HUM_1001091_1				Unknown
0.349897	0.0270682	0.048047	0.0211108	-0.100653	-0.19633	-0.00424141	-0.122165	-0.0508544	-0.266351	-0.18203	-0.0460858	-0.0401647	-0.0678475	0.0358932	220388	CGEN_HUM_1000996_1				Unknown
0.8238	-0.196302	0.677143	-0.290438	-0.194929	-0.146188	-0.0267515	0.412655	-0.175814	-0.0923489	-0.198027	-0.229754	0.531995	-0.281873	-0.255478	220484	CGEN_HUM_1001092_1	14q11.2-q12	Hs.24284	ADPRTL2	ADP-ribosyltransferase (NAD+; poly(ADP-ribose) polymerase)-like 2
0.371327	-0.282635	0.320905	0.0373461	0.562589	-0.058335	-0.498874	0.1326	0.166809	0.255676	0.150449	-0.234639	0.257314	0.199578	0.623675	220197	CGEN_HUM_1000805_1	13q33-q34	Hs.166091	LIG4	ligase IV, DNA, ATP-dependent
-0.323748	-0.289191	0.704346	1.16164	0.666274	-0.411812	-1.00304	0.543315	0.111728	0.833794	-0.654411	-0.0434481	0.570718	1.19554	0.84251	220293	CGEN_HUM_1000901_1	7q11.21	Hs.110445	LOC51119	CGI-97 protein
0.24398	0.436323	0.0119415	-0.0437709	-0.0996951	-0.382851	0.364926	0.172851	-0.0287284	-0.179265	-0.361501	0.55626	-0.242504	-0.42434	-0.0313513	220198	CGEN_HUM_1000806_1	3q27	Hs.35120	RFC4	replication factor C (activator 1) 4 (37kD)
-0.136309	0.203975	0.111424	0.0828424	0.0516699		0.214148	0.163359	0.0466459	0.170787	0.158142	0.29941	0.152429	-0.386256	-0.0853655	220294	CGEN_HUM_1000902_1	22q13	Hs.240062	HSU79252	hypothetical protein
0.594323	0.154754	0.624457	0.0478747	-0.410453	-0.0862482	0.249408	0.24058	-0.0030524	-0.30712	-0.228224	0.249512	0.311629	-0.0836157	-0.383143	220199	CGEN_HUM_1000807_1	7q22-qter	Hs.20423	CNOT4	CCR4-NOT transcription complex, subunit
0.0506597	0.21605	0.0655977	0.346806	0.43226	0.0727915	-0.00594518	-0.105828	-0.258557	-0.449351	-0.644813	0.0516691	-0.201476	0.0489599	-0.159551	220295	CGEN_HUM_1000903_1	11q14	Hs.75693	PRCP	prolylcarboxypeptidase (angiotensinase C)
-0.00173463	0.359694	0.0722869	0.145312	-0.33818			-0.229019	0.332465	-0.387833	-0.0660964	-0.0767253	-0.152616	0.293014	-0.346462	220200	CGEN_HUM_1000808_1	6q14.3-16.1	Hs.74420	ORC3L	origin recognition complex, subunit 3-like (yeast)
-0.0552383	-0.0192277	0.407855	0.261938	0.129464		-0.191113	0.16516	0.185722	0.04152	-0.155438	0.0301519	0.201724	0.0690314	-0.13261	220296	CGEN_HUM_1000904_1	17q25.3	Hs.31431	FLJ12171	hypothetical protein FLJ12171
0.0929536	0.0936928	-0.0979792	0.3487	0.185838		0.0399798	-0.384983	-0.0533304	0.434204	0.426033	0.174939	-0.250324	0.0344168	0.330583	220201	CGEN_HUM_1000809_1	17q11.1	Hs.192974	FLJ12735	hypothetical protein FLJ12735
0.380172	0.853242	-0.344495	0.346306	-0.351985	1.86114	0.688272	-0.131178	-0.267421	0.0427923	1.6292	0.640052	-0.235306	0.63903	-0.611577	220297	CGEN_HUM_1000905_1	11	Hs.79672	KIAA0652	KIAA0652 gene product
0.327316	0.354066	-1.0555	0.0564588	-0.28504	0.204262	0.411217	-0.737645	-0.289552	-0.23819	0.469718	0.221366	-0.517051	0.865373	0.19448	220202	CGEN_HUM_1000810_1	13q14.11	Hs.13392	SEC34	tethering factor SEC34
-0.126474	-0.124069	0.372776	0.331647	0.465823	-0.260389	-0.324648	0.093693	0.173203	0.322136	-0.2277	-0.0872883	0.0923749	0.328461	0.0990621	220298	CGEN_HUM_1000906_1	12q13-q14	Hs.94672	GCN5L1	GCN5 general control of amino-acid synthesis 5-like 1 (yeast)
-0.680145	-0.402236	0.363772	0.263992	0.168187	-0.226437	-0.333027	0.381168	0.575253	1.08454	-0.756943	-0.264075	0.538122	0.464892	0.34817	220203	CGEN_HUM_1000811_1	1p35	Hs.82911	PTP4A2	protein tyrosine phosphatase type IVA, member 2
-0.0463611	0.213686	0.357343	0.165592	-0.283723	-0.150429	0.245066	0.288293	0.0589959	-0.246774	-0.291756	0.2604	0.293299	-0.0663053	-0.159466	220204	CGEN_HUM_1000812_1	1q21.1	Hs.29493	GDAP2	ganglioside induced differentiation associated protein 2
-0.259131	0.520163	-0.365557	0.134602	0.278054		0.475029	-0.241072	0.17289	0.40908	0.340124	0.197536	-0.119871	-0.439245	0.111223	220300	CGEN_HUM_1000908_1	6p21	Hs.274407	PRSS16	protease, serine, 16 (thymus)
-0.371529	0.168207	0.264065	0.138958	-0.325	-0.383706	0.396882	0.181952	0.378728	0.107407	-0.335275	0.164954	0.0574499	0.228332	-0.0340647	220205	CGEN_HUM_1000813_1	22q13.1	Hs.77171	MCM5	MCM5 minichromosome maintenance deficient 5, cell division cycle 46 (S. cerevisiae)
-0.348873	0.378574	0.63295	-0.0986551	0.317996	-0.61068	0.403634	0.0312642	-0.0843464	0.563032	-0.268207	0.198503	-0.0576955	-0.0294377	0.429887	220301	CGEN_HUM_1000909_1	3p25.1	Hs.155584	KIAA0121	KIAA0121 gene product
-0.214445	0.0347261	-0.391603	0.162596	-0.416692			-0.177375	-0.00953522	-0.358379	-0.0844385	-0.102597	-0.516861	-0.00386936	-0.510405	220206	CGEN_HUM_1000814_1	10q23-q24	Hs.272537	DNTT	deoxynucleotidyltransferase, terminal
-0.0348553	0.0842047	-0.0253326	-0.00219183	0.633544		0.0343309	-0.0835108	-0.144859	0.190953	0.569341	-0.0583889	-0.18131	0.318733	0.760442	220302	CGEN_HUM_1000910_1		Hs.14089	DPP7	dipeptidylpeptidase 7
-0.0552599	0.473326	-0.212415	0.00712443	0.501551		0.261256	-0.350799	0.0180036	0.449129	0.602395	0.204666	-0.205007	0.410108	0.280325	220207	CGEN_HUM_1000815_1				Unknown
-0.0405129	0.039583	-0.0444311	0.379697	-0.106396	1.19142	0.23946	0.112663	0.282921	-0.256993	0.736207	0.124058	0.0729467	0.294772	-0.368448	220303	CGEN_HUM_1000911_1	17	Hs.301132	KIAA0195	KIAA0195 gene product
0.180295	-0.0448493	0.352842	0.271189	-0.564154	-0.270079	0.0448552	0.159491	-0.217302	-0.262926	-0.032474	-0.113386	0.216652	0.0992344	-0.507982	220208	CGEN_HUM_1000816_1	15q13.1-q13.2	Hs.129952	KIAA0560	KIAA0560 gene product
-0.204199	-0.170802	0.475737	-0.242959	-0.437042	-0.290838	-0.0956383	0.289215	-0.346135	-0.483825	-0.471401	-0.181368	0.468805	-0.414414	-0.642019	220304	CGEN_HUM_1000912_1	7p15.2	Hs.69749	KIAA0087	KIAA0087 gene product
0.436965	-0.518693	0.811237	0.0159086	-0.124293	-0.017587	-0.651642	0.650881	0.453349	-0.261702	-0.228969	-0.279987	0.495678	-0.165682	-0.19999	220389	CGEN_HUM_1000997_1				Unknown
-0.107939	0.102388	-0.197593	-0.486603	0.216797	-0.374246	-0.118761	-0.478979	-0.45703	0.290618	-0.601743	-0.112669	-0.584679	-0.0672091	0.323844	220485	CGEN_HUM_1001093_1				Unknown
0.19012	-0.0681386	-0.393009	-0.47189	-0.192913	0.038964	-0.150932	-0.551173	0.11727	-0.0958343	0.11628	-0.132525	-0.371832	0.0192441	0.17628	220390	CGEN_HUM_1000998_1	11q12	Hs.4756	FEN1	flap structure-specific endonuclease 1
-0.132597	0.132151	0.0337657	0.317324	0.136899	-0.166081	-0.073282	-0.267629	0.173524	0.372004	-0.265906	0.257598	-0.209053	-0.199257	0.210171	220486	CGEN_HUM_1001094_1				Unknown
-0.101452	-0.0529447	-0.509694	-0.168884	0.125495	0.00267872	0.101223	-0.450284	-0.0141369	0.0791692	0.216399	-0.180824	-0.158893	-0.1378	0.504614	220391	CGEN_HUM_1000999_1	20p13	Hs.183669	KIAA1271	KIAA1271 protein
-0.13095	-0.144455	-0.734585	-0.122832	0.173059	-0.0634017	-0.0933051	-0.545165	-0.080715	0.0951436	0.068667	-0.122431	-0.712214	0.0479725	0.575196	220487	CGEN_HUM_1001095_1	15q13.3	Hs.85301	CHP	calcium binding protein P22
-0.024892	-0.634599	0.0971042	0.346193	-1.29294	-0.153311	-0.310606	-0.27493	0.187368	-0.0857074	-0.409796	-0.248091	-0.106395	0.307911	-0.45017	220392	CGEN_HUM_1001000_1		Hs.249374		Homo sapiens clone FLB3733 PRO0956 mRNA, complete cds
0.0570051	0.402385	0.121937	0.291049	0.179992	-0.044421	0.216198	-0.0822025	0.145972	-0.0714867	-0.184943	0.618624	0.0975354	0.319787	-0.313712	220488	CGEN_HUM_1001096_1	15	Hs.301667		Homo sapiens mRNA; cDNA DKFZp566I043 (from clone DKFZp566I043)
-0.114184	0.253252	-0.337332	-0.2979	0.0798518	-0.30316	0.212545	-0.550601	-0.361601	0.176521	-0.114013	-0.0687238	-0.299393	-0.237524	0.342338	220393	CGEN_HUM_1001001_1	4	Hs.287441		Homo sapiens cDNA FLJ11702 fis, clone HEMBA1005066
-0.0149747	0.193322	-0.295379	-0.29697	0.108719	-0.359579	0.288521	-0.116183	-0.273226	0.0247697	-0.374262	0.0915579	0.120243	-0.228879	-0.000988389	220489	CGEN_HUM_1001097_1				Unknown
-0.0867793	-0.0722075	-0.474335	-0.437803	0.0503317	-0.0180372	0.0454268	-0.252778	-0.483672	-0.119299	-0.187345	-0.312432	-0.240747	-0.0753151	-0.074664	220394	CGEN_HUM_1001002_1				Unknown
0.36611	-0.562496	0.0737738	-0.012346	-0.019938	-0.378041	-1.05483	0.0508313	0.135256	-0.225376	-0.366535	-0.164638	0.0863785	-0.238631	-0.485576	220490	CGEN_HUM_1001098_1				Unknown
0.80677	-0.748287	0.259429	0.0794548	0.267002	0.407907	-0.74325	0.0627047	1.03487	-0.268995	0.198034	-0.271613	-0.0270773	0.369794	0.905725	220395	CGEN_HUM_1001003_1	12q13.13	Hs.153639	SBB103	hypothetical SBBI03 protein
0.561578	-0.418317	0.601788	0.00418611	-0.178247	-0.114169	-0.248324	0.292249	0.0932258	-0.222278	-0.300671	-0.488737	0.377689	-0.181559	-0.0728124	220491	CGEN_HUM_1001099_1		Hs.350525		Homo sapiens cDNA FLJ20112 fis, clone COL05405
0.0929602	-0.0447928	-0.510415	0.380734	0.0772698	-0.162691	-0.26961	-0.674515	0.306471	0.11642	-0.0717026	-0.248383	-0.433952	0.237004	0.327296	220396	CGEN_HUM_1001004_1	11q13.5	Hs.13137	UVRAG	UV radiation resistance associated gene
-0.177503	-0.0949382	-0.0368841	0.09315	0.137159	0.0193888	-0.196757	-0.295256	0.102551	0.665889	0.0114025	0.0550938	-0.124518	-0.106553	0.484202	220492	CGEN_HUM_1001100_1		Hs.301435		Homo sapiens cDNA FLJ13882 fis, clone THYRO1001480
-0.25443	-0.191289	-0.101059	-0.0132898	-0.034232	-0.116927	0.0118861	0.0104728	0.297659	-0.202959	-0.00219127	-0.00451319	-0.0790039	-0.0839294	-0.0146203	220397	CGEN_HUM_1001005_1	20	Hs.36093		Homo sapiens cDNA FLJ12885 fis, clone NT2RP2003988
-0.115692	-0.129076	-0.466256	0.266853	0.00583357	-0.0369286	0.0660146	-0.311487	0.01614	-0.179911	0.0641791	0.00614876	-0.18908	0.0399571	-0.165166	220493	CGEN_HUM_1001101_1	3q13.33	Hs.241517	POLQ	polymerase (DNA directed), theta
-0.38462	0.240038	0.491598	-0.08758	-0.499865	-0.389827	0.441101	0.0988007	-0.0804986	-0.877367	-0.238868	0.270534	0.421217	-0.0908734	-0.892621	220398	CGEN_HUM_1001006_1	8p22	Hs.8294	KIAA0196	KIAA0196 gene product
0.0485439	-0.148245	0.488536	0.0858273	-0.0300956	-0.133395	-0.130804	0.156014	0.180419	-0.176856	-0.161705	-0.0104392	0.107865	-0.0475222	-0.23409	220494	CGEN_HUM_1001102_1	20q13.1-q13.2	Hs.48513	SPATA2	spermatogenesis associated 2
-0.19549	0.0479022	0.614504	-0.0732036	0.0707886	-0.125283	-0.045406	0.117318	-0.0205522	-0.0480047	-0.175012	0.0139076	0.0222128	-0.494489	-0.285744	220399	CGEN_HUM_1001007_1	9p13	Hs.8047	FANCG	Fanconi anemia, complementation group G
0.277658	0.0395728	-0.25701	-0.628421	0.179197	0.784583	0.308391	-0.159916	-0.647991	0.00207939	0.520321	-0.411391	-0.438007	-0.40744	0.383318	220495	CGEN_HUM_1001103_1	16q12.1	Hs.294030	TRF4-2	topoisomerase-related function protein 4-2
0.0879071	0.207966	-0.202763	-0.172897	0.061612	-0.136899	0.0399414	-0.191338	-0.0320883	0.178062	-0.175463	-0.0192311	-0.0837429	0.263684	0.0777353	220400	CGEN_HUM_1001008_1	5q11-q12	Hs.42674	MSH3	mutS homolog 3 (E. coli)
0.227853	0.173854	-0.350005	-0.259473	0.0256084	-0.119593	0.0755735	-0.213818	-0.0650808	0.141787	-0.346213	0.308933	-0.0312302	-0.287902	0.532608	220496	CGEN_HUM_1001104_1	12q23-q24.1	Hs.78853	UNG	uracil-DNA glycosylase
0.109324	-0.264151	-0.171625	0.705452	0.68124	0.232538	-0.547634	-0.0554245	0.60944	0.641126	0.00314436	-0.388878	0.101947	0.563039	0.477817	220209	CGEN_HUM_1000817_1	11q11	Hs.10824	LRP16	LRP16 protein
0.205497	-0.435574	0.0608307	0.279335	0.0781602	-0.267039	-0.388652	0.127507	0.467098	-0.00318621	0.0198568	-0.145731	-0.133247	0.289945	-0.185974	220305	CGEN_HUM_1000913_1	15q22.2	Hs.70811	FLJ20516	hypothetical protein FLJ20516
-0.150755	0.079682	0.0498098	0.133571	0.124088	-0.0839247	0.0247831	-0.0290917	0.0856087	0.250214	-0.0611933	0.057044	-0.0905219	0.268387	0.312335	220210	CGEN_HUM_1000818_1	16p11.2	Hs.119273	KIAA0296	KIAA0296 gene product
-0.194328	-0.370138	-0.00970266	0.308665	0.0744635	-0.115415	0.129895	-0.19963	0.29431	0.0541743	-0.303579	0.163786	-0.0142913	0.498051	0.195572	220306	CGEN_HUM_1000914_1	17q23.2	Hs.46679	FLJ20739	hypothetical protein FLJ20739
-0.583469	-0.0897926	-0.045732	0.212341	-0.261307	-0.0364109	0.172534	0.259116	0.347358	0.264332	-0.444194	0.301296	-0.0684247	0.430147	-0.157468	220211	CGEN_HUM_1000819_1	11p15.5	Hs.2934	RRM1	ribonucleotide reductase M1 polypeptide
0.175503	0.0981457	0.348307	0.252289	-0.104449	0.203944	0.270481	0.367403	0.220432	0.121267	-0.109587	0.262316	-0.216634	0.421518	0.181438	220307	CGEN_HUM_1000915_1	15q22.1	Hs.81892	KIAA0101	KIAA0101 gene product
-0.162354	0.159348	0.165014	-0.0740901	0.296121	-0.103892	0.250121	-0.300035	-0.164429	0.136803	0.0428353	0.28056	0.210825	0.0876519	0.358334	220212	CGEN_HUM_1000820_1	1p35	Hs.79411	RPA2	replication protein A2 (32kD)
0.0287036	0.213784	-0.0429039	0.0280236	0.409358	0.0420832	-0.167781	-0.0219198	-0.341181	-0.0276349	-0.040323	-0.0478607	-0.168412	0.217726	0.530876	220308	CGEN_HUM_1000916_1	9q34.13	Hs.224137	HSPC109	hypothetical protein
-0.575672	0.129426	0.243637	0.15349	-0.244088	-0.163864	0.186617	-0.0203713	0.0544125	-0.182326	-0.135713	0.206407	0.158877	-0.0831483	-0.366692	220213	CGEN_HUM_1000821_1	16p13.3	Hs.153850	C321D2.4	hypothetical protein C321D2.4
-0.113034	0.0781134	0.69696	-0.192817	-0.419518	-0.105766	0.096827	0.216033	-0.249492	-0.328297	-0.137697	0.141039	0.180213	-0.523174	-0.435654	220309	CGEN_HUM_1000917_1	2p23.3	Hs.184542	LOC51646	CGI-127 protein
0.0278403	0.0402997	0.0236333	-0.107462	0.0181105	0.0536241	0.1464	-0.302805	-0.161087	0.118571	0.0546948	-0.0428673	0.218258	-0.0852425	0.266155	220214	CGEN_HUM_1000822_1	3q21.1	Hs.152925	KIAA1268	KIAA1268 protein
0.0543989	-0.425241	-0.336929	-0.263143	0.453758	0.216048	-0.466795	-0.0753175	0.839792	0.538652	0.195447	-0.794601	-0.0337996	0.789084	0.531488	220310	CGEN_HUM_1000918_1	12	Hs.37706	DKFZp434E222	hypothetical protein DKFZp434E2220
0.240556	-0.425887	0.367295	0.227797	0.723889	0.104576	-0.457696	0.654398	0.652298	0.315782	0.188273	-0.415209	0.602403	0.304104	0.643124	220215	CGEN_HUM_1000823_1	17q24.2	Hs.3085	HELZ	helicase with zinc finger domain
-0.0483494	-0.109278	-0.0748312	0.607015	0.460235	-0.15419	-0.245971	-0.0293506	0.175955	0.159459	-0.231199	0.0336414	-0.371946	0.771748	0.487575	220311	CGEN_HUM_1000919_1	6	Hs.118463	TTS-2.2	transport-secretion protein 2.2,
-0.119217	0.119216	0.0394193	0.325685		0.0603069	0.118716	0.30208	0.0738649		0.0795744	0.161074	-0.0598226	-0.277797		220216	CGEN_HUM_1000824_1	10p12.1	Hs.173946	FLJ10486	hypothetical protein FLJ10486
0.401421	-0.0109367	0.175672	0.149255	-0.16274	0.220017	-0.119587	-0.241384	0.409599	0.419912	-0.206881	0.0633785	-0.0724127	0.839136	0.176603	220312	CGEN_HUM_1000920_1	12q24.31	Hs.69499	HSPC132	hypothetical protein
0.278212	-0.0499727	-0.293035	0.235524	0.279645	0.143509	-0.235183	0.199198	0.342188	0.344532	-0.0977689	-0.0916121	-0.204512	0.43811	0.618399	220217	CGEN_HUM_1000825_1	10p13	Hs.198363	MCM10	MCM10 minichromosome maintenance deficient 10 (S. cerevisiae)
0.207122	0.101339	0.408654	0.197236	0.162873	-0.099323	0.285544	0.117123	0.197109	-0.0177704	-0.098412	0.30942	0.167106	0.292103	0.00612357	220313	CGEN_HUM_1000921_1	12q23.3	Hs.18885	LOC51019	CGI-116 protein
-0.00612457	0.0604419	0.157706	0.00107224	-0.224313	-0.100679	0.287599	0.0849739	0.103035	-0.343172	0.00806628	0.0845651	0.172695	0.0176665	-0.125395	220218	CGEN_HUM_1000826_1				Unknown
-0.502462	0.132343	0.10751	0.157062	0.134376	-0.459031	0.869309	0.263472	0.23799	0.456343	-0.438665	0.766197	0.120062	0.1432	0.079719	220314	CGEN_HUM_1000922_1	6p21.31	Hs.124	KIAA0110	gene predicted from cDNA with a complete coding sequence
-0.302783	0.181862	-0.249794	-0.168716	0.0753412	-0.286036	0.0250717	-0.398669	-0.0463613	0.159269	-0.148337	0.165192	-0.251622	0.290198	0.0611476	220219	CGEN_HUM_1000827_1				Unknown
0.678365	0.00713765	0.455415	0.343198	0.411924	-0.0877667	0.0830682	-0.0175704	0.231547	0.342801	0.129451	0.12008	-0.0577605	-0.0709163	-0.0538238	220315	CGEN_HUM_1000923_1	12q13.2	Hs.61188	KUB3	Ku70-binding protein 3
-0.295608	-0.129676	0.0306696	-0.00820492	0.211394	-0.0561768	0.00762481	-0.0210019	-0.346877	0.0925358	-0.141334	-0.21979	-0.0313358	-0.168903	-0.154448	220220	CGEN_HUM_1000828_1				Unknown
-0.310605	-0.40566	0.341754	0.440337	0.923951	-0.418821	-0.142938	-0.696512	0.265965	0.847315	-0.268085	-0.603477	-0.327533	0.893751	0.895987	220316	CGEN_HUM_1000924_1	11q13.1	Hs.14547	FLJ20487	hypothetical protein FLJ20487
0.0892799	-0.866112	0.0596585	0.0728021	0.313769	0.14606	-0.696136	0.0897571	0.785674	0.872309	-0.326546	-0.51517	0.381411	-0.257776	0.0669193	220401	CGEN_HUM_1001009_1				Unknown
0.14876	-0.382691	0.125247	0.766162	0.341074	-0.159877	-0.697385	-0.111687	0.316941	0.300205	-0.2927	-0.314171	0.114887	0.684561	0.480038	220497	CGEN_HUM_1001105_1	10q26	Hs.1384	MGMT	O-6-methylguanine-DNA methyltransferase
-0.320064	0.619958	-0.208171	0.00919037	-0.517982	0.219418	0.312252	-0.143958	0.00718105	0.232466	0.443657	0.747755	-0.504299	-0.862875	-0.132782	220402	CGEN_HUM_1001010_1	17q25.2-q25.3	Hs.33818	RECQL5	RecQ protein-like 5
0.104563	0.130085	0.357539	-0.125046	-0.338154	0.131195	0.0680728	0.197805	-0.135357	-0.272821	0.021584	0.280955	0.42924	-0.357581	-0.462926	220498	CGEN_HUM_1001106_1	3p21.3-p21.2	Hs.278408	TREX1	three prime repair exonuclease 1
0.120769	0.172809	0.270834	0.17557	0.134517	0.00274841	0.129728	-0.00890043	0.0692895	-0.0387018	-0.0505382	0.101796	0.270085	0.0377872	0.194368	220403	CGEN_HUM_1001011_1	10p15.1	Hs.6193	FLJ14590	hypothetical protein FLJ14590
-0.0338732	-0.0799893	-0.240233	0.142219	-0.0388509	0.103993	-0.137796	0.0199312	-0.163258	-0.297239	-0.081066	-0.348736	0.176482	0.168586	-0.294209	220499	CGEN_HUM_1001107_1	6p21.3	Hs.102910	GTF2H4	general transcription factor IIH, polypeptide 4 (52kD subunit)
0.192218	0.23091	-0.0702409	0.0732944	-0.179472	0.448164	0.305039	-0.0140627	-0.317933	-0.217372	0.330588	0.274109	0.215713	-0.102388	0.137187	220404	CGEN_HUM_1001012_1				Unknown
-0.237713	-0.22674	0.436804	0.516122	-0.0782438	0.385983	-0.176271	0.199881	0.490647	-0.138325	0.310749	-0.177148	0.226931	0.280137	-0.0868176	220500	CGEN_HUM_1001108_1	Xp22.32	Hs.78991	DXF68S1E	DNA segment, numerous copies, expressed probes (GS1 gene)
0.437007	0.133591	0.576671	0.0789784	0.234995	-0.0222253	0.279265	0.18767	0.157249	-0.00292059	0.0352194	0.187587	0.114243	0.0616391	0.25392	220405	CGEN_HUM_1001013_1	7	Hs.306663		Homo sapiens cDNA FLJ14036 fis, clone HEMBA1004709
0.517779	0.386468	0.36723	0.104347	0.0820956	0.593349	0.0636984	0.19402	0.246259	-0.159035	0.358007	0.175794	0.18751	0.254232	-0.471497	220501	CGEN_HUM_1001109_1	1	Hs.288569		Homo sapiens cDNA FLJ14331 fis, clone PLACE4000320
0.115398	-0.288997	0.560693	0.0499552	-0.288145	-0.223152	-0.0603829	0.0561514	-0.00480574	-0.298157	-0.157389	-0.175608	0.348383	0.0782345	-0.570262	220406	CGEN_HUM_1001014_1	10q22.1	Hs.106469	SUPV3L1	suppressor of var1, 3-like 1 (S. cerevisiae)
0.916581	0.108674	0.291759	0.258297	0.026967	0.399579	-0.0332889	0.0202349	0.154134	-0.0572642	0.866861	-0.124447	0.0931291	0.303813	0.0827851	220502	CGEN_HUM_1001110_1	6q15	Hs.278398	KIAA1117	KIAA1117 protein
-0.11348	-0.47828	-0.0475472	0.0458967	0.08266	-0.0523046	-0.455773	0.21798	1.22974	0.433223	-0.311572	-0.28606	-0.10137	0.0212465	-0.354594	220407	CGEN_HUM_1001015_1	1p32	Hs.66718	RAD54L	RAD54-like (S. cerevisiae)
0.593631	0.0351547	0.505863	0.121487	-0.111175	-0.0292765	0.0535511	0.356436	-0.0159471	-0.0978568	-0.121689	0.229682	0.0888511	-0.0452597	-0.110206	220503	CGEN_HUM_1001111_1	11p15.3	Hs.32017	C11orf14	chromosome 11 open reading frame 14
0.3083	0.237618	0.127415	0.0380348	0.222587	-0.0127814	0.19597	0.146029	-0.115952	0.0779667	0.121549	0.31357	-0.176933	-0.2773	0.0604577	220408	CGEN_HUM_1001016_1	2	Hs.179697		Human DNA damage repair and recombination protein RAD52 pseudogene mRNA, partial cds
0.0217233	0.471536	-0.02981	0.252972	-0.0824449	0.214977	0.289472	-0.0739215	0.0715009	-0.0322547	0.29906	0.371733	0.0211224	-0.163654	-0.087946	220504	CGEN_HUM_1001112_1	19q13.3-q13.4	Hs.78016	PNKP	polynucleotide kinase 3'-phosphatase
0.396305	0.18573	0.335055	0.0607327	-0.0405152	0.0410851	0.176825	0.167216	0.073708	-0.106626	-0.057395	0.140379	0.309317	0.0562372	0.113348	220409	CGEN_HUM_1001017_1				Unknown
0.0660083	-0.135406	-0.175762	0.23479	0.272503	-0.00410327	-0.10598	0.0708523	0.107411	0.0488885	-0.133544	-0.0767421	0.185367	0.0683258	-0.133117	220505	CGEN_HUM_1001113_1	19q13.2-q13.3	Hs.59544	ERCC1	excision repair cross-complementing rodent repair deficiency, complementation group 1 (includes overlapping antisense sequence)
-0.104442	0.405773	-0.0312583	0.119037	-0.0972776	0.258334	0.534219	-0.193652	0.0860585	-0.119408	0.589552	0.430963	0.0321434	0.223074	-0.0198214	220410	CGEN_HUM_1001018_1	7p22.1	Hs.86228	TRIAD3	TRIAD3 protein
-0.0690607	0.0835319	0.565156	0.172369	-0.0327666	0.0971562	0.0525119	0.408424	0.272778	0.052966	0.186472	-0.0048803	0.261943	0.145802	-0.1758	220506	CGEN_HUM_1001114_1	5p15.1	Hs.76798	FBXL7	F-box and leucine-rich repeat protein 7
0.023727	0.183879	0.156341	0.203664	-0.551563	-0.325774	0.113337	0.00668663	-0.10224	-0.430453	-0.192321	0.0800836	-0.0709325	0.168222	-0.329973	220411	CGEN_HUM_1001019_1	10q25.1	Hs.1560	DCLRE1A	DNA cross-link repair 1A (PSO2 homolog, S. cerevisiae)
0.0169426	0.483752	-0.0458775	0.25515	0.00728754	0.435893	0.259613	-0.0621197	0.0770257	-0.12627	0.497381	0.0513105	0.0834017	0.257036	-0.331149	220507	CGEN_HUM_1001115_1	15	Hs.279024		Homo sapiens 10q21 mRNA sequence
0.020792	0.0896252	0.054442	0.0594574	-0.23435	-0.407231	-0.240735	0.278425	0.219225	-0.266149	-0.490193	0.113185	0.233269	0.18053	-0.65888	220412	CGEN_HUM_1001020_1	9q22.32	Hs.9196	HSPC219	hypothetical protein
1.01845	-0.153033	0.701878	-0.295566	-0.0611478	0.0313983	-0.0686315	0.216479	-0.219288	-0.022554	-0.0269131	-0.0838935	0.590498	0.0125275	-0.265361	220508	CGEN_HUM_1001116_1	6p21.31	Hs.155573	POLH	polymerase (DNA directed), eta
-0.187411	-0.112202	0.0921979	-0.619862	-0.00985404	-0.293591	-0.251589	-0.365804	-0.52971	-0.483555	0.116195	0.485377	-0.317917	-0.0129885	-0.905207	220221	CGEN_HUM_1000829_1				Unknown
0.09729	-0.303825	0.0857325	0.103121	0.0727737	0.10931	-0.258314	-0.000277361	-0.0019041	-0.0549195	-0.230453	-0.220982	0.33946	0.0482117	0.183344	220317	CGEN_HUM_1000925_1	15q15.3	Hs.28980	FLJ14540	hypothetical protein FLJ14540
-0.124593	0.0285762	-0.0456665	-0.151566	0.144266	-0.112221	-0.19326	-0.242408	-0.247298	0.157496	-0.0752414	-0.12208	-0.0737342	-0.0887984	0.295545	220222	CGEN_HUM_1000830_1				Unknown
0.127212	-0.0757319	-0.810667	0.412716	-0.507442		-0.246491	-1.06817	0.200607	0.417407	0.601939	-0.203201	-0.445811	-0.789216	0.56443	220318	CGEN_HUM_1000926_1	17q25	Hs.16165	LAK-4P	expressed in activated T/LAK lymphocytes
-0.0991913	0.0240838	0.00387465	0.153378	0.350958	-0.105432	0.139953	-1.37655	0.189854	-0.0433034	0.0441277	-0.0127348	0.100937	0.142176	0.243077	220223	CGEN_HUM_1000831_1				Unknown
-0.592894	0.15876	-0.437455	0.0961272	-0.22036	-0.123603	0.0645777	-0.252941	-0.126105	-0.337229	0.10077	0.117792	-0.420472	-0.192669	-0.290485	220319	CGEN_HUM_1000927_1	5q35.3	Hs.279918	HSPC111	hypothetical protein
0.0336755	-0.0309795	0.0211282	-0.0868396	0.209602		-0.0232116	-0.467457	-0.181881	0.117078	-0.00843558	0.173499	-0.0491856	-0.0836654	0.552329	220224	CGEN_HUM_1000832_1				Unknown
-0.167886	0.0798582	0.0612799	-0.0382505	0.112566	-0.0623371	-0.0360451	-0.173321	-0.142875	0.192284	-0.0915204	0.0561067	-0.0891827	-0.182077	-0.121131	220320	CGEN_HUM_1000928_1	22	Hs.306465		Homo sapiens mRNA; cDNA DKFZp434I0523 (from clone DKFZp434I0523)
-0.0333535	0.173989	-0.289216	0.0271625	0.767667	0.377573	-0.148479	-0.61316	0.0171477	0.991675	0.415559	-0.580543	-0.311734	-0.0608689	0.803221	220225	CGEN_HUM_1000833_1	12q24.2-q24.3	Hs.171075	RFC5	replication factor C (activator 1) 5 (36.5kD)
-0.142638	0.0460706	-0.0771074	-0.14355	-0.0428053	0.20468	-0.0789975	-0.158131	-0.359686	0.672608	0.23107	-0.118396	-0.110033	-0.0266685	0.213303	220321	CGEN_HUM_1000929_1	16	Hs.23047	CDA08	hypothetical protein CDA08
-0.0475439	0.174029	-0.098895	0.0175736	0.13506	-0.229925	-0.181838	-0.150282	-0.249042	-0.0158317	0.0183308	0.102388	-0.0294959	0.119003	-0.174418	220226	CGEN_HUM_1000834_1	2q22-q23	Hs.55055	ORC4L	origin recognition complex, subunit 4-like (yeast)
0.0850443	-0.0333039	0.646292	0.436653	0.336996	0.0303228	-0.214485	0.41202	0.133008	0.217279	0.125401	0.0121577	0.807286	0.168563	-0.0408105	220322	CGEN_HUM_1000930_1	17q24.3	Hs.268122	LOC51321	hypothetical protein
-0.248059	-0.270281	-0.646961	-0.280212	0.72468	0.0301636	-0.231844	-0.217717	-0.498401	0.929946	-0.0894719	-0.33574	-0.252906	0.326736	0.732184	220227	CGEN_HUM_1000835_1	7q21.3-q22.1	Hs.77152	MCM7	MCM7 minichromosome maintenance deficient 7 (S. cerevisiae)
-0.332911	-0.672955	-0.0295814	-0.0909872	-0.707317	-0.420809	-0.375649	0.202422	0.315435	-0.133494	-0.870373	-0.514608	0.0193892	-0.240971	-0.851688	220323	CGEN_HUM_1000931_1	16q24.1	Hs.108196	LOC51659	HSPC037 protein
-0.167323	0.0160261	0.365868	0.140977	0.0265543	-0.176558	-0.0406536	0.114795	-0.198141	-0.0153546	-0.277177	0.0244905	0.266119	-0.424537	0.0218313	220228	CGEN_HUM_1000836_1	1q21.3	Hs.301904	FLJ12671	hypothetical protein FLJ12671
-0.300933	0.153552	-0.0244682	0.321277	-0.222136		0.124681	-0.0835939	-0.00434875	-0.361676	-0.216692	-0.148475	-0.0567256	0.0727652	-0.367225	220324	CGEN_HUM_1000932_1	10q23.31	Hs.139120	RPP30	ribonuclease P (30kD)
-0.151968	0.0921628	-0.639101	-0.0416117	0.124877	0.331982	0.243336	-1.09406	-0.252307	0.0328065	0.16726	0.0201123	-0.369838	-0.102641	0.364512	220229	CGEN_HUM_1000837_1	19q13.3	Hs.99890	POLD1	polymerase (DNA directed), delta 1, catalytic subunit (125kD)
0.0777496	-0.257461	-0.399015	0.048743	-0.057923	-0.00952795	-0.0830757	-0.266239	0.0353603	0.0608435	0.0810277	-0.175148	-0.0323706	0.293223	-0.12685	220325	CGEN_HUM_1000933_1	1p32.3	Hs.125783	KIAA0452	DEME-6 protein
0.128493	0.0171902	-0.0797895	0.0841773	-0.242781		-0.0988943	-0.355877	-0.0361333	-0.195354	0.231398	0.0157323	0.0505086	-0.229734	0.00406904	220230	CGEN_HUM_1000838_1	11q13.2-q13.4	Hs.1521	IGHMBP2	immunoglobulin mu binding protein 2
0.281354	0.035351	0.811857	0.0777306	-0.159562	-0.198114	0.0152423	0.257183	-0.084553	-0.191812	-0.192783	-0.0294323	0.341347	0.00740754	-0.174037	220326	CGEN_HUM_1000934_1	18p11.21	Hs.3726	MDS003	x 003 protein
0.27787	0.160913	-0.388826	-0.260371	-0.0246967	0.296176	0.0685392	-0.627952	-0.428264	-0.21705	-0.173113	0.0369788	-0.666384	-0.191658	-0.137624	220231	CGEN_HUM_1000839_1	15q15-q21.1	Hs.82113	DUT	dUTP pyrophosphatase
-0.0605954	-0.186253	0.278737	-0.221624	-0.342165	-0.328242	0.0327736	-0.0303034	-0.244971	-0.186207	-0.288502	-0.138983	-0.263365	-0.331692	-0.394296	220327	CGEN_HUM_1000935_1	1q23.1	Hs.177507	HSPC155	hypothetical protein
-0.10082	0.024432	-0.252428	-0.263113	0.252978	-0.201274	-0.129009	-0.246047	-0.285045	0.347837	-0.122511	0.00645875	-0.0962878	-0.0702908	0.300942	220232	CGEN_HUM_1000840_1	1p36.11	Hs.31819	HT014	HT014
-0.221265	0.173522	-0.00717923	-0.106247	0.246288	0.0347135	0.369493	-0.0707149	-0.477517	-0.00259711	0.0429981	-0.039801	0.392565	-0.104421	0.130765	220328	CGEN_HUM_1000936_1	7q22.1	Hs.10028	CG1I	putative cyclin G1 interacting protein
0.258603	-1.48109	-0.433486	0.269582	-0.0952425		-0.652451	0.13398	0.866087	0.282932	-0.28317	-0.48377		-0.286004	0.784542	220413	CGEN_HUM_1001021_1				Unknown
-0.224831	-0.498685	0.126423	0.313794	-0.350678	-0.0249779	-0.309395	0.357362	0.273571	-0.31334	-0.305862	-0.356277	0.1948	0.0102531	-0.474025	220509	CGEN_HUM_1001117_1	1q32	Hs.283667	RNPEP	arginyl aminopeptidase (aminopeptidase B)
0.603539	-0.837604	-0.552978	-0.932224	1.86692	0.601339	-0.346363	-0.738142	-1.85659	1.78403	0.700643	-1.58823	-0.220294	0.505571	2.98771	220414	CGEN_HUM_1001022_1				Unknown
-0.0264017	0.166744	0.116664	-0.247883	-0.241111	0.0158795	0.248243	-0.0242401	0.0495323	-0.152353	-0.212254	0.280773	-0.22895	-0.084979	-0.126138	220510	CGEN_HUM_1001118_1	13q22	Hs.48576	ERCC5	excision repair cross-complementing rodent repair deficiency, complementation group 5 (xeroderma pigmentosum, complementation group G (Cockayne syndrome))
0.221703	-0.593937	-0.132507	-0.173233	-0.114849	-0.10689	-0.632048	0.147063	0.466754	0.00701127	0.0385376	-0.654287	-0.0367775	-0.0873906	0.193052	220415	CGEN_HUM_1001023_1	16q24.3	Hs.284153	FANCA	Fanconi anemia, complementation group A
0.516189	-0.577474	-0.142235	0.0739306	0.686626	0.293297	-1.45785	0.199643	0.233299	0.70193	0.140156	-0.912862	-0.629079	0.195111	0.858872	220511	CGEN_HUM_1001119_1	3p26.2	Hs.96398	OGG1	8-oxoguanine DNA glycosylase
-0.529292	-0.066567	-0.0519007	-0.230085	0.242213	0.130485	-0.315448	0.298647	-0.297515	-0.183267	-0.425693	-0.0936621	0.117509	0.217909	-0.260393	220416	CGEN_HUM_1001024_1				Unknown
-0.66098	0.495518	0.39897	-0.656806	-1.3039	0.0727964	1.07481	0.97765	-0.287637	-2.26107	-1.17596	0.294231	-0.0399182	-1.0565	-3.32459	220512	CGEN_HUM_1001120_1	5p15.2-p13.1	Hs.3041	UNG2	uracil-DNA glycosylase 2
-0.188159	-0.583122	-0.167031	-0.132547	0.21792	0.0820928	-0.472686	-0.102479	0.404879	0.436255	0.515092	-0.806382	-0.321193	-0.00844767	0.616705	220417	CGEN_HUM_1001025_1	7q36.1	Hs.129727	XRCC2	X-ray repair complementing defective repair in Chinese hamster cells 2
0.0360635	-0.492301	-0.282557	0.50628	0.302723	-0.188464	-0.467701	0.387734	0.475565	-0.190255	-0.238741	-0.664212	-0.00841224	0.249708	0.325833	220513	CGEN_HUM_1001121_1	16p13.3	Hs.66196	NTHL1	nth endonuclease III-like 1 (E. coli)
0.353893	-1.14129	-0.256244	0.34174	0.516888	0.214796	-1.19951	0.0137548	0.211803	0.252864	0.58847	-1.02255	-0.152368	0.387235	0.493425	220418	CGEN_HUM_1001026_1	14q11.1	Hs.173421	KIAA1564	KIAA1564 protein
-0.575364	-1.2999	-0.227484	-0.0275615	-0.733766	-0.186638	-0.695724	0.309536	0.644612	-0.00751235	-0.335361	-1.42337	-0.487197	-0.336969	-0.856689	220514	CGEN_HUM_1001122_1	14q11.2-q12	Hs.73722	APEX	APEX nuclease (multifunctional DNA repair enzyme)
0.364499	-0.361233	0.669638	-0.134034	-0.271852	-0.305238	-0.303341	0.486461	0.210953	-0.0295567	-0.131252	-0.261246	0.565863	-0.138276	-0.353999	220419	CGEN_HUM_1001027_1	4q34.2	Hs.134403	FLJ10858	hypothetical protein FLJ10858
0.246259	-0.642948	0.179009	0.359664	-0.125739	0.0616835	-0.532945	0.598951	0.300064	-0.000397464	-0.29815	-0.464466	0.308786	0.0432338	-0.0980391	220515	CGEN_HUM_1001123_1	14q21.2	Hs.62717	KIAA1596	KIAA1596 protein
0.195112	-0.71174	0.0028548	-0.161133	-0.44843	0.0476328	0.00849195	0.387215	-0.0543732	0.510019	0.144448	-1.22648	0.0473847	-0.0630345	0.358862	220420	CGEN_HUM_1001028_1	15q26.1	Hs.36820	BLM	Bloom syndrome
0.448625	0.06782	-0.216685	-0.230808	1.88142	0.1246	-0.0293035	0.0520774	-0.191375	1.18887	0.279538	-0.591008	-0.235536	0.471116	1.77705	220516	CGEN_HUM_1001124_1	2q21	Hs.77929	ERCC3	excision repair cross-complementing rodent repair deficiency, complementation group 3 (xeroderma pigmentosum group B complementing)
0.112395	-0.0455434	0.875773	-0.0869401	-0.499224	-0.0346767	-0.360202	0.635077	0.297437	-0.354546	-0.0756293	-0.292858	0.668941	-0.171225	-0.28485	220421	CGEN_HUM_1001029_1				Unknown
0.071746	-0.0666169	0.258948	0.326984	0.0454947	-0.0550559	-0.0800603	0.0211366	0.0997768	-0.0302212	0.0703241	-0.40725	-0.119323	0.0287872	0.211796	220517	CGEN_HUM_1001125_1	11q13.3	Hs.21263	SKD3	suppressor of potassium transport defect 3
0.494571	-0.213176	-1.04134	0.119842	-0.600016	0.592308	-0.112263	-0.613009	0.835279	0.179698	0.259567	-0.571403	-0.720612	0.771203	0.841759	220422	CGEN_HUM_1001030_1	10q11.21	Hs.13273	KIAA0592	KIAA0592 protein
-0.331354	0.703437		1.01082	-0.923672	0.145217	0.683043		0.967827	-0.588855	-0.0491514	0.204035		0.290473	-0.940939	220518	CGEN_HUM_1001126_1	X	Hs.302079		Homo sapiens mRNA, partial cds, clone:H2-5, MJD homolog
0.598841	0.0447348	-0.707965	0.55593	0.416823	0.26618	-0.210556	0.206297	1.18343	0.00164848	0.338193	-0.420644	-0.422495	0.823386	0.81675	220423	CGEN_HUM_1001031_1	8q24.3	Hs.31442	RECQL4	RecQ protein-like 4
-0.224468	0.151239	0.461206	0.326435	-0.734246	-0.483993	0.341701	0.0445774	0.416268	-1.00942	-0.281949	0.436533	0.362781	0.286732	-1.00322	220519	CGEN_HUM_1001127_1	9q34	Hs.252682	TOR1B	torsin family 1, member B (torsin B)
-0.0587509	-0.43776	-0.284958	-0.154696	0.0812492	-0.0985569	-0.488633	0.0443333	-0.0646112	0.246123	-0.260569	-0.0741571	0.154745	0.0531482	0.6311	220424	CGEN_HUM_1001032_1	7	Hs.282470		Homo sapiens mRNA; cDNA DKFZp564C0170 (from clone DKFZp564C0170)
-0.148726	-1.15302	0.306382	-0.568212	0.165559		-1.29345	-0.0446705	-0.487004	0.257705	-0.0514701	-1.50216	-0.0464255	-0.762069	-0.176215	220520	CGEN_HUM_1001128_1	16p13.3-p13.11	Hs.89296	ERCC4	excision repair cross-complementing rodent repair deficiency, complementation group 4
-0.130185	-0.253812	0.172699	0.169905	0.339344	-0.0413483	-0.38666	0.363889	0.481603	0.549948	-0.151155	-0.15343	0.1008	0.181656	0.280323	220233	CGEN_HUM_1000841_1	7q11.23	Hs.139226	RFC2	replication factor C (activator 1) 2 (40kD)
-0.376391	-0.132722	0.757469	-0.220814	-0.35035	-0.183957	-0.0935391	0.234786	-0.176004	-0.442781	-0.188325	0.262808	0.619466	-0.579324	-0.602093	220329	CGEN_HUM_1000937_1	7p15.3	Hs.112318	LOC54543	6.2 kd protein
-0.10053	0.0635147	-0.0102756	0.130638		-0.0112943	-0.0401944	-0.0830284	-0.0637999		-0.00548751	0.15773	-0.0722233	0.119712		220234	CGEN_HUM_1000842_1	7q36.1	Hs.90693	RIP60	replication initiation region protein (60kD)
-0.367444	-0.0055021	-0.136268	0.172596	0.273009	0.147129	-0.133436	0.225331	-0.137807	0.169523	0.158072	-0.22755	-0.046639	-0.153777	0.188678	220330	CGEN_HUM_1000938_1	2p23.2	Hs.20814	LOC51072	C21orf19-like protein
-0.0547595	-0.202206	-0.394678	0.12503	0.23565	0.0613932	-0.273413	-0.161975	-0.156162	0.421156	0.0868305	-0.233885	-0.134375	-0.102823	0.252762	220235	CGEN_HUM_1000843_1	3q21	Hs.57101	MCM2	MCM2 minichromosome maintenance deficient 2, mitotin (S. cerevisiae)
0.247987	-0.0601901	0.123685	0.459171	0.261417	0.140392	0.559623	0.282391	0.544749	0.19276	-0.136219	0.639016	-0.130527	0.711415	0.304411	220331	CGEN_HUM_1000939_1	16q22.1	Hs.105861	ELMO3	engulfment and cell motility 3 (ced-12 homolog, C. elegans)
0.84563	0.130151	-0.565167	-0.219784	0.214927	0.352292	0.0794006	-0.712419	-0.239686	-0.327273	0.533274	0.162312	-0.27346	-0.0110466	0.477258	220236	CGEN_HUM_1000844_1	Xp11.23	Hs.2055	UBE1	ubiquitin-activating enzyme E1 (A1S9T and BN75 temperature sensitivity complementing)
-0.450735	0.170275	0.468209	0.0607303	-0.0295592	-0.144662	0.0396512	0.330679	-0.283246	-0.014091	-0.155795	0.30823	0.347222	-0.0644107	-0.159513	220332	CGEN_HUM_1000940_1	16q22.1	Hs.268049	HSPC031	hypothetical protein
-0.476195	0.311704	-0.336028	-0.120694	0.572522	0.0739041	0.157383	-0.397166	-0.0264297	0.247848	0.131052	0.317555	-0.0869735	0.141258	0.299356	220237	CGEN_HUM_1000845_1	8q12-q13	Hs.154443	MCM4	MCM4 minichromosome maintenance deficient 4 (S. cerevisiae)
0.402119	0.396962	-0.128571	-0.0886289	0.218677	-0.0519912	0.138022	-0.426216	-0.340551	-0.351197	0.479308	0.442992	0.155807	-0.0960847	0.152503	220333	CGEN_HUM_1000941_1	16q22.1-q22.3	Hs.9825	LOC51647	CGI-128 protein
-0.61845	0.184642	-0.0436982	0.0742598	0.0426655	-0.0618896	0.317807	0.182943	0.14863	0.0986069	-0.26028	0.346648	0.593665	-0.390197	-0.29258	220238	CGEN_HUM_1000846_1	6q12	Hs.227777	PTP4A1	protein tyrosine phosphatase type IVA, member 1
0.174139	-0.577655	-0.220789	-0.673364	0.00810213	0.0833389	-0.353207	-0.107692	-0.00697161	0.221827	-0.119926	-0.751251	0.0843522	-0.391205	0.044312	220334	CGEN_HUM_1000942_1	7q22.1	Hs.98806	FLJ20485	hypothetical protein
-0.0125009	-0.462398	0.600525	0.129469	0.0134964	-0.102442	-0.108778	0.585416	0.861387	-0.123153	-0.276434	-0.0930388	0.437203	-0.04811	-0.183827	220239	CGEN_HUM_1000847_1	6p25.3	Hs.42644	TXNL2	thioredoxin-like 2
-0.116655	-0.13881	-0.00131282	0.189801	0.100852	-0.221181	-0.144256	-0.0624442	0.162284	0.0359873	-0.156613	0.134184	-0.106367	0.315346	0.136649	220335	CGEN_HUM_1000943_1	13q34	Hs.274412	UPF3A	similar to yeast Upf3, variant A
0.0508371	0.262839	-0.409596	0.0392887		0.0277725	0.161847	0.0482518	-0.408029		-0.125238	0.27091	0.000389374	0.0290678		220240	CGEN_HUM_1000848_1	17p13.3	Hs.84318	RPA1	replication protein A1 (70kD)
0.0155601	-0.12401	-0.014903	0.467423	-0.02974	0.164661	-0.435423	0.252514	0.539819	0.00264149	-0.139609	-0.50639	0.00572783	0.481077	0.12826	220336	CGEN_HUM_1000944_1	13q13.1	Hs.5862	BM-002	hypothetical protein
-0.196642	-0.372523	0.015927	0.0873925	0.333692	-0.046438	-0.415304	-0.00562455	-0.0558821	0.307356	-0.0156044	-0.133694	-0.0948496	0.266419	0.38656	220241	CGEN_HUM_1000849_1	17q21.31	Hs.288623	ASKL1	activator of S-phase kinase-like protein 1
-0.179082	0.0866024	0.334282	-0.360115	0.126114	-0.0804768	0.549857	-0.16694	-0.272409	-0.313059	-0.0340587	0.63133	0.438324	-0.46761	-0.383008	220337	CGEN_HUM_1000945_1	11p15.4	Hs.5158	KIAA0409	KIAA0409 protein
-0.446532	0.227114	0.202606	-0.212399	0.0537094	-0.347251	0.234399	-0.145817	-0.235281	0.110196	-0.455417	0.21262	0.030176	0.210503	0.258306	220242	CGEN_HUM_1000850_1	11q12.2	Hs.106004	FLJ22347	hypothetical protein FLJ22347
0.147191	0.0149485	0.620641	0.329576	-0.0767817	-0.129804	0.26279	0.293192	-0.0398901	-0.113161	-0.208	0.121034	0.227915	0.0801394	-0.0737792	220338	CGEN_HUM_1000946_1				Unknown
-0.19818	-0.243444	-0.453156	-0.451516	0.00667263	-0.226158	-0.00016946	-0.228205	-0.104756	0.40613	-0.241796	-0.412893	-0.501123	-0.566611	-0.219324	220243	CGEN_HUM_1000851_1	13q12.3-q13	Hs.115474	RFC3	replication factor C (activator 1) 3 (38kD)
0.387349	-0.408094	0.304014	-0.0392729	-0.433948	-0.321004	0.0496094	0.297015	0.201779	0.239166	-0.286019	-0.213333	0.454627	-0.531677	-0.60013	220339	CGEN_HUM_1000947_1	20pter-p12	Hs.78996	PCNA	proliferating cell nuclear antigen
0.042811	-0.289261	0.413001	-0.121266	-0.157488	-0.103752	-0.0541402	0.0966977	0.0553269	-0.0654189	0.0653563	-0.0824931	0.493182	-0.30807	-0.101818	220244	CGEN_HUM_1000852_1	9q34.3	Hs.154919	KIAA0625	KIAA0625 protein
-0.410486	-0.40661	-0.11144	-0.39776	-0.0107214	-0.0690869	-0.358645	0.295921	0.248516	0.661735	-0.292611	-0.750843	0.0283571	-0.233947	-0.103547	220340	CGEN_HUM_1000948_1	17q21.3	Hs.69563	CDC6	CDC6 cell division cycle 6 homolog (S. cerevisiae)
0.284283	-0.548908	-0.561062	-0.223492	0.540169	0.11658	-0.276138	0.0767742	0.767154	1.08709	0.0581952	-0.484552	0.0301447	0.185631	0.521614	220425	CGEN_HUM_1001033_1	12q23.3	Hs.121553	FLJ20641	hypothetical protein FLJ20641
0.103568	0.0740562	0.28128	0.10888	-0.0696238	0.00659268	-0.0219732	0.308859	0.0164869	-0.184747	-0.0818469	0.0639804	0.173644	-0.209922	-0.155129	220521	CGEN_HUM_1001129_1		Hs.169758	FLJ20245	hypothetical protein FLJ20245
0.135888	0.210409	-0.0458162	-0.286253	0.569047	0.234663	0.559968	0.281974	-0.167282	0.0742164	0.88229	0.441222	-0.103807	-0.551143	0.204486	220426	CGEN_HUM_1001034_1	18q11.2	Hs.180403	STRIN	STRIN protein
0.0857863	1.48381	0.0845203	-0.0471706	0.166943	0.353584	0.254118	0.355855	-0.0868429	0.0399018	0.336186	-0.0900903	0.122563	-0.55775	0.0316184	220522	CGEN_HUM_1001130_1	17q23	Hs.174134	LOC51204	clone HQ0477 PRO0477p
0.00676274	0.101047	-0.130978	-0.269641	-0.0328311	0.0596302	0.144997	0.00689383	-0.132953	-0.346401	0.0152668	0.0998264	0.0844352	-0.253966	-0.444961	220427	CGEN_HUM_1001035_1		Hs.351189		Homo sapiens mRNA; cDNA DKFZp434L2221 (from clone DKFZp434L2221)
-0.185126	0.0977575	-1.84396	0.0554565	0.150693	0.0486219	-0.0602103	-1.07548	-0.0839209	-0.0509636	-0.235032	0.040505	-0.815084	0.241607	0.11332	220523	CGEN_HUM_1001131_1	19p13.2	Hs.180455	RAD23A	RAD23 homolog A (S. cerevisiae)
-0.140178		-0.328378	-0.110979	0.0424591	0.416004	0.275549	-0.129108	-0.263034	-0.251526	0.487137	0.140279	-0.238732	0.0710831	-0.0350031	220428	CGEN_HUM_1001036_1	16q24.3	Hs.42390	LZ16	nasopharyngeal carcinoma susceptibility protein
0.0696219	0.0994674	-0.27929	0.250651	0.288063	0.154447	0.182921	-0.240116	0.0235868	0.016116	0.0711563	-0.0145893	-0.249616	0.190949	0.0327007	220524	CGEN_HUM_1001132_1	5p15.2-p12	Hs.170096	OSRF	osmosis responsive factor
0.030419	0.216943	0.249858	0.134952	-0.357007	-0.270682	0.380688	0.162525	0.25215	-0.372353	-0.177704	-0.0151831	-0.156589	0.201538	-0.550134	220429	CGEN_HUM_1001037_1	1	Hs.332754		Homo sapiens cDNA FLJ13858 fis, clone THYRO1001031
-0.17784	0.398946	0.0137327	-0.0197359	-0.244987	0.0668922	0.300706	-0.143576	0.0242646	-0.137111	-0.0867577	0.163732	-0.116658	0.0798691	-0.47821	220525	CGEN_HUM_1001133_1	1p22.3	Hs.287863	RPF1	RNA processing factor 1
-0.39733	0.121958	0.266937	0.0434905	-0.453679	0.0565976	0.441707	0.13659	0.0225207	-0.259617	-0.0282202	0.39385	0.416711	0.076742	-0.832503	220430	CGEN_HUM_1001038_1	13q11	Hs.77225	ADPRTL1	ADP-ribosyltransferase (NAD+; poly (ADP-ribose) polymerase)-like 1
0.0471481	-0.287326	0.463693	-0.603224	-0.226199	0.0321501	-0.277199	0.328274	-0.487784	0.00640937	0.0942346	-0.218896	0.697091	-0.548336	-0.305634	220526	CGEN_HUM_1001134_1	9q22.3	Hs.192803	XPA	xeroderma pigmentosum, complementation group A
0.352909	-0.788523	0.0799429	-0.0312577	0.0699216	0.239256	-0.699983	0.433367	0.211822	0.348662	-0.331316	-0.37302	0.174162	-0.159954	-0.098945	220431	CGEN_HUM_1001039_1	10	Hs.302052		Homo sapiens mRNA; cDNA DKFZp564M163 (from clone DKFZp564M163)
-0.0418774	-0.0615368	0.176385	0.0206155	0.0453919	-0.0368058	-0.0233448	0.150883	0.0947075	0.0793232	-0.073316	0.198163	0.176588	0.156889	0.149383	220527	CGEN_HUM_1001135_1	19q13.3	Hs.99987	ERCC2	excision repair cross-complementing rodent repair deficiency, complementation group 2 (xeroderma pigmentosum D)
0.739776	0.185851	-0.071629	-0.456768	-0.384619	0.239109	0.567746	0.0495801	-0.409332	-0.449176	0.692694	0.446184	-0.470517	-0.47564	-0.323052	220432	CGEN_HUM_1001040_1	13q13.2	Hs.18282	KIAA1134	KIAA1134 protein
0.0419304	0.372996	0.445264	-0.0464593	-0.108396	-0.0448727	0.272229	0.3344	-0.0819461	-0.170491	0.0479352	0.142785	0.434133	-0.387088	-0.180716	220528	CGEN_HUM_1001136_1	17q11.2	Hs.105859	FLJ10260	hypothetical protein FLJ10260
0.025091	0.207878	0.259014	0.0251652	-0.0452453	-0.00942004	0.0407142	0.156903	0.0774816	-0.179057	0.0158339	0.0161214	0.117219	0.141423	-0.193495	220433	CGEN_HUM_1001041_1	12q24.31	Hs.30724	GTF2H3	general transcription factor IIH, polypeptide 3 (34kD subunit)
-0.10259	-0.04347	-0.041985	-0.0746922	0.222788	-0.0365425	-0.0609245	0.0254217	-0.249604	0.167964	-0.20034	-0.213269	0.0835274	0.0141338	0.0341806	220529	CGEN_HUM_1001137_1	14q24.3-q32.2	Hs.66521	MJD	Machado-Joseph disease (spinocerebellar ataxia 3, olivopontocerebellar ataxia 3, autosomal dominant, ataxin 3)
-0.000120682	0.180456	0.0782176	-0.086567	-0.375873	-0.261225	0.331292	-0.0208112	-0.302671	-0.0782776	-0.257326	-0.105823	0.0563303	0.00431023	-0.0870159	220434	CGEN_HUM_1001042_1	5	Hs.47274		Homo sapiens splicing factor, arginine/serine-rich 12 (SFRS12) mRNA, complete cds
-0.383889	0.0362593	0.38867	0.0393312	0.0235512	0.312567	-0.0165789	0.227097	0.140109	-0.150442	0.108031	0.108627	0.289412	0.0348766	-0.363784	220530	CGEN_HUM_1001138_1	5q11.2	Hs.351358	FLJ11100	hypothetical protein FLJ11100
0.175877	-0.461418	0.304415	-0.0566778	0.140269	0.114152	-0.289294	0.0349161	-0.0820608	0.0234941	-0.0842453	-0.34032	0.149442	0.0460285	-0.24192	220435	CGEN_HUM_1001043_1	4	Hs.351448	KIAA0484	KIAA0484 protein
0.167589	0.0479465	0.341714	-0.320702	-0.0940796	-0.0352697	0.138247	0.113321	-0.166174	0.134801	0.116836	0.0126334	0.115718	-0.065378	-0.171645	220531	CGEN_HUM_1001139_1	4p13-p12	Hs.270956	C4orf1	chromosome 4 open reading frame 1
-0.0333158	0.169603	0.220568	-0.0410296	-0.266754	-0.0427084	0.0835136	0.160521	0.124764	-0.354655	0.269766	0.267223	0.403292	0.0987603	-0.348211	220436	CGEN_HUM_1001044_1	3q21-q22	Hs.35947	MBD4	methyl-CpG binding domain protein 4
-0.124809	0.170789	0.242237	-0.137623	-0.289563	-0.0476739	0.0963749	0.230363	-0.39161	-0.238341	0.0833877	-0.0681468	0.655399	0.228335	-0.303306	220532	CGEN_HUM_1001140_1	22q13.1	Hs.3094	KIAA0063	KIAA0063 gene product
0.172417	-0.120913	0.29306	-0.11335	-0.119696	-0.0517029	-0.209404	0.164346	0.0350983	-0.0868226	-0.190869	-0.0104752	0.202858	0.146929	0.123698	220245	CGEN_HUM_1000853_1	17q12	Hs.15589	PPARBP	PPAR binding protein
0.213072	0.280834	-0.363849	0.00161579	0.249175	0.0369023	0.109278	-0.355037	-0.305402	0.341037	-0.000547772	0.13243	-0.183072	0.273973	0.639106	220341	CGEN_HUM_1000949_1				Unknown
-0.558357		-0.0403952	0.270918	-0.142156	-0.412402		-0.137292	0.166671	0.492865	-0.295912		-0.307023	-0.394889	0.153263	220246	CGEN_HUM_1000854_1	2p25-p24	Hs.75319	RRM2	ribonucleotide reductase M2 polypeptide
-0.344466	0.00181392	-0.35819	0.252465	0.00824541		-0.0926906	-0.539565	-0.0997753	-0.223472	-0.00758283	-0.146692	-0.349597	-0.389372	-0.268364	220342	CGEN_HUM_1000950_1	3q29	Hs.289077	FLJ12768	hypothetical protein FLJ12768
-0.142709	0.00284348	0.0389698	0.327427	-0.181663	0.094454	0.181947	-0.270221	0.0671142	-0.390012	0.287964	0.0644962	-0.0238116	0.0803557	-0.165754	220247	CGEN_HUM_1000855_1	6q21	Hs.115521	REV3L	REV3-like, catalytic subunit of DNA polymerase zeta (yeast)
-0.245544	0.271275	-0.0237694	-0.295007	-0.220743	-0.404166	0.202403	-0.174845	-0.405986	-0.305844	-0.180007	0.282873	-0.161001	-0.0335023	-0.116975	220343	CGEN_HUM_1000951_1	17q22-q23	Hs.76090	TNFAIP1	tumor necrosis factor, alpha-induced protein 1 (endothelial)
-0.319742	0.210275	-0.33859	-0.175247	0.250252		0.120362	-0.480626	-0.357105	0.366686	-0.373382	0.0384182	-0.154108	0.0195268	0.44356	220248	CGEN_HUM_1000856_1	19p13.2	Hs.25292	RNASEHI	ribonuclease HI, large subunit
0.0843781	-0.00407175	0.475431	0.00142899	-0.122437	-0.00123935	-0.0511674	0.2158	-0.107775	-0.329765	-0.0688682	-0.0605169	0.110308	-0.148253	-0.318871	220344	CGEN_HUM_1000952_1	19p13.3	Hs.236449	FLJ22757	hypothetical protein FLJ22757
0.0378864	0.135668	0.284112	0.342974	0.101282	0.339501	-0.150472	0.0349026	0.220158	0.112425	0.362724	-0.248105	0.129996	0.118093	-0.0309617	220249	CGEN_HUM_1000857_1	12q24.3	Hs.166846	POLE	polymerase (DNA directed), epsilon
-0.158424	-0.132925	-0.273347	-0.0679019	0.0759196	0.232848	-0.0491529	-0.239023	-0.0552465	0.15639	0.0373563	-0.238413	-0.0670861	-0.0908084	0.101021	220345	CGEN_HUM_1000953_1	16q24.3	Hs.287533	FLJ12547	hypothetical protein FLJ12547
-0.128025	0.428779	0.426058	-0.167324	-0.213822	0.0637759	0.505018	0.0220858	-0.384822	0.142621	0.468497	0.106694	-0.0026207	-0.096726	-0.238759	220250	CGEN_HUM_1000858_1	16q12	Hs.49760	ORC6L	origin recognition complex, subunit 6-like (yeast)
0.507849	-0.300224	0.0291251	-0.294117	0.101509	-0.260415	-0.513792	-0.21287	-0.283735	-0.168655	-0.143376	-0.418102	0.0669694	-0.260487	-0.0518643	220346	CGEN_HUM_1000954_1				Unknown
0.25096	-0.0337676	0.72693	0.613238	0.156552	-0.089982	-0.244362	0.528183	0.450714	0.115294	-0.0161497	0.185251	0.829388	0.450593	-0.0974	220251	CGEN_HUM_1000859_1	8p11.2	Hs.180107	POLB	polymerase (DNA directed), beta
0.0470754	0.173148	-0.373306	-0.800763	-0.157085	0.0407568	-0.0297023	-0.384302	-0.530763	0.310975	-0.00967791	-0.165108	-0.2788	-0.142279	0.381335	220347	CGEN_HUM_1000955_1	11	Hs.26797	KIAA1091	KIAA1091 protein
-0.0826759	0.412712	-0.483629	0.161505	0.00430014	0.0838257	0.135407	-0.516356	0.15444	0.458053	0.183663	0.282305	-0.636844	0.10122	0.120218	220252	CGEN_HUM_1000860_1	17q	Hs.30541	POLG2	polymerase (DNA directed), gamma 2, accessory subunit
0.338523	-0.373337	-0.814599	0.10379	-1.07422		-0.193621	-1.27389	0.427305	-0.0770638	0.997383	-0.229797	-0.264175	-0.505232	-0.999837	220348	CGEN_HUM_1000956_1	15q21.3	Hs.24817	FLJ20136	hypothetical protein FLJ20136
-0.077504	-0.0162176	-0.112267	0.020032	0.0614543	-0.258342	-0.160617	-0.435558	0.292293	-0.0208077	-0.287736	-0.0582528	-0.0801829	0.339886	0.0865987	220253	CGEN_HUM_1000861_1	10q23	Hs.129903	POLL	polymerase (DNA directed), lambda
-0.0588592	0.305971	-0.305712	0.0633387	-0.340732	0.121662	0.168036	-0.267496	-0.10292	-0.187997	0.229628	0.388427	-0.152574	0.00855586	-0.0192158	220349	CGEN_HUM_1000957_1	8q22.2	Hs.21077	KIAA0532	KIAA0532 protein
0.437221	0.0194246	0.00172074	-0.236076	-0.289162		0.213476	-0.232567	-0.0559352	-0.0657485	0.460673	-0.343271	0.261	-0.132919	-0.0148822	220254	CGEN_HUM_1000862_1	15q21.1	Hs.750	FBN1	fibrillin 1 (Marfan syndrome)
-0.186944	0.167276	0.0413797	0.096313	-0.0749201	-0.24144	-0.0987637	-0.231819	-0.127914	-0.213283	-0.175213	0.0516492	-0.0886548	0.144984	-0.0826306	220350	CGEN_HUM_1000958_1	12q24.12	Hs.302746	MSTP028	MSTP028 protein
0.465417	-0.0577046	0.789903	-0.0984737	-0.297165	-0.307023	-0.0144533	0.482015	-0.0100141	-0.229616	-0.130538	-0.225414	0.274256	-0.323488	-0.249157	220255	CGEN_HUM_1000863_1	17q21-q22	Hs.156346	TOP2A	topoisomerase (DNA) II alpha (170kD)
-0.103186	0.12631	-0.102715	-0.229913	-0.0586567	0.0282365	-0.00938224	-0.0104637	-0.203675	0.114487	0.0048175	-0.0237538	-0.152134	-0.141754	0.0699758	220351	CGEN_HUM_1000959_1	15q21.3	Hs.158370	FLJ10381	hypothetical protein FLJ10381
-0.100588	-0.261614	0.16917	-0.216963	-0.648612	-0.226174	0.00580043	0.241941	0.150977	-0.0571565	-0.211668	-0.217772	0.468137	0.0581848	-0.670578	220256	CGEN_HUM_1000864_1	16p12.2	Hs.157426	KIAA1504	KIAA1504 protein
0.0774917	0.0632035	0.133487	0.0117169	-0.440931	0.118201	0.20992	0.358004	-0.375196	-0.341236	0.159391	-0.0397821	0.461596	0.144635	-0.617369	220352	CGEN_HUM_1000960_1				Unknown
0.185004	-0.395659	-0.105084	-0.116649	1.20726	-0.0155751	-0.40321	0.260845	-0.291796	1.40501	-0.313789	-0.31958	0.31732	0.341737	1.37251	220437	CGEN_HUM_1001045_1	12q24.1	Hs.173824	TDG	thymine-DNA glycosylase
-0.114741	-0.371015	0.480923	0.572987	-0.211993	0.0446268	-0.144066	0.257152	0.313724	-0.438079	-0.372761	-0.184452	0.513428	0.311364	-0.418357	220533	CGEN_HUM_1001141_1	11q12-q13	Hs.108327	DDB1	damage-specific DNA binding protein 1 (127kD)
0.156295	0.440381	0.0304377	-0.286436	0.621069	0.260216	0.355456	0.152434	-0.433665	0.368361	0.00183857	0.158231	0.258756	0.279529	0.620796	220438	CGEN_HUM_1001046_1	11p15.1-p14	Hs.89578	GTF2H1	general transcription factor IIH, polypeptide 1 (62kD subunit)
-0.357956	-0.0587391	0.441164	0.168981	0.191771	-0.20359	-0.0146303	0.22154	-0.28209	-0.193105	-0.46059	-0.0500452	0.433441	-0.0685231	-0.335251	220534	CGEN_HUM_1001142_1	6p21.3	Hs.112193	MSH5	mutS homolog 5 (E. coli)
0.334115	-0.00785185	0.504361	-0.342599	-0.0319092	-0.0184751	-0.251927	0.428237	-0.215373	-0.0469122	0.0622975	-0.283729	0.416026	-0.137964	0.172499	220439	CGEN_HUM_1001047_1	6q16	Hs.48295	RNAH	RNA helicase family
0.042504	-0.325264	-0.299133	-0.289114	-0.425491	0.0239652	0.154646	-0.663302	-0.702965	0.186944	0.335416	-0.79556	-0.565526	-0.459198	0.79747	220535	CGEN_HUM_1001143_1	1p34.3-p32.1	Hs.271353	MUTYH	mutY homolog (E. coli)
0.0914336	-0.306862	-0.163753	0.0805941	-0.626356	0.106372	-0.283341	0.132877	0.166536	-0.543386	0.382475	-0.582477	-0.0261684	0.221368	-0.143116	220440	CGEN_HUM_1001048_1	Xq28	Hs.251398	TREX2	three prime repair exonuclease 2
-0.364091	-1.10219	0.0983362	0.0499381	-0.158351	-0.127761	-0.651334	0.239817	0.553333	0.315459	-0.209728	-1.44621	-0.300909	-0.0462982	-0.0436868	220536	CGEN_HUM_1001144_1	2p22-p21	Hs.78934	MSH2	mutS homolog 2, colon cancer, nonpolyposis type 1 (E. coli)
0.41597	0.0477113	-0.0520979	-0.0808859	1.07856	-0.000324383	-0.0142637	0.0913169	0.363971	0.785809	0.104156	-0.494944	0.387061	0.725486	1.52624	220441	CGEN_HUM_1001049_1	8q23.1	Hs.94262	RRM2B	ribonucleotide reductase M2 B (TP53 inducible)
-0.146853	-0.551684	0.0747746	0.49003	-0.0243238	0.192937	-0.304145	0.266247	0.344009	0.259881	0.353056	-0.965815	-0.28515	0.0882527	0.499501	220537	CGEN_HUM_1001145_1	7q11-q22	Hs.278468	PMS2L4	postmeiotic segregation increased 2-like 4
1.5184	0.845331	-1.12531	0.520636	1.03618	0.728391	-0.72792	-0.895848	-0.124995	0.520187	1.49557	0.683749	-0.687425	1.18102	1.50694	220538	CGEN_HUM_1001146_1	7p22	Hs.177548	PMS2	PMS2 postmeiotic segregation increased 2 (S. cerevisiae)
0.183281	-0.434985	0.169681	-0.253661	-0.341474	-0.164432	-0.262475	0.0986741	0.00829975	-0.00161201	-0.0454253	-0.142465	0.264271	-0.246304	-0.445576	220443	CGEN_HUM_1001051_1				Unknown
1.28238	0.647869	-0.647073	0.477771	0.81886	0.561298	-0.230452	-0.36059	0.137805	0.0495533	1.23098	0.606992	-0.493052	0.760554	1.31701	220539	CGEN_HUM_1001147_1	7	Hs.332520		Homo sapiens mRNA; cDNA DKFZp434A1014 (from clone DKFZp434A1014); partial cds
0.105714	0.14069	0.345144	-0.299505	0.597567	0.179714	0.105237	0.325998	-0.631744	0.331566	-0.0398092	0.0296914	0.260862	-0.011013	0.469256	220444	CGEN_HUM_1001052_1	5q14.3	Hs.27021	FLJ11159	hypothetical protein FLJ11159
-0.18319	-0.0136104	0.325965	0.152822	0.117648	-0.231015	-0.124047	0.256792	-0.123437	-0.0403317	-0.160779	0.124125	0.35055	-0.294251	0.0443777	220540	CGEN_HUM_1001148_1	14q24.3	Hs.279843	MLH3	mutL homolog 3 (E. coli)
0.184833	-0.00268114	-0.226896	0.0695887	0.0185678	-0.0984778	-0.561653	-0.0410461	0.300007	0.239502	0.071589	-0.220162	-0.0350148	0.15432	0.554748	220445	CGEN_HUM_1001053_1				Unknown
-0.18305	0.107761	0.522177	0.141347	0.132295	-0.122508	-0.249574	0.567895	0.0226882	-0.0544921	-0.106577	-0.13125	0.379387	0.0703958	0.170877	220541	CGEN_HUM_1001149_1	22q13.2-q13.31	Hs.197345	G22P1	thyroid autoantigen 70kD (Ku antigen)
-0.678349	0.713107	-0.30959	0.718388		-0.608247		0.373673	0.565634	-1.31686	-0.911315	1.09616	0.331454	0.571652	-0.918524	220446	CGEN_HUM_1001054_1				Unknown
-0.44356	-0.153379	0.433362	0.19819	-0.332735	-0.486315	0.01946	0.257916	0.276723	-0.0846093	-0.497263	-0.0894477	0.409589	0.22936	-0.45523	220542	CGEN_HUM_1001150_1	8q21-q24	Hs.25812	NBS1	Nijmegen breakage syndrome 1 (nibrin)
-0.00943558	-0.0288423	0.0986428	-0.134293	-0.264042	0.0526354	0.249402	0.0328571	0.0341696	-0.181162	-0.0400509	-0.0507211	-0.143421	-0.207641	-0.0927375	220447	CGEN_HUM_1001055_1				Unknown
0.210296	0.0569662	-0.11445	-0.207766	0.131935	-0.116639	-0.0839577	-0.104728	-0.318386	0.267753	0.055102	0.110287	0.263469	0.133149	0.444547	220543	CGEN_HUM_1001151_1	2q35	Hs.84981	XRCC5	X-ray repair complementing defective repair in Chinese hamster cells 5 (double-strand-break rejoining; Ku autoantigen, 80kD)
-0.0741144	-0.593961	-0.33037	0.319993	-0.0822524	-0.142664	-0.606966	0.319607	0.569282	0.423788	-0.199219	-0.586057	-0.0852697	0.243504	0.43975	220448	CGEN_HUM_1001056_1	14q21-q22	Hs.99185	POLE2	polymerase (DNA directed), epsilon 2
-0.176531	-0.526087	-0.0572529	0.273156	-0.251321	-0.0111818	-0.386374	0.269353	0.403616	0.0761152	-0.0836167	-0.460276	0.0774675	0.0991431	-0.367653	220544	CGEN_HUM_1001152_1	15q25.3-q26	Hs.10803	SIP2-28	calcium and integrin binding protein (DNA-dependent protein kinase interacting protein)
-0.773814	-0.458047	0.608145	0.624565	-0.0847146	-0.420218	-0.190025	0.31688	0.805719	0.00831857	-0.536746	-0.0393263	0.471431	1.4147	-0.375408	220545	CGEN_HUMCTRL_10001_197	12p13	Hs.169476	GAPD	glyceraldehyde-3-phosphate dehydrogenase
-0.618479	-0.539746	0.0618393	0.376659	-0.155885	-0.366488	-0.174368	0.364129	0.572513	0.0843611	-0.41004	-0.0168001	0.328233	0.595497	-0.0419912	220641	CGEN_HUMCTRL_10001_197	12p13	Hs.169476	GAPD	glyceraldehyde-3-phosphate dehydrogenase
-0.497842	-0.274967	0.0206909	0.371904	-0.127455	-0.183451	0.0197904	0.216426	0.375923	-0.0426385	-0.176864	0.0953268	0.26335	0.253375	-0.140172	220546	CGEN_HUM_1001154_1	16q24.1	Hs.31773	OKL38	pregnancy-induced growth inhibitor
0.386968	-0.129757	0.19582	0.325905	0.0842055	0.171309	0.0578657	0.159572	0.416094	0.0659823	-0.159219	-0.122216	0.237881	0.476614	0.769968	220642	CGEN_HUM_1001250_1	3p21.31	Hs.278979	RU1	RU1
-0.00942115	-0.270257	0.33342	0.29888	0.147057	-0.0792054	-0.198822	0.368444	0.207538	-0.249281	-0.114972	0.0125644	0.239669	0.189259	0.125302	220547	CGEN_HUM_1001155_1	1p12	Hs.278933	PRO0233	PRO0233 protein
0.398243	0.0364645	0.664903	-0.0190066	0.159095	-0.0945131	0.0770401	0.334586	-0.0478797	-0.106227	-0.131758	0.129237	0.333063	0.00609598	-0.116969	220643	CGEN_HUM_1001251_1	1q42.2	Hs.31438	KIAA0435	KIAA0435 gene product
-0.191984	0.220618	0.551651	-0.0246356	-0.196868	-0.133467	0.191691	0.157437	0.166175	-0.187435	-0.269077	0.247154	0.330616	-0.160682	-0.0784728	220548	CGEN_HUM_1001156_1	19q13.2	Hs.98493	XRCC1	X-ray repair complementing defective repair in Chinese hamster cells 1
0.112717	-0.187802	0.579074	0.462939	0.052414	-0.218288	0.25157	0.410909	0.381193	-0.147097	-0.124246	0.150491	0.207285	0.437672	0.363106	220644	CGEN_HUM_1001252_1	20q13.12	Hs.300863	H-L(3)MBT	lethal (3) malignant brain tumor l(3)mbt protein (Drosophila) homolog
-0.0953918	0.252335	-0.098027	-0.261895	0.162988	-0.187364	0.143921	-0.352089	-0.230207	0.173709	-0.119452	0.0079436	-0.193205	0.161364	0.182733	220549	CGEN_HUM_1001157_1	22q11.22	Hs.194685	TOP3B	topoisomerase (DNA) III beta
-0.222561	0.0545384	0.179468	-0.15525	0.266944	-0.313444	0.170888	-0.342862	-0.153098	-0.0416998	-0.0208758	0.204077	-0.0654636	-0.206681	0.0753967	220645	CGEN_HUM_1001253_1	1	Hs.46798		Homo sapiens mRNA; cDNA DKFZp434K152 (from clone DKFZp434K152)
0.624889	-0.562772		0.405002	0.565143	0.419131	-0.992105	0.0141087	0.333532	-0.417457	0.528857	-1.15529	0.374437	0.629936	0.412387	220550	CGEN_HUM_1001158_1	14q13.1	Hs.75514	NP	nucleoside phosphorylase
0.629301	-0.599946	-1.15901	-0.21815	0.739162	0.404395	-0.912169	-1.30577	0.330666	0.77584	0.221328	-1.06646	-0.859864	0.162038	1.67203	220646	CGEN_HUM_1001254_1	17q21.31	Hs.20157	FLJ13660	hypothetical protein FLJ13660 similar to CDK5 activator-binding protein C53
-0.175729	-0.490172	0.3592	0.876221	0.232572	-0.0726288	-0.600054	0.0530487	1.0187	0.336366	-0.257407	-0.348641	0.0917522	0.436887	-0.0320965	220551	CGEN_HUM_1001159_1				Unknown
0.276843	0.15036	0.768201	0.271983	0.283753	-0.188246	-0.163163	0.176293	0.0459363	0.0201668	0.151326	0.374717	0.374613	0.0870788	-0.14647	220647	CGEN_HUM_1001255_1	2	Hs.54649	RY1	putative nucleic acid binding protein RY-1
-0.00128893	-0.0545863	-0.0730727	0.128215	0.227058	0.151513	-0.016752	-0.112977	0.0355843	-0.221194	0.264151	-0.284713	-0.408539	-0.100387	0.279221	220552	CGEN_HUM_1001160_1	10q24	Hs.22678	C10orf2	chromosome 10 open reading frame 2
-0.343396	0.0999508	0.273411	0.0447571	0.268227	-0.111512	0.263542	0.47187	-0.196024	-0.0782213	0.00613498	0.325872	0.423169	-0.676483	0.353808	220648	CGEN_HUM_1001256_1	2p24.1	Hs.13801	FLJ10898	KIAA1685 protein
-0.377546	-0.230003	0.334723	0.14256	-0.951365	-0.201612	-0.44401	0.466858	0.167701	-0.753962	-0.0587016	-0.137063	0.268275	-0.0738462	-0.856937	220553	CGEN_HUM_1001161_1	2q33	Hs.21943	NIF3L1	NIF3 NGG1 interacting factor 3-like 1 (S. pombe)
-0.105864	0.165014	0.253088	-0.169548	0.0389391	-0.0769312	0.0276042	0.0459862	-0.304748	0.0266543	0.0495213	-0.0930953	0.206681	0.068867	0.109438	220649	CGEN_HUM_1001257_1	3p24.3	Hs.16036	FLJ12565	hypothetical protein FLJ12565
0.149273	-0.234758	0.574308	0.0542107	-0.0828517	-0.132746	-0.150636	0.560058	0.108959	0.0781001	-0.093233	-0.103152	0.209379	0.195631	-0.127868	220554	CGEN_HUM_1001162_1	6q11.1-q22.33	Hs.286122	MDS024	MDS024 protein
	0.0655309	0.766156	0.656779	-0.0514263		0.113205	0.538261	0.0331275	-0.370015		-0.0114684	0.247461	0.719995	-0.0648609	220650	CGEN_HUM_1001258_1	16	Hs.112078	KIAA0339	KIAA0339 gene product
0.572447	0.172486	0.129044	-0.0165238	0.255499	0.215729	0.154416	-0.134772	0.0948426	0.216119	0.333024	0.198698	-0.113912	0.236846	0.399371	220555	CGEN_HUM_1001163_1	21q22.3	Hs.157237	DNMT3L	DNA (cytosine-5-)-methyltransferase 3-like
-0.11585	0.226661	0.259806	-0.255143	0.166351	-0.318386	0.308466	0.163245	-0.377952	-0.0744476	-0.0934692	0.321392	0.177686	-0.531394	0.0596763	220651	CGEN_HUM_1001259_1	20q13.12	Hs.75871	PRKCBP1	protein kinase C binding protein 1
-0.0175259	-0.323796	0.267361	0.10119	-0.140084	-0.125778	-0.179565	0.272316	0.0772016	-0.130218	-0.151021	-0.131828	0.556257	-0.0897958	0.0536124	220556	CGEN_HUM_1001164_1	18p11.31	Hs.122546	FLJ23017	hypothetical protein FLJ23017
-0.145313	-0.108484	-0.183662	-0.506557	0.121005	-0.0386796	-0.1182	-0.222542	-0.397557	0.273425	-0.0789164	-0.114269	0.01358	-0.21738	0.192736	220652	CGEN_HUM_1001260_1	Xq28	Hs.19114	HMG4	high-mobility group (nonhistone chromosomal) protein 4
-0.682884	-0.440124	0.188615	0.386559	-0.190806	-0.503113	0.0702838	0.206728	0.382787	0.0989344	-0.502712	-0.0515102	0.451953	0.699644	0.0614676	220737	CGEN_HUMCTRL_10001_197	12p13	Hs.169476	GAPD	glyceraldehyde-3-phosphate dehydrogenase
-0.577668	-0.306903	-0.195686	-0.0947544	-0.250396	-0.36905	-0.00574703	0.934566	0.115477	0.141397	-0.294729	0.248431	-0.14485	0.0263461	0.0231435	220833	CGEN_HUMCTRL_10001_197	12p13	Hs.169476	GAPD	glyceraldehyde-3-phosphate dehydrogenase
0.126909	-0.0549318	0.138704	-0.314587	-0.319182	-0.0220183	0.170973	0.0913697	0.182678	-0.220171	0.201555	0.318947	-0.12716	-0.310369	0.0344213	220738	CGEN_HUM_1001346_1	2	Hs.287556		Homo sapiens cDNA FLJ13238 fis, clone OVARC1000440
-0.019978	0.0302547	0.130176	-0.022962	0.0251001	0.0336397	0.0685643	0.0526269	-0.179118	0.0917476	0.0160408	0.0901876	-0.162386	-0.0883153	0.185656	220834	CGEN_HUM_1001442_1	20p11.23-20p11.22	Hs.78434	ZNF133	zinc finger protein 133 (clone pHZ-13)
0.128791	0.0589607	-0.244121	0.00984419	-0.0426212	0.24959	0.206758	0.0944988	-0.098163	-0.250978	0.259308	0.232465	0.235424	-0.0626358	-0.233506	220739	CGEN_HUM_1001347_1	19p13.3	Hs.9822	HCNP	HCNP protein; XPA-binding protein 2
-0.0350216	0.098696	-0.162381	-0.231248	0.465381	0.252441	-0.00252054	-0.17911	-0.122707	-0.178333	-0.045186	-0.130548	-0.106834	0.0611483	-0.0917914	220835	CGEN_HUM_1001443_1	5q35.3	Hs.5801	KIAA1194	KIAA1194 protein
-0.88778		0.337091	-0.202736	-0.898168	0.684944	0.162797	0.783445	-0.198343	-1.01307	0.474536	0.14256	0.465471	0.284704	-1.08397	220740	CGEN_HUM_1001348_1	3p26	Hs.171825	BHLHB2	basic helix-loop-helix domain containing, class B, 2
-0.427779	-0.258511	0.221435	0.257314	0.606157	0.858066	-0.18114	0.212787	0.100185	0.16788	0.502936	-0.30643	0.511427	0.240234	-0.0413179	220836	CGEN_HUM_1001444_1	6q22-q23	Hs.1334	MYB	v-myb myeloblastosis viral oncogene homolog (avian)
0.176815	-0.138159	0.367815	-0.206016	0.34573	0.452808	0.0065378	0.0841862	-0.26977	0.302421	0.363245	-0.0742354	0.0296412	0.291616	0.303102	220741	CGEN_HUM_1001349_1	8q24.3	Hs.98508	KIAA0150	KIAA0150 protein
0.509585	0.0886058	0.32185	-0.150498	0.0210736	0.145605	0.156323	0.237544	0.0652273	-0.0165829	0.0425912	0.144898	0.0306276	0.129343	-0.322443	220837	CGEN_HUM_1001445_1	17q21	Hs.9028	HDAC5	histone deacetylase 5
0.0371656	0.359763		-0.472974	-0.856307	-0.00149046	0.329012	0.324743	0.126709	-0.783189	0.171294	0.0939716	0.331139	-0.0295467	-0.881819	220742	CGEN_HUM_1001350_1	2p24.3-p24.1	Hs.59475	DKFZP586M012	DKFZP586M0122 protein
0.465664	0.0974342	-0.151423	-0.772679	-0.816974	0.639206	-0.185945	-0.173725	-0.422094	-0.638869	0.426981	-0.209007	-0.114232	0.0446559	-0.787628	220838	CGEN_HUM_1001446_1	17q23	Hs.168357	TBX2	T-box 2
0.145229	-0.52384	-0.847007	-0.0602829	0.682081	0.297844	-0.352294	-0.3228	0.253469	0.785721	0.0734754	-0.37105	-0.0910323	0.0361486	0.748736	220743	CGEN_HUM_1001351_1	7q31.1	Hs.10882	HBP1	HMG-box containing protein 1
-0.0891259	-0.466746	0.588368	-0.143458	0.225655	-0.285818	-0.267816	0.725968	0.0494687	-0.0206651	-0.258031	-0.275316	0.158693	-0.297945	-0.00587417	220839	CGEN_HUM_1001447_1				Unknown
0.214196	0.859301			-0.935061	0.114455	0.495076			-0.941917	0.970108	0.519697			-0.442243	220744	CGEN_HUM_1001352_1	7q22-q31.1	Hs.80475	POLR2J	polymerase (RNA) II (DNA directed) polypeptide J (13.3kD)
0.118341	0.355105	-0.173793	-0.0281207	0.612695	0.202408	0.0949338	0.414321	0.00391961	0.546518	0.304652	-0.0853286	0.0108068	0.0618288	0.739835	220840	CGEN_HUM_1001448_1				Unknown
0.300853	0.213191	0.131761	-0.20135	-0.0218926	0.0731238	0.0938747	1.28184	-0.409718	-0.186313	-0.149451	-0.0999873	0.553606	-0.739536	-0.389197	220745	CGEN_HUM_1001353_1	17q12	Hs.2210	TRIP3	thyroid hormone receptor interactor 3
-0.396328	0.281547	-1.54419	-0.173065	-0.0755732	-0.302158	0.214075	-1.53635	-0.070947	0.402238	-0.377488	-0.113759	-1.46947	0.125841	0.351486	220841	CGEN_HUM_1001449_1				Unknown
0.0893619	-0.387508	0.0610319	0.13989	0.137443	0.115489	-0.576464	0.0684825	-0.0424353	-0.0764384	0.00220451	-0.655009	0.209032	0.127837	0.192624	220746	CGEN_HUM_1001354_1	14q21.2	Hs.274337	FLJ20666	hypothetical protein FLJ20666
0.241607	-0.0462556	0.726603	0.0103983	-0.213432	-0.0964894	0.0523029	0.485356	-0.151701	-0.0561824	-0.0820681	0.0694412	0.419193	-0.188005	-0.220245	220842	CGEN_HUM_1001450_1	1p13.1	Hs.287414	TRIM33	tripartite motif-containing 33
-0.133248	0.134496	0.263156	0.252134	0.0927976	0.0363215	0.0185993	-0.00699419	0.00475255	-0.0609865	-0.153236	0.0090478	-0.0411363	0.138071	0.0446552	220747	CGEN_HUM_1001355_1	11p15.5	Hs.130541	KIAA1542	KIAA1542 protein
0.981823	0.317967	0.535226	0.119331	-0.28306	0.145312	0.311606	0.227679	-0.0682488	-0.16907	0.275805	0.124188	0.345098	-0.00479788	-0.544015	220843	CGEN_HUM_1001451_1	14q11.2	Hs.156051	KIAA1443	KIAA1443 protein
-0.0935191	0.013976	0.335298	-0.185096	-0.483599	0.0809253	0.429646	0.371555	0.142045	-0.387894	-0.0539527	0.327196	0.419078	0.193301	-0.450414	220748	CGEN_HUM_1001356_1	3q12.3	Hs.21198	TOMM70A	translocase of outer mitochondrial membrane 70 homolog A (yeast)
-0.727957	-0.0353111	0.464053	-0.0976377	-0.894361	-0.267769	0.0612537	0.415239	0.0536188	-0.509602	-0.32591	-0.0438863	0.566414	-0.259337	-0.806803	220844	CGEN_HUM_1001452_1	14q13.1	Hs.234763	NKX2.8	NK-2 (Drosophila) homolog 8
0.095422	-0.275778	0.660349	0.159251	-0.13323	0.00549832	-0.235492	0.490911	0.138547	-0.0285221	-0.088343	0.0250083	0.623788	-0.0192911	-0.102583	220557	CGEN_HUM_1001165_1	2p23	Hs.241565	DNMT3A	DNA (cytosine-5-)-methyltransferase 3 alpha
0.567761	-0.849538	-0.306165	-0.315411	0.165273	0.378318	-0.653841	-0.0315783	0.19035	-0.0501508	0.106134	-0.337459	0.161896	0.0115658	1.06088	220653	CGEN_HUM_1001261_1	17p13.2	Hs.30922	FLJ10385	hypothetical protein FLJ10385
0.323544	-0.279927	-0.388892	-0.0151873	-0.117196	0.326209	-0.242486	-0.464199	-0.159018	0.413558	0.361652	-0.0955554	-0.200171	0.00947475	0.296577	220558	CGEN_HUM_1001166_1	3p25.3	Hs.30488	DKFZP434F091	DKFZP434F091 protein
2.59707	0.0157039		-0.839638			-0.76858		0.323295		1.24425	-0.686701		0.697325		220654	CGEN_HUM_1001262_1	7q11.23	Hs.194688	BAZ1B	bromodomain adjacent to zinc finger domain, 1B
-0.590856	0.0865802	-0.214411	0.376058	-0.715111	-0.243523	0.139484	-0.295031	0.0427233	-0.911876	-0.636111	0.410778	-0.451299	-0.196429	-1.26627	220559	CGEN_HUM_1001167_1	3p21.3	Hs.46907	HEMK	HEMK homolog 7kb
-0.247757	0.0365124	-0.401211	0.238533	-0.522362	0.28992	-0.052071	-0.518057	0.1755	0.264124	0.0818478	0.0301732	-0.223167	-0.0121787	-0.296601	220655	CGEN_HUM_1001263_1	1q21	Hs.81071	ECM1	extracellular matrix protein 1
-0.0120225	0.607778	-0.431981	-0.432718	-0.53429		0.128187	-0.539573	0.134385	-0.754987	0.153505	0.175582	-0.330401	-0.515075	-0.472171	220560	CGEN_HUM_1001168_1	1p12	Hs.4113	AHCYL1	S-adenosylhomocysteine hydrolase-like 1
-0.0130994	-0.16342	-0.131789	0.38152	0.279668	0.279445	-0.335781	-0.383683	0.357248	0.120989	-0.000815235	-0.186556	-0.335155	0.317208	0.0305361	220656	CGEN_HUM_1001264_1	17q25	Hs.184447	SIRT7	sirtuin silent mating type information regulation 2 homolog 7 (S. cerevisiae)
-0.29028	0.042905	0.0539456	-0.0537286	0.173685	-0.0693645	-0.39811	-0.344197	0.208594	0.485825	0.172325	-0.657654	-0.273135	0.0431127	0.51164	220561	CGEN_HUM_1001169_1	20cen-q13.1	Hs.172673	AHCY	S-adenosylhomocysteine hydrolase
0.141503	-0.0394808	0.0393315	-0.207773	-0.415877	-0.0666207	-0.0444744	0.137341	-0.247391	-0.0748861	0.323353	0.0192721	0.11723	-0.300934	-0.0682057	220657	CGEN_HUM_1001265_1	5q31-q32	Hs.20552	LOC56755	hypothetical protein LOC56755
0.317727	0.275491	0.246176	-0.354985	-0.349932	0.464011	0.393576	0.234261	-0.298495	-0.494889	0.580231	-0.0696342	0.353414	0.0428278	-0.599061	220562	CGEN_HUM_1001170_1	12q13	Hs.42957	METTL1	methyltransferase-like 1
0.300673	-0.190575	0.401427	-0.257587	-0.027564	-0.00949512	-0.0658516	0.191654	-0.239921	-0.189573	-0.0446638	-0.081204	0.389868	-0.228191	-0.228077	220658	CGEN_HUM_1001266_1	14q23.1	Hs.22549	FLJ12799	hypothetical protein FLJ12799
-0.072509	-0.425084	0.197214	-0.52182	-0.37208	0.0343555	-0.286452	0.217847	-0.377137	0.09244	-0.0301008	-0.181214	0.346096	-0.674237	-0.477665	220563	CGEN_HUM_1001171_1	7q32.3	Hs.4984	KIAA0828	KIAA0828 protein
-0.112693	-0.0199434	-0.330849	0.425996	-0.0830721	-0.47735	-0.311998	-0.313716	-0.0250322	-0.189215	-0.439273	-0.189853	0.0152828	0.252568	-0.0460527	220659	CGEN_HUM_1001267_1	7p22-p21	Hs.83937	FLJ20323	hypothetical protein
-0.116335	-0.152148	-0.576236	0.28672	-0.399193	0.219167	-0.547666	-0.556233	0.435635	-0.328966	0.149271	0.103516	-0.340371	0.269588	-0.661545	220564	CGEN_HUM_1001172_1	2q31.1	Hs.273063	HSPC133	HSPC133 protein
-0.310056	0.174308	-0.0855112	0.130451	-0.0883493		0.008828	-0.0626921	0.0470449	0.204807	-0.016206	-0.117657	-0.0274996	-0.295508	0.0187071	220660	CGEN_HUM_1001268_1				Unknown
-0.218919	0.0904946	-0.606314	0.284367	-0.144224	0.217615	0.243418	-0.481436	0.0682472	0.033581	-0.0428298	0.129227	-0.197628	0.346329	0.200303	220565	CGEN_HUM_1001173_1	21q21.3	Hs.163846	N6AMT1	putative N6-DNA-methyltransferase
0.178167	0.0976661	-0.298202	-0.0644343	0.446313		0.111655	-0.667401	-0.00446386	0.141978	0.282202	0.159977	-0.278943	0.110201	0.432573	220566	CGEN_HUM_1001174_1	10p15.1	Hs.97681	DNMT2	DNA (cytosine-5-)-methyltransferase 2
0.00107224	-0.00847907	0.132978	0.296317	0.230335	0.979164	0.0126719	-0.365073	0.152353	0.507945	0.638852	0.0461695	0.0152204	-0.0145269	0.3908	220662	CGEN_HUM_1001270_1	19p13.3	Hs.105463	SIRT6	sirtuin silent mating type information regulation 2 homolog 6 (S. cerevisiae)
-0.01892	0.356438	-0.432747	-0.299914	0.344598	0.018675	0.00918281	-0.475521	-0.304751	0.0278686	-0.000544927	0.020481	-0.482128	-0.297751	0.203347	220567	CGEN_HUM_1001175_1	14q24	Hs.54418	ABH	alkylation repair; alkB homolog
0.0681958	-0.148084	0.137928	0.221338	-0.168687	0.308878	-0.150228	-0.207804	-0.0553461	0.0889883	0.193863	-0.3974	-0.389899	0.0437164	-0.0435469	220663	CGEN_HUM_1001271_1	17q25	Hs.147472	DNAI2	dynein intermediate chain 2
0.0280078	-0.0477496	-0.0259343	-0.257207	-0.039096	-0.240821	-0.0920003	-0.146674	-0.351186	-0.0973012	-0.0805377	-0.125296	-0.0477155	-0.0970566	0.143294	220568	CGEN_HUM_1001176_1	16p13.3	Hs.79396	MPG	N-methylpurine-DNA glycosylase
-0.338255	-0.253899	0.266623	0.0162001	-0.391732	-0.14044	-0.284453	0.0682517	0.352478	0.020992	-0.0370888	-0.209663	0.16639	0.720294	-0.532349	220664	CGEN_HUM_1001272_1	17p11.1	Hs.135890	PF1	PHD zinc finger transcription factor
0.00465194	-1.49425	0.222552	-0.018052	0.0122457	0.0499459	-1.26828	0.535767	1.03077	0.45178	-0.194845	-0.987758	0.209966	-0.2689	0.208624	220749	CGEN_HUM_1001357_1	3q25.1	Hs.287382	KIAA1635	KIAA1635 protein
-0.0524768	-0.489579	0.415202	-0.0690298	-0.561927	0.036829	-0.166397	0.538224	0.0714121	-0.824912	-0.36774	-0.490833	0.211737	-0.428384	-0.847431	220845	CGEN_HUM_1001453_1	22q12.2	Hs.27801	ZNF278	zinc finger protein 278
0.18616	0.0233995	0.044552	-0.563762	-0.211171	0.319578	-0.0685896	0.453778	-0.462371	0.162987	0.0870651	0.0668671	0.551652	0.203477	0.389455	220750	CGEN_HUM_1001358_1	2p23	Hs.74002	NCOA1	nuclear receptor coactivator 1
-0.053287	0.109268	0.291984	0.0967829	-0.240322	-0.0569008	-0.069155	0.431015	0.0702382	-0.173829	-0.287591	-0.37071	0.201001	-0.345303	-0.143225	220846	CGEN_HUM_1002173_1	22q12.2	Hs.27801	ZNF278	zinc finger protein 278
-0.042561	-0.335446	0.817237	-0.0897807	-0.191853	-0.161126	0.0255253	0.572977	0.0058746	-0.261322	-0.243123	0.0145626	0.553682	-0.185851	-0.44794	220751	CGEN_HUM_1001359_1	1p35.3	Hs.172825	KIAA1037	KIAA1037 protein
0.47639	0.00429905	0.601623	0.130053	-0.0943839	0.0692362	-0.233566	0.394154	0.37596	-0.168322	0.00937467	-0.474094	-0.0155434	-0.0801767	-0.178389	220847	CGEN_HUM_1001455_1	22q12.2	Hs.27801	ZNF278	zinc finger protein 278
0.23795	0.651385		0.814303	0.471641	0.454039	-1.09286		0.7323	0.213186	0.372043			1.80969	-0.288199	220752	CGEN_HUM_1001360_1	13q31.1	Hs.184340	MBLL	C3H-type zinc finger protein; similar to D. melanogaster muscleblind B protein
0.000266631	-0.0327045		0.328428	0.117292	0.374589	-0.529853		0.346591	-0.137322	0.0747381	-0.639654		-0.128093	-0.3776	220848	CGEN_HUM_1001456_1	22q12.2	Hs.27801	ZNF278	zinc finger protein 278
0.153037	-0.112191	-0.110567	-0.22387	0.00645915	-0.0603378	-0.112022	-0.195836	-0.0735792	0.314659	-0.114289	-0.292312	0.0580754	0.0724407	0.396469	220753	CGEN_HUM_1001361_1	8q13.1	Hs.29131	NCOA2	nuclear receptor coactivator 2
0.272174	0.0135734	-0.443705	0.160974	0.438469	-0.0183091	0.0211968	-0.148944	0.191375	0.526359	0.0767594	-0.35758	-0.287457	0.249302	0.71504	220849	CGEN_HUM_1001458_1	22q12.2	Hs.27801	ZNF278	zinc finger protein 278
-0.00358399	-0.607703	-0.329881	-0.187354	0.386843	0.0483312	-0.690328	0.600873	0.210915	0.164208	-0.173285	-0.100725	0.293587	0.507515	0.389323	220754	CGEN_HUM_1001362_1	6p21.3	Hs.103106	LSM2	U6 snRNA-associated Sm-like protein
0.354304	-0.195449	-0.616375	-0.10662	0.523804	0.44182	-0.517467	-0.371316	0.183412	0.577925	0.0656865	-0.935677	-0.553133	0.0822349	0.54985	220850	CGEN_HUM_1001458_1	22q12.2	Hs.27801	ZNF278	zinc finger protein 278
0.341256	-1.67451	-0.634223	0.126803	-0.617699	0.171408	-0.599844	-0.221561	0.816451	0.289611	-0.408635	-0.721236	-0.44769	0.0579607	0.121127	220755	CGEN_HUM_1001363_1				Unknown
0.151004	-0.0330288	0.567134	-0.173034	-0.358812	-0.188252	0.0824744	0.305266	-0.333708	-0.221654	-0.162054	-0.125591	0.313227	-0.277898	-0.128956	220851	CGEN_HUM_1001459_1	5q	Hs.158301	PROP1	prophet of Pit1, paired-like homeodomain transcription factor
0.345845	0.0458576	-0.285792	-0.152269	0.716869	0.605134	0.16839	0.940938	0.470197	-0.241743	0.34205	-0.277743	-0.0260509	0.604317	0.595185	220756	CGEN_HUM_1001364_1	10	Hs.66762		Homo sapiens mRNA; cDNA DKFZp564A026 (from clone DKFZp564A026)
-0.150984	0.104832	-0.162634	-0.158923	-0.373634	0.0051053	-0.0182373	-0.0517896	-0.222392	0.0132952	-0.120575	-0.363154	-0.158383	-0.164124	0.184207	220852	CGEN_HUM_1001460_1	6p22.3	Hs.83484	SOX4	SRY (sex determining region Y)-box 4
0.129677	0.115976	1.20053	-0.0300496	-0.233577	-0.152677	0.00456911	1.13506	0.0584236	-0.120062	-0.337083	-0.246125	0.743216	-0.236045	-0.101632	220757	CGEN_HUM_1001365_1	12q13.13	Hs.76780	PPP1R1A	protein phosphatase 1, regulatory (inhibitor) subunit 1A
-0.261808	0.184962	0.422555	-0.151812	-0.11703	-0.272672	0	0.0801754	-0.305968	0.0773219	-0.538355	-0.113034	-0.0379009	-0.236253	0.0375253	220853	CGEN_HUM_1001461_1	8q24	Hs.23019	ZNF16	zinc finger protein 16 (KOX 9)
0.662301	0.046122	-1.14066	-0.00034074	0.344038	0.555734	-0.222647	-0.270173	0.0966823	0.651804	-0.0158429	-0.59224	-0.738926	0.581836	1.1522	220758	CGEN_HUM_1001366_1	12q24.33	Hs.23794	CHFR	checkpoint with forkhead and ring finger domains
0.374014	0.62586	-0.197819	0.611215	0.147248	-0.333038	0.163088	1.49653	0.572162	-0.224268	-0.651118	-0.0895832	-0.156573	0.764543	-0.106267	220854	CGEN_HUM_1001462_1				Unknown
0.295857	0.114504	-0.101259	-0.232987	0.776006	0.29938	0.148107	0.187605	0.0588937	0.540781	0.156255	0.00743909	-0.0422282	0.0141127	0.551933	220759	CGEN_HUM_1001367_1	19q13.3-q13.4	Hs.103521	SR-A1	serine arginine-rich pre-mRNA splicing factor SR-A1
-0.0637793	-0.0538406	-0.0815975	0.0869918	-0.324624	-0.257294	-0.0968977	0.0318002	0.0462206	-0.369033	0.228356	-0.168266	0.337964	0.0131499	-0.295608	220855	CGEN_HUM_1001463_1	1p34.3	Hs.112860	KIAA1353	KIAA1353 protein
0.523724		-0.305834			0.0807659		0.294927		-0.178719	-0.653397		0.0167237		0.104343	220760	CGEN_HUM_1001368_1	Xq22.1	Hs.223806	TAF7L	TAF7-like RNA polymerase II, TATA box binding protein (TBP)-associated factor, 50 kD
0.351705	-0.62796	-0.351572	-0.262734	-0.0163036	0.280219	-0.617727	0.145699	0.432027	-0.118364	0.033688	-0.590544	-0.233187	-0.275862	-0.206091	220856	CGEN_HUM_1001464_1	5q34-q35	Hs.89404	MSX2	msh homeo box homolog 2 (Drosophila)
-0.134387	-0.52338	0.129601	0.850389	0.605444	-0.046266	-0.543586	0.215666	1.0793	0.574539	-0.260426	-0.374027	0.225364	0.299358	0.336606	220569	CGEN_HUM_1001177_1	16p13.3	Hs.113221	DNASE1	deoxyribonuclease I
0.753258	-0.48094	0.5448	0.287449	-0.0741423	-0.101768	-0.248946	0.627334	0.227376	-0.0960451	-0.163124	-0.206154	0.116779	0.0241904	-0.146825	220665	CGEN_HUM_1001273_1				Unknown
0.272961	-0.0820778	0.0740405	0.547694	0.461503	0.130417	-0.183292	-0.151671	0.323675	0.225247	-0.00559466	-0.145141	-0.0992508	0.34048	0.457273	220570	CGEN_HUM_1001178_1	16p13.3	Hs.103503	DNASE1L2	deoxyribonuclease I-like 2
0.0423052	-0.164029	0.256349	0.00717795	-0.0866227	0.196624	-0.1643	0.253253	-0.148011	0.0780993	0.00607451	-0.274899	0.319381	0.0743815	-0.0146526	220666	CGEN_HUM_1001274_1	9q34.3	Hs.9100	LOC90120	hypothetical gene supported by AK023162
-0.385568	-0.370771	-0.0767251	-0.424696	-0.593978	-0.100761	-0.122315	0.0717638	-0.25071	-0.43844	0.057414	-0.127208	-0.00523012	-0.535766	-0.501828	220571	CGEN_HUM_1001179_1	Xq28	Hs.77091	DNASE1L1	deoxyribonuclease I-like 1
-0.0508303	0.081298	0.393489	-0.180491	-0.135313	-0.0534656	0.0848545	0.0866123	-0.156723	0.13316	-0.203141	0.186605	0.312443	-0.228231	-0.112242	220667	CGEN_HUM_1001275_1	2q31.2-q33.1	Hs.13340	HAT1	histone acetyltransferase 1
-0.110725	-0.262982	0.365263	0.100559	0.168555	-0.172899	-0.00535517	0.0954238	0.0971625	-0.0350661	-0.137465	-0.114739	0.0446284	-0.104037	0.0607246	220572	CGEN_HUM_1001180_1				Unknown
-0.22016	0.0713191	0.344268	0.0775084	-0.156004	0.0456327	0.0592601	0.371653	0.127404	0.107623	0.00831841	0.0321334	0.297659	0.158189	0.0932039	220668	CGEN_HUM_1001276_1	13q11-q13	Hs.111988	SET07	PR/SET domain containing protein 07
-0.0698984	0.124693	0.156851	-0.528221	-0.220881	0.0557954	0.0883866	-0.0675981	-0.194468	-0.0396107	0.170658	-0.18095	0.0779396	-0.0935292	0.117996	220573	CGEN_HUM_1001181_1	12p13-p12.2	Hs.89571	RAD52	RAD52 homolog (S. cerevisiae)
-0.192384	0.104988	-0.0551071	-0.28936	0.13589	-0.124036	0.235698	0.069674	-0.271438	0.140079	0.0402695	0.34781	0.479229	-0.661462	0.0179098	220669	CGEN_HUM_1001277_1	3p21	Hs.44143	PB1	polybromo 1
-0.367413	-0.171872	0.137836	-0.0142963	-0.388013	-0.223226	-0.0329346	0.36954	-0.198939	-0.34285	-0.379921	-0.019723	0.587447	-0.377717	-0.178651	220574	CGEN_HUM_1001182_1				Unknown
0.567734	-0.734592	-1.14602	0.140275	0.634356	0.0898947	-0.83397	-0.986022	0.704142	0.587107	0.0530164	-1.13633	-0.75402	0.366922	1.09065	220670	CGEN_HUM_1001278_1	2q23-q24	Hs.8383	BAZ2B	bromodomain adjacent to zinc finger domain, 2B
0.789658	-0.555016	0.693597	0.443503	0.418299	0.40262	-0.336618	0.583344	0.963314	0.189028	-0.0674984	-0.368452	0.436265	0.202682	-0.0177423	220575	CGEN_HUM_1001183_1				Unknown
-0.111626	-0.414448	0.185653	0.337455	0.0917896	-0.130095	-0.0060098	0.106521	0.510803	0.422622	-0.703898	-0.125227	0.136572	0.0163921	0.144222	220671	CGEN_HUM_1001279_1	22q13.31	Hs.144505	DKFZP566F054	DKFZP566F0546 protein
0.0798083	0.0753406	0.405397	0.240446	0.209829	-0.094303	0.100663	0.200354	0.176898	-0.0811413	-0.065748	0.202306	0.0386525	-0.0236659	0.12384	220576	CGEN_HUM_1001184_1	7q33	Hs.147710	KIAA1466	KIAA1466 protein
0.45334	-0.0377016	0.444505	0.0864309	0.0226684	-0.148998	0.146109	0.35713	-0.093195	-0.0984302	-0.173252	0.100321	0.356487	-0.100055	-0.186859	220672	CGEN_HUM_1001280_1	12q24.3-qter	Hs.277401	BAZ2A	bromodomain adjacent to zinc finger domain, 2A
-0.19279	-0.389935	-0.198068	0.129208	0.445746	0.0515481	-0.236376	-0.305124	0.100455	-0.224686	0.173044	-0.173506	-0.291147	0.306106	0.289911	220577	CGEN_HUM_1001185_1	1q42.1	Hs.96247	TSNAX	translin-associated factor X
-0.10038	0.320293	-0.407377	-0.0612683	0.802907	-0.0483224	0.155295	-0.252194	-0.365139	1.08495	-0.00798821	-0.0463763	-0.229315	0.409082	0.557452	220673	CGEN_HUM_1001281_1	13q12	Hs.337757	HMG1	high-mobility group (nonhistone chromosomal) protein 1
-0.217115	-0.522713	0.272707	0.0196695	0.253192	-0.0399624	-0.0134436	0.381347	0.0937551	0.223903	-0.045693	-0.289084	0.232159	-0.129411	0.072342	220578	CGEN_HUM_1001186_1	11q14	Hs.82502	POLD3	polymerase (DNA directed), delta 3
-0.265656	-0.165355	0.577173	0.171532	-0.619863	-0.215604	0.0454988	0.349435	0.0927647	-0.195524	-0.103502	-0.0873878	0.259748	0.202113	-0.204777	220674	CGEN_HUM_1001282_1	4q21.3	Hs.70266	KIAA0905	yeast Sec31p homolog
-0.291705	-0.189192	0.170709	-0.0528519	-0.00581671	-0.167986	0.26983	0.167194	-0.126656	-0.0962223	-0.136711	-0.139246	0.284584	-0.38932	0.0101484	220579	CGEN_HUM_1001187_1	1q42-q43	Hs.47504	EXO1	exonuclease 1
0.22579	-0.358565	0.0474849	-0.509787	-0.287374	-0.0171987	-0.127324	0.00497555	0.0475404	0.155616	-0.0664751	-0.0343824	0.0148755	-0.431825	0.000746709	220675	CGEN_HUM_1001283_1				Unknown
-0.0744849	0.291656	-0.676063	-0.367268	0.121426	0.0999928	0.00924028	-0.294129	-0.379778	-0.087928	-0.0561086	-0.0201435	-0.0600242	-0.250599	0.0866405	220580	CGEN_HUM_1001188_1	17q22-q23	Hs.11393	RAD51C	RAD51 homolog C (S. cerevisiae)
0.314474	-0.37516	-0.485223	-0.320232	0.22347	0.221364	-0.413058	-0.488077	0.128629	0.37797	0.226498	-0.631229	-0.307589	0.512686	0.527493	220676	CGEN_HUM_1001284_1	19p13	Hs.23978	SAFB	scaffold attachment factor B
0.226447	-0.867981	0.128583	-0.147416	0.0765566	-0.028385	-0.909767	0.486645	0.218651	0.169771	-0.166634	-0.508215	-0.318348	-0.0748937	0.359868	220857	CGEN_HUM_1001465_1	13q12.3	Hs.77399	CDX2	caudal type homeo box transcription factor 2
0.221265	0.169032	0.54108	-0.237081	-0.349337	-0.249811	0.279109	0.0434046	-0.317999	-0.229506	0.0991567	0.497978	0.111406	-0.479878	-0.216741	220762	CGEN_HUM_1001370_1	12q24.11	Hs.197642	FLJ10388	hypothetical protein FLJ10388
0.180422	0.253217	-0.338842	0.0141406	0.261855	0.590668	0.0838126	-0.00618486	0.0603385	0.0299586	0.426894	0.288008	-0.000627759	-0.022096	0.0575459	220858	CGEN_HUM_1001466_1	18q21.31	Hs.104557	FLJ10697	hypothetical protein FLJ10697
0.0219523	0.187286	0.142634	0.00520687	-0.318657	0.203379	0.119207	0.151296	0.0583941	-0.234855	-0.0503912	0.140192	0.0710782	-0.0863074	-0.210609	220763	CGEN_HUM_1001371_1	6q16.1	Hs.76730	KIAA0301	KIAA0301 protein
-0.242722	-0.176804	0.0418476	-0.0664659	0.0613799	0.0653142	-0.296531	-0.0669006	-0.391594	0.06375	-0.211243	-0.239908	0.112467	-0.0514648	0.0588475	220859	CGEN_HUM_1001467_1				Unknown
0.338596	0.0326494	0.053935	-0.0636247	-0.0411043	0.212221	-0.106422	0.000838776	-0.264357	-0.115606	0.23946	-0.306978	-0.0115829	-0.00274384	-0.0147128	220764	CGEN_HUM_1001372_1	5q14.3	Hs.170098	KIAA0372	KIAA0372 gene product
0.0605571	0.0744845	0.862699	0.248998	0.321405	0.378074	-0.187307	0.590814	-0.264342	0.148667	0.249136	-0.0992815	-0.0880792	0.475983	0.146504	220860	CGEN_HUM_1001468_1	20q13.1-q13.2	Hs.48029	SNAI1	snail 1 homolog, zinc finger protein (Drosophila)
-0.139369	-0.245696	0.211919	0.0702628	0.152537	-0.345256	-0.0248216	0.110868	0.146459	0.0983236	-0.286568	0.125318	0.0206326	0.0241992	-0.308108	220765	CGEN_HUM_1001373_1	12q14.3	Hs.12871	LOC54104	hypothetical protein
0.0537427	0.409048	-0.104246	-0.0242559	0.29848	0.32923	0.034888	-0.0432857	0.0393017	0.0139088	0.590321	-0.0815969	0.0789191	0.165203	-0.319557	220861	CGEN_HUM_1001469_1				Unknown
-0.316403	0.495329			0.159646	0.155042			0.0444572	-0.499321	0.135678			0.402472	-0.643123	220766	CGEN_HUM_1001374_1	6q12	Hs.78893	KIAA0244	KIAA0244 protein
0.387079	-0.226227	-0.483357	0.161575	-0.0551261	0.140885	-0.97629	-0.430695	0.651474	0.0661587	-0.297744	-0.883519	-0.505399	0.383967	0.739795	220862	CGEN_HUM_1001470_1	9p21	Hs.166109	ELAVL2	ELAV (embryonic lethal, abnormal vision, Drosophila)-like 2 (Hu antigen B)
-0.160398	-0.292615	0.597228	0.234226	0.171359	-0.292077	-0.381556	0.424107	0.171687	0.0281021	-0.419159	0	0.536377	-0.110286	0.0506261	220767	CGEN_HUM_1001375_1	11p15	Hs.71618	POLR2L	polymerase (RNA) II (DNA directed) polypeptide L (7.6kD)
0.274306	-0.977711	0.13091	0.391883	0.0377642	-0.057009	-1.13291	0.0983431	0.335037	0.0296449	-0.181354	-0.90906	0.0235371	0.447426	0.461369	220863	CGEN_HUM_1001471_1	8q11.23	Hs.97984	SOX17	SRY (sex determining region Y)-box 17
0.472189	0.366683	0.395942	-0.509204	0.346951	-0.0269855	0.0288992	0.0235191	-0.177128	0.391809	0.0925669	0.171463	0.0400867	-0.125933	0.510981	220768	CGEN_HUM_1001376_1		Hs.306842		Homo sapiens cDNA: FLJ22734 fis, clone HUV00109
0.321973	0.408729		-0.104043	0.282308	0.275282	-0.197641		-0.155645	-0.314146	-0.201412	-0.0697707		-0.264908	-0.558895	220864	CGEN_HUM_1001472_1	19q13	Hs.70186	SUPT5H	suppressor of Ty 5 homolog (S. cerevisiae)
-0.337975	-0.253799	-0.37744	-0.259229	-0.145197	0.124089	-0.0366557	0.36928	-0.0735996	-0.439595	-0.0988495	0.0973187	0.0893808	-0.503488	-0.603315	220769	CGEN_HUM_1001377_1	10q22-q23	Hs.249212	RPC155	polymerase (RNA) III (DNA directed) (155kD)
-0.132027	-0.106419	0.293055	-0.118769	-0.618562	0.428065	-0.00382678	0.262429	-0.0351695	-0.35035	0.121596	-0.194831	0.271824	-0.00992816	-0.26392	220865	CGEN_HUM_1001473_1	1p34.3	Hs.137260	FLJ23151	hypothetical protein FLJ23151
-0.530543	-0.145458	0.230332	-0.318217	-0.954364	-0.103285	0.0576326	0.697891	0.206868	-0.0804601	-0.230606	-0.386466	0.615505	-0.0787533	-1.30059	220770	CGEN_HUM_1001378_1	2q35-q36	Hs.250655	PTMA	prothymosin, alpha (gene sequence 28)
-0.0664749	-0.25846	0.344875	-0.441759	-0.253261	0.65267	-0.183351	0.436512	0.171163	0.114679		-0.198227	0.0513525	0.132597	-0.583707	220866	CGEN_HUM_1001474_1	20	Hs.301532	CSRP2BP	CSRP2 binding protein
-0.189978	0.0881335	-0.0799833	-0.274788	0.266457	-0.0620507	0.2628	-0.32985	-0.120994	-0.105323	0.087756	0.111869	-0.249077	-0.0802273	-0.00666302	220771	CGEN_HUM_1001379_1	1	Hs.323246		Homo sapiens cDNA: FLJ22560 fis, clone HSI01610
-0.106971	0.0994898	-0.0579058	-0.301986	0.00976868	0.289516	-0.0139565	-0.113742	-0.068285	-0.207923	0.332844	0.149443	0.302572	-0.212539	-0.330168	220867	CGEN_HUM_1001475_1	1p34.1	Hs.1837	POU3F1	POU domain, class 3, transcription factor 1
-0.354798	0.226447	0.293909	-0.0555608	-0.746569	-0.29202	0.188708	0.613197	-0.0508365	-1.15768	-0.175204	0.0632074	0.392454	-0.0913517	-0.964952	220772	CGEN_HUM_1001380_1	19p13.3	Hs.153880	POLRMT	polymerase (RNA) mitochondrial (DNA directed)
0.378909	-0.281685	-0.464905	0.232969	-0.0250782	0.221293	-0.875425	-0.574773	0.589229	0.126481	0.0751663	-0.969059	-0.449377	0.337183	0.599923	220868	CGEN_HUM_1001476_1	17q21-q22	Hs.98428	HOXB6	homeo box B6
0.0740857	0.00808002	0.91361	0.228009	-0.51442	-0.0605967	-0.0294898	0.567658	0.446962	-0.138493	0.096863	0.459809	0.731884	-0.34547	-0.980429	220581	CGEN_HUM_1001189_1	1p36.3-p36.2	Hs.338207	FRAP1	FK506 binding protein 12-rapamycin associated protein 1
0.0606342	0.00305656	-0.154045	-0.0862411	-0.0625366	-0.0402722	-0.168759	-0.146376	-0.00998409	0.0106245	-0.0757978	-0.0452215	0.0553908	-0.0141357	0.0138426	220677	CGEN_HUM_1001285_1	19p13.3	Hs.159384	KIAA0138	KIAA0138 gene product
0.264682	0.654566	0.145089	-0.0442036	-0.57689	0.299028	0.169715	-0.0249712	0.250478	-0.0434705	0.429491	0.467552	0.238497	0.0248832	-0.345376	220582	CGEN_HUM_1001190_1	2q21.1	Hs.75066	TSN	translin
-0.112589	-0.0872995	0.0752795	0.205366	-0.236521		0.0489417	-0.114454	0.450339	0.18217	0.162577	0.210141	0.112679	0.334305	-0.430201	220678	CGEN_HUM_1001286_1	10q11.2	Hs.183752	MSMB	microseminoprotein, beta-
-0.289118	-0.111432	0.0426671	0.124516	0.109599	-0.00243493	0.15748	-0.104833	0.0380469	-0.0718465	-0.223204	0.241063	0.11615	0.17097	0.0386693	220583	CGEN_HUM_1001191_1	15q15.1	Hs.343807	RAD51	RAD51 homolog (RecA homolog, E. coli) (S. cerevisiae)
-0.0693394	0.134526	-0.331316	0.341594	0.212806	-0.0168408	-0.0758134	-0.448834	0.360351	-0.134068	-0.145973	0.130212	-0.273118	0.254169	-0.1156	220679	CGEN_HUM_1001287_1	10p13	Hs.85567	SUV39H2	suppressor of variegation 3-9 (Drosophila) homolog 2; hypothetical protein FLJ23414
-0.177265	0.0120566	-0.111638	0.285803	-0.16715		-0.097055	-0.477673	0.19318	-0.351224	-0.0835528	-0.194096	-0.144246	0.42284	-0.49579	220584	CGEN_HUM_1001192_1	Xp22.33	Hs.9933	ALTE	Ac-like transposable element
0.0463566	-0.013199	0.348825	0.0792698	0.25375	0.41703	-0.0374116	-0.184504	0.0330236	0.0256763	0.398807	-0.0536285	-0.00632762	-0.0424928	-0.0661021	220680	CGEN_HUM_1001288_1	15q21.2	Hs.331328	FLJ13213	hypothetical protein FLJ13213
0.485973	0.238063	0.283619	-0.029522	0.0823993	0.395293	-0.0124178	0.200379	-0.132791	-0.0119208	0.33119	-0.0363948	0.139379	-0.157649	0.13208	220585	CGEN_HUM_1001193_1	7q21.3	Hs.1898	PON1	paraoxonase 1
-0.00772864	0.0485599	-0.240822	-0.419078	0.141604	0.173846	0.0527671	-0.311134	-0.311146	0.198262	0.0719357	-0.121502	-0.454533	-0.195129	-0.0569952	220681	CGEN_HUM_1001289_1	16p13.11	Hs.26484	HIRIP3	HIRA interacting protein 3
0.0161114	0.172328	0.221094	-0.11472	0.328291	-0.00909562	0.0992308	0.0625879	-0.188969	0.287591	0.0869556	-0.0689879	0.131547	0.172923	0.240881	220586	CGEN_HUM_1001194_1	7q21.3	Hs.169857	PON2	paraoxonase 2
-0.0505231	-0.222479	-0.548642	-0.266729	-0.514763	0.103718	-0.42458	-0.330643	-0.071866	-0.464039	-0.0822319	-0.582616	-0.261342	-0.15087	-0.0683934	220682	CGEN_HUM_1001290_1	14q32.3	Hs.101448	MTA1	metastasis associated 1
-0.0305974	-0.293549	0.260781	0.0715672	-0.255096	0.0689165	-0.0565737	0.294564	0.277279	-0.152851	0.155155	-0.0247594	0.199227	-0.117133	-0.448228	220587	CGEN_HUM_1001195_1	3pter-3p25.1	Hs.265855	SETMAR	SET domain and mariner transposase fusion gene
-0.168477	-0.138627	-0.519281	-0.0894938	-0.0461526	-0.00589476	-0.483735	-0.417449	-0.0738392	0.407085	-0.24902	-0.136596	-0.472064	-0.0415443	0.362356	220683	CGEN_HUM_1001291_1	11q12-q13.1	Hs.173043	MTA1L1	metastasis-associated 1-like 1
-0.0742104	0.226864	0.263034	-0.059123	0.0330885	-0.214345	-0.0298337	0.0848777	-0.10745	0.0298558	-0.186995	0.164292	0.0563196	0.10889	-0.061182	220588	CGEN_HUM_1001196_1				Unknown
0.37079	-0.0305256	-0.878016	0.498324	-0.548367		-0.0287037	-0.920785	0.207962	0.237479	0.649574	-0.105648	-0.603311	-0.125297	0.0390753	220684	CGEN_HUM_1001292_1	17q11.2	Hs.12303	SUPT6H	suppressor of Ty 6 homolog (S. cerevisiae)
-0.288137	-0.198472	0.0313757	0.202977	0.00924345	-0.018855	-0.183318	-0.369636	-0.151822	-0.0714329	-0.21773	0.0779488	-0.107988	-0.00750131	-0.392372	220589	CGEN_HUM_1001197_1	9	Hs.347340	LOC51580	H-2K binding factor-2
-1.10191			0.17604	-0.234906	-0.942991				-0.183602	-0.313386			0.720507	-0.324215	220685	CGEN_HUM_1001293_1	1p35-p33	Hs.346868	EBNA1BP2	EBNA1 binding protein 2
0.160802	0.125051	-0.313489	0.121755	0.0811221		0.259655	-0.668997	-0.0620312	0.332253	0.475204	-0.00636689	-0.195281	0.340029	0.0379701	220590	CGEN_HUM_1001198_1	7q21.3	Hs.296259	PON3	paraoxonase 3
	0.058109	-0.343394	0.241356			0.208315	-0.229635	0.0879059	-0.312014		-0.217628	-2.75868	0.0343217	-0.723389	220686	CGEN_HUM_1001294_1	17q	Hs.77254	CBX1	chromobox homolog 1 (HP1 beta homolog Drosophila )
0.0350554	-0.112712	-0.249096	0.163693	0.17312	0.748255	-0.343464	-0.498352	0.0998072	0.172699	0.699951	-0.65996	-0.728098	0.0573782	0.0634288	220591	CGEN_HUM_1001199_1	22q13.33	Hs.13604	KIAA0637	KIAA0637 gene product
0.424637	-0.261166	-0.341037	-0.617255	0.273289	0.980796	-0.224542	-0.106289	-0.206902	0.457036	0.732958	-0.567696	-0.60707	-0.160377	0.226807	220687	CGEN_HUM_1001295_1	Xq13	Hs.112272	HDAC8	histone deacetylase 8
0.495162	0.0780025	-0.292351	-0.245701	-0.115811	0.183089	0.194613	-0.261372	-0.528087	-0.538108	0.430954	-0.257845	-0.247773	0.350339	-0.241019	220592	CGEN_HUM_1001200_1	22q11.23	Hs.159971	SMARCB1	SWI/SNF related, matrix associated, actin dependent regulator of chromatin, subfamily b, member 1
-0.0202298	-0.393496	-0.467493	-0.116582	0.275883	-0.0683997	-0.864087	-0.297479	0.115123	0.448458	-0.163846	-1.12239	-0.267243	-0.101556	0.349208	220688	CGEN_HUM_1001296_1	7p15.2	Hs.278554	CBX3	chromobox homolog 3 (HP1 gamma homolog, Drosophila)
0.143856	-0.552349	-0.448558	-0.344384	2.19237	0.06396	-0.786442	0.0230177	-0.135945	1.81916	0.0249457	-0.469342	0.555186	0.835128	2.41214	220773	CGEN_HUM_1001381_1	5q31	Hs.155188	TAF7	TAF7 RNA polymerase II, TATA box binding protein (TBP)-associated factor, 55 kD
0.538162	-0.344091	0.469048	0.0105448	-0.218854	0.115175	0.0112731	0.615412	0.151193	-0.288547	-0.230441	-0.159941	0.282244	-0.0501055	-0.288818	220869	CGEN_HUM_1001477_1	8p23	Hs.99829	PINX1	PIN2-interacting protein 1
-1.93793	1.24351		0.427993		-1.49105	-0.189594	0.121234	-0.218283	-0.565656	-0.70968	-0.0502374	0.935033	-0.715641	-0.434876	220774	CGEN_HUM_1001382_1	2p24.3	Hs.145365	KIAA1336	KIAA1336 protein
0.229877	-0.0191884	0.318088	0.19384	-0.272011	-0.0630194	0.0474915	-0.0311415	0.0852709	-0.357344	-0.141014	0.00062826	0.229942	-0.157316	-0.204304	220870	CGEN_HUM_1001478_1	19q13.43	Hs.31844	FLJ12586	hypothetical protein FLJ12586
-0.0610851	-0.252375	0.683548	-0.166573	-0.151671	-0.0709196	-0.124075	0.346115	-0.248677	-0.256687	-0.0806249	-0.0261742	0.818727	-0.736174	-0.38141	220775	CGEN_HUM_1001383_1	15q13.3	Hs.184693	TCEB1	transcription elongation factor B (SIII), polypeptide 1 (15kD, elongin C)
0.213772	-0.0540068	0.649354	-0.0906918	-0.226406	-0.182555	-0.00546155	0.246165	-0.216685	-0.388341	-0.145711	-0.190203	0.103099	-0.109127	0.292894	220871	CGEN_HUM_1001479_1	16p11.2	Hs.102928	FLJ13479	hypothetical protein FLJ13479
-0.155433	0.462121		-0.0285154		0.333801	-0.799621		0.119918	-0.628051	0.0257854	-0.359461		-0.240886	-0.0683475	220776	CGEN_HUM_1001384_1	3p21.31	Hs.30127	HSPC226	hypothetical protein
-0.0233956	0.224161	0.576636	0.391148	0.167469	-0.107014	-0.27578	0.962947	0.470013	-0.148414	-0.198274	-0.118734	0.390983	0.415348	-0.41651	220872	CGEN_HUM_1001480_1	3	Hs.306521		Homo sapiens mRNA; cDNA DKFZp547N024 (from clone DKFZp547N024)
0.220236	-0.188264	0.5351	-0.331746	0.0963934	0.293677	-0.0463638	0.095687	0.0569637	0.306501	0.0731947	-0.32293	0.18617	-0.440068	0.178297	220777	CGEN_HUM_1001385_1	1p36.22	Hs.162196	FLJ20321	hypothetical protein FLJ20321
0.000357678	0.363534	0.283609	-0.286257	-0.733316	-0.345551	0.0826508	0.216696	-0.227494	-0.372609	-0.121991	0.0676114	0.47371	-0.36688	-0.334315	220873	CGEN_HUM_1001481_1	6p21.33-p21.31	Hs.44720	P1P373C6	hypothetical protein P1 p373c6
-0.166849	-0.473302	-0.0373736	-0.680554	-0.469987	-0.143127	-0.192874	0.232023	0.0479898	-0.1646	-0.363283	-0.0350248	0.359856	-0.674252	-1.01836	220778	CGEN_HUM_1001386_1	4q12	Hs.296014	POLR2B	polymerase (RNA) II (DNA directed) polypeptide B (140kD)
0.218121	-0.625912	-0.244247	0.508966	0.335396	-0.371331	-0.836649	0.0310725	0.811346	0.4798	-0.532652	-0.458696	-0.40798	0.136046	1.12067	220874	CGEN_HUM_1001482_1	19p13.2	Hs.1701	ELAVL3	ELAV (embryonic lethal, abnormal vision, Drosophila)-like 3 (Hu antigen C)
1.30407	-0.778948	0.749882	0.0554885	0.0621635	-0.273565	-0.590155	0.510518	0.65415	-0.242142	-0.176745	-0.412224	0.535442	-0.0411128	-0.0381056	220779	CGEN_HUM_1001387_1		Hs.42796	KIAA1281	KIAA1281 protein
0.464758	-0.836393	0.330699	0.211113	-0.0369383	0.0269239	-0.30382	0.629104	0.467642	-0.161479	-0.544159	-0.227894	0.145781	0.165464	-0.156349	220875	CGEN_HUM_1001483_1	11q13.2	Hs.147554	FLJ23392	hypothetical protein FLJ23392
-0.389662	-0.13228	0.230958	-0.46973	-0.100387	-0.251847	0.127538	0.208828	-0.122468	0.168134	-0.171526	-0.264721	0.0761578	-0.106108	-0.104884	220780	CGEN_HUM_1001388_1	2q33.3	Hs.119908	NOP5/NOP58	nucleolar protein NOP5/NOP58
0.158178	0.0698515	-0.30692	-0.199723	-0.103382	0.108148	-0.0709999	-0.223328	-0.174867	0.171168	0.0859337	-0.417787	-0.167997	-0.131178	0.784323	220876	CGEN_HUM_1001484_1	4q28	Hs.82143	ELF2	E74-like factor 2 (ets domain transcription factor)
-0.0847232	-0.0558453	0.0558845	-0.0660339	-0.0197873	-0.0836446	-0.311224	-0.0363476	-0.174661	-0.0564219	-0.107013	0.085628	0.243801	-0.0259864	-0.0154136	220781	CGEN_HUM_1001389_1	13q14.11	Hs.181112	HSPC126	HSPC126 protein
0.000451054	0.227957	0.0257584	-0.224283	-0.00615814	-0.1078	-0.333411	0.351987	-0.110407	-0.00538693	-0.180963	-0.284	-0.261172	-0.181158	0.465383	220877	CGEN_HUM_1001485_1	3p12-qter	Hs.271079	ZNF80	zinc finger protein 80 (pT17)
-0.112087	0.0797166	0.288164	0.0470273	-0.0868558	-0.045097	-0.495793	0.665922	0.359335	-0.106626	-0.140765	-0.457594	-0.0237377	0.212361	0.255232	220782	CGEN_HUM_1001390_1	7q22.1	Hs.6351	CPSF4	cleavage and polyadenylation specific factor 4, 30kD subunit
0.103619	0.241214	0.868644	0.411226	-0.544328	0.0950657	-0.0656677	0.750105	0.233184	-0.588346	-0.266892	0.251149	0.583157	0.240628	-0.485139	220878	CGEN_HUM_1001486_1	10p15-p14	Hs.123647	KIN	KIN, antigenic determinant of recA protein homolog (mouse)
0.207667	-0.164048	0.398459	-0.450233	-0.119542	-0.243304	-0.194579	0.277021	-0.44073	0.00226076	0.131414	-0.35712	0.323054	-0.377695	0.242257	220783	CGEN_HUM_1001391_1	12p12.1-p11.2	Hs.179982	TP53BPL	tumor protein p53-binding protein
0.143608	-0.451874	-0.229837	0.0179704	-0.0257907	0.659884	-0.501039	-0.00840804	0.203513	0.524288	0.509879	-0.922418	-0.0699343	-0.113644	0.795082	220879	CGEN_HUM_1001487_1	11q13	Hs.283565	FOSL1	FOS-like antigen 1
-0.897905					-1.54179				0.0286622						220784	CGEN_HUM_1001392_1	19q13.42	Hs.183438	PRPF31	PRP31 pre-mRNA processing factor 31 homolog (yeast)
0.398485	-0.846851	-0.308615	0.16935	0.364168	0.347502	-1.19214	0.239715	0.332458	-0.246672	0.229268	-0.347947	-0.325897	0.208174	0.810631	220880	CGEN_HUM_1001488_1	12	Hs.306808		Homo sapiens cDNA: FLJ21735 fis, clone COLF3350
0.456646	-0.580806	-0.755585	0.790547	1.40458	0.166903	-0.728113	-0.352565	1.10128	1.06083	0.267556	-0.931809	-0.0831898	0.997432	1.78115	220593	CGEN_HUM_1001201_1	1p36.11	Hs.174174	KIAA0601	KIAA0601 protein
0.142032	-0.492596	-0.0422012	0.487539	0.349942	0.140397	-0.585424	0.132992	0.424046	0.385329	-0.151313	-0.712151	-0.0169166	0.512072	0.504338	220689	CGEN_HUM_1001297_1	12q13.13	Hs.89232	CBX5	chromobox homolog 5 (HP1 alpha homolog, Drosophila)
-0.0516665	0.128952	0.0772582	0.272326	0.48159	-0.185614	0.270432	0.589136	-0.132886	0.233762	-0.115477	0.179081	-0.0829016	-0.335261	0.229193	220594	CGEN_HUM_1001202_1	11p15.5	Hs.4992	TSSC1	tumor suppressing subtransferable candidate 1
0.283654	-0.166421	0.185884	0.507063	0.377451	0.124251	-0.0154024	0.0420506	0.236549	0.824349	-0.109862	-0.114727	0.247086	0.916924	0.768616	220690	CGEN_HUM_1001298_1	11q12.1	Hs.25723	SSSCA1	Sjogren's syndrome/scleroderma autoantigen 1
-0.0363747	-0.18696	0.0912086	-0.0929935	-0.0779466	-0.0646909	-0.0932044	-0.352103	-0.0855951	0.165853	0.00495059	0.0657703	-0.0242187	0.0870332	0.203662	220595	CGEN_HUM_1001203_1	1p35.2	Hs.82037	TAF12	TAF12 RNA polymerase II, TATA box binding protein (TBP)-associated factor, 20 kD
-0.0257414	0.150177	-0.0898387	-0.062631	0.0745184	-0.0844815	0.0296421	-0.250905	-0.256214	-0.0581242	0.0869659	-0.107007	-0.1306	0.0536035	-0.00276478	220691	CGEN_HUM_1001299_1	Xq13	Hs.66180	NAP1L2	nucleosome assembly protein 1-like 2
0.498454	-0.325853	0.698935	0.199136	0.143447	-0.0495866	0.112017	0.403207	-0.0280267	-0.00157191	-0.0249131	0.103032	0.340729	-0.0288846	0.0207451	220596	CGEN_HUM_1001204_1				Unknown
-0.381267	-0.202093	0.102729	-0.131398	-0.109537	-0.0683386	0.374253	0.0659338	0.0670776	0.00194149	-0.00600636	0.112362	0.0383506	-0.251944	0.306301	220692	CGEN_HUM_1001300_1	12p12	Hs.36727	H2AFJ	H2A histone family, member J
0.00354861	-0.138408	0.180545	0.117916	-0.167127	-0.0807582	-0.114631	0.0426598	-0.0792215	-0.106301	0.0463704	-0.0987316	0.152527	0.0734788	0.159213	220597	CGEN_HUM_1001205_1	12q24.31	Hs.154525	KIAA1076	KIAA1076 protein
-0.13243	-0.24129	-0.103733	-0.467101	0.1171	-0.0673323	0.124327	-0.394476	-0.0910043	0.355808	0.0273655	-0.0263799	-0.285294	-0.428893	0.144487	220693	CGEN_HUM_1001301_1	4q24	Hs.119192	H2AFZ	H2A histone family, member Z
0.362623	-0.0493949	-0.584792	-0.314483	0.22992	0.371655	0.0810053	-0.272607	-0.314752	-0.144872	0.558731	-0.079398	-0.252781	-0.236197	0.463377	220598	CGEN_HUM_1001206_1				Unknown
0.192305	-0.565156	-1.04109	0.26283	0.364898	-0.095021	-0.561078	-0.876627	0.788631	0.453114	-0.17358	-0.943028	-0.680257	0.887504	0.499537	220694	CGEN_HUM_1001302_1	Xq21.3-q22	Hs.21365	NAP1L3	nucleosome assembly protein 1-like 3
0.234226	-0.481212	0.297031	0.0663641	-0.16446	0.187963	-0.35677	0.763889	0.677522	-0.243794	0.155022	-0.534207	0.225776	0.0825538	-0.0689123	220599	CGEN_HUM_1001207_1	6q14.3	Hs.77558	TRIP7	thyroid hormone receptor interactor 7
0.017386	-0.273781	0.0986701	0.272427	0.261774	-0.0194354	-0.13007	0.433672	0.0917905	0.023459	-0.0778586	-0.0626075	0.192645	0.264645	0.0197366	220695	CGEN_HUM_1001303_1	3q21.1	Hs.29169	FLJ22623	hypothetical protein FLJ22623
-0.314705		0.158853	0.337633	0.354996	-0.143366		0.306396	0.276188	0.153796	-0.30898		0.0196222	-0.257369	0.210409	220600	CGEN_HUM_1001208_1	11cen-q12.1	Hs.343877	FLJ20039	hypothetical protein FLJ20039
-0.121489	-0.0192374	0.249804	-0.493622	-0.234068	0.084951	0.0699819	-0.0207237	-0.279794	0.2776	-0.0269348	0.0446202	0.210618	-0.379284	-0.174173	220696	CGEN_HUM_1001304_1	12q15	Hs.302649	NAP1L1	nucleosome assembly protein 1-like 1
0.483989	-0.0517092	-0.342865	0.150135	0.17533	0.245327	-0.0851631	-0.177095	0.222583	0.337017	0.0843402	-0.341143	-0.0694175	0.71466	0.740676	220601	CGEN_HUM_1001209_1	1p36.1-p35	Hs.123090	SMARCF1	SWI/SNF related, matrix associated, actin dependent regulator of chromatin, subfamily f, member 1
0.252378	0.288653		-0.53438	-0.213253	0.0246635	0.215537		-0.415651	0.311891	0.125914	0.258694		-0.213624	-0.100436	220697	CGEN_HUM_1001305_1	11p15.5	Hs.300076	SLC22A1LS	solute carrier family 22 (organic cation transporter), member 1-like antisense
0.361117	-0.401354	0.720469	-0.168726	0.0585843	0.157729	-0.39124	0.982244	-0.254388	-0.04932	0.269194	-0.450442	0.528999	-0.193199	0.192682	220602	CGEN_HUM_1001210_1	3q26.31	Hs.231977	FLJ12729	hypothetical protein FLJ12729
-0.67619	-0.229522	0.424177	0.185952	0.0649127	-0.0634485	-0.191863	0.288018	-0.216617	-0.0858824	-0.102712	-0.34414	0.325122	0.0930837	0.372254	220698	CGEN_HUM_1001306_1				Unknown
-0.439975	-0.0769438	-0.193483	-0.183783	-0.103276	-0.340016	0.129903	-0.299526	-0.195108	0.0446213	-0.14003	-0.143867	0.00405146	0.243584	1.00502	220603	CGEN_HUM_1001211_1	1q44	Hs.25132	KIAA0470	KIAA0470 gene product
-0.157235	-0.161773	-0.129422	-0.425636	-0.0664237	-0.192486	0.256739	-0.469714	-0.165091	0.482974	-0.0438366	0.0630565	-0.41318	-0.785414	-0.255554	220699	CGEN_HUM_1001307_1	2p24-p21	Hs.1594	CENPA	centromere protein A (17kD)
0.496655	0.214223	0.349532	0.0697973	0.09307	0.147771	0.115196	0.915846	-0.159337	-0.166143	0.0485187	0.0909437	0.803184	-0.192097	0.0330665	220604	CGEN_HUM_1001212_1	16q22.3	Hs.85969	FLJ12270	hypothetical protein FLJ12270
0.875068	-0.889353	-1.65267	0.648838	0.602651	0.300489	-1.15655	-1.3526	1.00277	0.796259	0.162899	-1.32599	-0.980365	1.29106	1.11677	220700	CGEN_HUM_1001308_1	11q23.2-q23.3	Hs.147097	H2AFX	H2A histone family, member X
0.00780044	-0.137009	0.333842	-0.058918	-0.137698	-0.0686267	-0.159741	0.47933	-0.0215913	-0.0112032	-0.0572524	-0.0374003	0.283317	-0.0807994	-0.265236	220785	CGEN_HUM_1001393_1	18q12	Hs.180933	CGBP	CpG binding protein
0.748645	-0.673008	-0.289013	-0.209187	0.222775	0.0817305	-0.811507	0.15736	-0.115441	-0.116495	0.231742	-0.58199		-0.164464	0.620543	220881	CGEN_HUM_1001489_1	11q12.1	Hs.105850	KIAA0404	KIAA0404 protein
0.470098	-0.151385	0.185113	-0.649324	-0.478598	0.279266	0.138524	0.701432	-0.107902	-0.18793	0.376015	0.0908244	0.113822	-0.263837	-0.403158	220786	CGEN_HUM_1001394_1	Xq26.1	Hs.35225	FLJ11316	hypothetical protein FLJ11316
-0.143075	0.292368	-0.145232	-0.331713	0.648316	-0.00349679	0.366122	0.628261	-0.284777	0.403199	-0.0537815	0.363389	0.039441	-0.314804	0.295428	220882	CGEN_HUM_1001490_1	10q26.1	Hs.202095	EMX2	empty spiracles homolog 2 (Drosophila)
-0.052236	0.0387956	-0.122679	-0.13201	0.186211	-0.279271	0.046431	-0.226684	-0.182561	-0.360816	-0.322091	0.0141532	-0.125482	-0.108356	-0.0619927	220787	CGEN_HUM_1001395_1	14q32.11	Hs.118795	FLJ10008	hypothetical protein FLJ10008
-0.134716	-0.119986	-0.0984979	-0.162598	-0.463055	0.360603	-0.0877169	0.0602693	0.0771664	-0.494082	0.0534393	-0.361241	-0.0827064	0.254055	-0.261977	220883	CGEN_HUM_1001491_1	5q31.1	Hs.326035	EGR1	early growth response 1
-0.784308	-0.243023	0.192371	-0.197571	0.0914431	0.445758	-0.156099	0.519866	-0.166333	-0.395356	0.0793909	-0.606787	0.490387	0.0267578	-0.832863	220788	CGEN_HUM_1001396_1	20p13	Hs.296585	NOL5A	nucleolar protein 5A (56kD with KKE/D repeat)
0.323066	0.162397	0.15546	-0.0124825	0.179626	0.0808448	-0.162675	0.127763	-0.457806	0.0213411	0.196858	0.0449797	-0.735408		0.624339	220884	CGEN_HUM_1001492_1	14q12-q13	Hs.299867	HNF3A	hepatocyte nuclear factor 3, alpha
-0.325846	0.0605865	0.291698	0.100505	0.23686	-0.0948592	-0.0281547	0.194554	0.102645	0.0275979	-0.112958	0.221156	0.083275	-0.0209693	-0.102292	220789	CGEN_HUM_1001397_1	10	Hs.29809		Homo sapiens mRNA; cDNA DKFZp434C185 (from clone DKFZp434C185)
-0.159219	0.196195	-0.261038	-0.11308	0.125964	-0.261171	0.28871	-0.31826	0.143818	0.120232	-0.144288	0.138125	-0.040323	0.152417	-0.0315586	220885	CGEN_HUM_1001493_1	3	Hs.206259		Homo sapiens mRNA for KIAA1190 protein, partial cds
-0.191709	0.138469	-0.009703	-0.0246621	-0.129481	-0.13321	0.165297	-0.215214	0.00665349	0.0454743	0.0448542	0.107278	0.0060594	0.117729	0.0115472	220790	CGEN_HUM_1001398_1	2p21	Hs.131728	KIAA1140	KIAA1140 protein
-0.121167	0.0210758	-0.330467	0.393747	0.303888	0.0743919	-0.326436	-0.275957	-0.0701107	0.2732	0.0314266	-0.582421	0.0165969	0.65399	0.353089	220886	CGEN_HUM_1001494_1	11q23	Hs.234282	VPS11	vacuolar protein sorting 11 (yeast)
0.3229	-0.660474	0.170285	0.174304	-0.140076	0.0393532	-0.548364	0.342732	0.393455	0.0904641	-0.079083	-0.375598	0.176033	-0.215226	-0.166261	220791	CGEN_HUM_1001399_1	Xq13	Hs.211607	TNRC11	trinucleotide repeat containing 11 (THR-associated protein, 230 kD subunit)
0.15849	-0.48589	-0.415498	0.228864	0.075195	0.246409	-0.539161	-0.154498	-0.0151465	-0.0282346	0.236649	-0.436278	-0.633753	-0.0950536	0.472602	220887	CGEN_HUM_1001495_1	1	Hs.7299		Novel human gene mapping to chomosome 1
0.767802	0.642309		-0.185864	1.289	0.569298	0.79388		0.22414	0.263718	0.672866	0.500514		0.142956	0.91832	220792	CGEN_HUM_1001400_1	19q13.33	Hs.72134	C19orf7	chromosome 19 open reading frame 7
-0.152521	0.350744	-0.779172	0.634232	0.414899	0.316037	0.419293	-0.399781	0.248004	0.43406	0.0792716	0.193415	-0.868022	0.357607	0.170125	220888	CGEN_HUM_1001496_1	11	Hs.221600		Homo sapiens mRNA for FLJ00101 protein, partial cds
-0.0991551	0.24539	-0.0287034	-0.0555638	-0.174606	-0.129192	0.0850651	-0.0364857	-0.040262	-0.457248	-0.352079	0.213722	-0.227623	-0.308985	-0.579026	220793	CGEN_HUM_1001401_1	20p11.2	Hs.268281	CRNKL1	Crn, crooked neck-like 1 (Drosophila)
0.40885	-0.125887	0.534781	0.105495	-0.194819	0.114653	-0.0366263	0.332522	-0.112527	-0.253469	0.091014	-0.298245	0.4012	0.148154	-0.153402	220889	CGEN_HUM_1001497_1	2p12	Hs.168586	NCX	NCX protein
-0.0240856	0.185922	0.057699	0.0910377	-0.118871	-0.0375484	0.0267669	-0.0614188	0.0334532	-0.00606731	-0.105573	-0.23152	0.0094301	0.304177	0.138026	220794	CGEN_HUM_1001402_1	19q13.33	Hs.5245	FLJ20643	hypothetical protein FLJ20643
-0.0779676	-0.224025	-0.0749877	0.355558	0.411236	0.638686	-0.220419	0.148779	-0.0276642	0.191913	0.783658	-0.22177	-0.107766	0.381084	0.357133	220890	CGEN_HUM_1001498_1	Xp11.22-p11.21	Hs.283429	SMCX	Smcx homolog, X chromosome (mouse)
0.171681	-0.071106	0.776654	-0.0145437	-0.00215389	-0.00808679	0.160647	0.317022	0.00412854	-0.0553523	0.0590202	0.0820508	0.290745	-0.0145437	-0.155613	220795	CGEN_HUM_1001403_1	1p34.3	Hs.108319	TRAP150	thyroid hormone receptor-associated protein, 150 kDa subunit
-0.160646	0.468884	-0.0576635	-0.143545	-0.419138	0.141625	0.288397	-0.223692	0.197797	0.0626234	0.234378	0.19915	-0.0946496	-0.0134971	-0.293826	220891	CGEN_HUM_1001499_1	17q24.3-q25.1	Hs.2316	SOX9	SRY (sex determining region Y)-box 9 (campomelic dysplasia, autosomal sex-reversal)
-0.148246	0.153644	-0.167942	-0.0576477	-0.20629	-0.171779	0.309268	-0.0386468	0.0787022	-0.292186	0.175755	0.0888093	-0.0338828	0.108813	-0.466668	220796	CGEN_HUM_1001404_1	2q14.1	Hs.86337	Rpo1-2	similar to DNA-directed RNA polymerase I (135 kDa)
-0.425905	-0.149913	0.0191607	-0.207077	-0.332293	0.0295241	-0.197376	0.0924311	-0.156695	-0.0169837	-0.146563	-0.330298	0.257104	-0.153195	-0.251299	220892	CGEN_HUM_1001500_1	21q22.3	Hs.157079	ZNF295	zinc finger protein 295
0.0274894	-0.478608	0.118969	-0.0374792	1.15042	0.0113916	-0.937156	0.0999013	0.170434	0.951227	0.0626644	-0.438748	0.394368	0.414825	1.20308	220605	CGEN_HUM_1001213_1	5q31.2	Hs.9729	KIAA0239	KIAA0239 protein
0.100101	-0.0321234	0.217446	0.0612616	-0.18287	-0.225719	-0.2536	0.238243	-0.0264352	-0.128008	-0.272244	-0.0929411	0.172549	0.047871	-0.0925949	220701	CGEN_HUM_1001309_1	12	Hs.50535		Homo sapiens, Similar to hypothetical protein, MGC:7036, clone MGC:4797 IMAGE:3544761, mRNA, complete cds
0.134356	-0.0721361	0.00278488	-0.0161019	-0.419035	0.0982652	-0.422252	-0.425125	0.131392	0.165007	0.263498	0.173445	-0.21965	-0.165096	-0.352498	220606	CGEN_HUM_1001214_1	1q42.3	Hs.279800	FLJ11383	hypothetical protein FLJ11383
-0.705279	0.317981					0.0214918				-0.166215	-0.0833928				220702	CGEN_HUM_1001310_1	6p21.31	Hs.51011	H2AFP	H2A histone family, member P
-0.116941	-0.0272892	-0.245498	0.10145	-0.162518	0.250509	0.0521168	-0.116404	-0.084373	-0.1672	-0.0651999	0.317368	0.0905706	-0.134022	-0.149461	220607	CGEN_HUM_1001215_1	1p34.3	Hs.165263	EDR2	early development regulator 2 (polyhomeotic 2 homolog)
-0.270257	0.140561	-0.535395	-0.136657	-0.222042	0.392443	-0.043588	-0.0350435	-0.0296489	-0.139329	0.178233	0.145253	0.115206	-0.299818	-0.117451	220703	CGEN_HUM_1001311_1	1p36.12	Hs.142442	HP1-BP74	HP1-BP74
0.332368	-0.0444565	-0.219635	-0.00356158	0.394577		0.0985494	-0.400956	-0.234704	0.11748	0.414623	-0.454057	-0.117542	0.0536194	0.0531038	220608	CGEN_HUM_1001216_1	7q22.2	Hs.292767	FLJ23109	hypothetical protein FLJ23109
	0.20169	-0.479249	-0.388295			0.0748007	-0.373446	-0.452132	-0.381974		-0.238967	-0.278551	-0.439363	-0.603117	220704	CGEN_HUM_1001312_1	6p21.33	Hs.247817	H2B/S	histone family member
0.0945335	0.53682	-0.305617	-0.187254	0.140016	0.468486	0.36719	-0.406149	-0.135981	0.204491	0.348388	0.263922	-0.436181	0.0017993	0.469468	220609	CGEN_HUM_1001217_1	15q33.32	Hs.6166	FLJ11196	hypothetical protein FLJ11196
0.0226844	-0.0330519	-0.187708	-0.0652999	-0.0312033	-0.209305	-0.016878	0.0307112	0.0224436	0.180489	0.0465996	-0.230481	-0.113503	0.229541	0.0618047	220705	CGEN_HUM_1001313_1	6p21.3	Hs.180779	H2BFB	H2B histone family, member B
0.150207	0.310756	-0.749044	0.142304	0.897495	0.127788	-0.316515	-0.27063	-0.560249	0.765796	0.257211	-0.247711	-0.178467	1.0038	0.878658	220610	CGEN_HUM_1001218_1	10p15.3	Hs.78851	KIAA0217	KIAA0217 protein
0.333737	-0.399221	-1.07173	-0.358177	-1.41339	0.473625	-0.113719	-0.913177	-0.191788	-0.951464	0.32668	-0.640482	-0.535231	-0.0360439	-0.621661	220706	CGEN_HUM_1001314_1		Hs.109804	H1FX	H1 histone family, member X
0.714719	-0.198727	-0.340844	-0.326915	-0.183413	0.47371	-0.455915	-0.240278	0.423339	-0.221338	0.356696	-0.0247989	-0.282243	-0.153072	0.381414	220611	CGEN_HUM_1001219_1	19p13.3	Hs.198515	DRIL1	dead ringer-like 1 (Drosophila)
-0.321303	-0.331884	-0.339342	-0.36287	-0.445208	-0.175227	-0.542612	-0.0240032	-0.0744421	0.0888282	-0.225252	-0.436147	-0.262762	-0.424153	-0.228634	220707	CGEN_HUM_1001315_1	5q31.3-q32	Hs.75258	H2AFY	H2A histone family, member Y
0.0047893	-0.213904	0.318467	0.125708	-0.55194	0.616491	0.196051	-0.0421986	0.0929474	0.706795	0.896083	0.948057	0.302222	-0.649034	-0.0437165	220612	CGEN_HUM_1001220_1	6p21.3	Hs.35384	RING1	ring finger protein 1
-0.206899	0.315703	-0.185716	-0.084506	-0.283793		0.326736	-0.492844	0.314825	-0.185789	0.0376892	0.477362	-0.200366	-0.0470538	-0.208557	220708	CGEN_HUM_1001316_1	1q21-q23	Hs.2178	H2BFQ	H2B histone family, member Q
-0.157323	-0.0527603	0.438599	-0.107351	-0.142335	-0.453667	0.0247537	0.0157503	-0.23085	-0.0629626	-0.299742	0.12851	-0.029292	-0.0419479	0.00456939	220613	CGEN_HUM_1001221_1	21q22.2	Hs.251064	HMG14	high-mobility group (nonhistone chromosomal) protein 14
0.179389	0.205399	-0.66017	-0.448983	0.20932	0.482126	0.392438	-0.734243	-0.201331	0.717434	0.281526	0.426593	-0.411975	-0.229703	0.337573	220709	CGEN_HUM_1001317_1	1q41	Hs.181307	H3F3A	H3 histone, family 3A
0.0281817	0.277733	-0.206142	0.00823381	-0.266808		0.447589	-0.411075	-0.0785093	0.0361894	0.436407	0.271263	-0.275047	-0.214322	-0.4562	220614	CGEN_HUM_1001222_1	7p21.3	Hs.156276	KIAA0783	KIAA0783 gene product
0.122908	0.185544	-0.254967	-0.0973517	0.991718	0.943094	0.256923	-0.623606	0.0268288	0.965581	0.7373	0.0351531	-0.361316	-0.16806	0.736504	220710	CGEN_HUM_1001318_1	11p15.5	Hs.78103	NAP1L4	nucleosome assembly protein 1-like 4
0.00166518	0.237187	0.141172	-0.0238768	-0.232161	0.122736	-0.0495665	-0.256251	-0.0372373	-0.0283543	0.0663903	-0.00532524	-0.216778	0.214413	0.126394	220615	CGEN_HUM_1001223_1	1q25.1	Hs.124186	RNF2	ring finger protein 2
-0.436867	0.265437	-0.403213	-0.151375	0.0295581	-0.363766	0.160367	-0.133447	0.0797953	0.0462457	-0.132576	0.22033	-0.137465	0.0325166	0.0215285	220711	CGEN_HUM_1001319_1	17q25	Hs.180877	H3F3B	H3 histone, family 3B (H3.3B)
0.220618	0.34301	-0.154117	-0.0253993	0.296823	-0.206463	-0.018175	-0.314932	0.215935	0.0339553	0.101109	0.385867	-0.253139	0.0878357	0.143397	220616	CGEN_HUM_1001224_1	16p13.13	Hs.151076	KIAA1243	KIAA1243 protein
-0.185286	-0.389071	0.288091	-0.22682	0.185325	0.0331294	-0.459725	0.124906	-0.348352	-0.406582	-0.0673366	-0.512131	0.268772	-0.481218	-0.115355	220712	CGEN_HUM_1001320_1	1q21.2	Hs.795	H2AFO	H2A histone family, member O
0.46483	-1.46792	0.187157	-0.327684	0.374607	-0.284341	-1.02898	0.39802	0.415891	0.472853	-0.231398	-0.539451	0.173787	-0.304665	0.704356	220797	CGEN_HUM_1001405_1	8p11.1	Hs.7432	FLJ10477	hypothetical protein FLJ10477
0.1187	-0.444657	0.0297098	0.0967942	0.0930412	-0.0589229	-0.117436	0.229998	0.0485978	0.0263003	-0.447874	-0.391806	-0.149504	0.138044	0.0369712	220893	CGEN_HUM_1001501_1	3p22-p21	Hs.288658	ZNF35	zinc finger protein 35 (clone HF.10)
-0.664709	-0.375006	-0.78527	-0.648162	-0.427124	0.0162414	-0.164762	-0.531938	-0.764181	0.288202	-0.197348	-0.950084	-0.932416	-0.586679	0.335021	220798	CGEN_HUM_1001406_1				Unknown
0.0205652	-0.0732756	-0.512078	-0.205547	-0.263405	-0.0532247	-0.196282	-0.367178	-0.0551083	0.0412292	0.0868177	-0.546974	-0.401808	-0.160412	0.300033	220894	CGEN_HUM_1001502_1	7q36.1	Hs.14217	DKFZp762P211	hypothetical protein DKFZp762P2111
0.163587	-0.344354	0.0158394	0.0394352	0.0991761	0.0459064	0.238312	-0.322647	-0.0732873	0.0315916	0.248717	-0.046139	-0.184264	0.180126	0.705854	220799	CGEN_HUM_1001407_1	19p13.12	Hs.30882	CLONE24945	hypothetical protein
0.211661	0.18694	0.375481	-0.154683	-0.154097	-0.182903	0.0401924	0.274214	-0.0922367	-0.35447	0.0787151	0.137776	-0.13708	-0.0360999	0.237561	220895	CGEN_HUM_1001503_1	Xpter-p22.32	Hs.105932	SHOX	short stature homeobox
0.136755			-0.408463	0.0592799	0.263824	-0.365676		-0.242163	-0.653954	0.297857	-0.413722		-0.62527	-0.291263	220800	CGEN_HUM_1001408_1	12q14.3	Hs.156163	MDM1	nuclear protein double minute 1
-0.42599	-0.0124138	-0.0717809	0.0346912	-0.696488	-0.238128	0.137528	0.218056	0.03869	-0.406337	-0.370057	-0.125409	0.00879811	0.115364	-0.478474	220896	CGEN_HUM_1001504_1	16q21-q22.3	Hs.57419	CTCF	CCCTC-binding factor (zinc finger protein)
-0.139329	0.139684	0.0497848	-0.0982391	-0.170296	-0.289822	0.291846	-0.0854006	-0.300064	-0.128528	-0.235449	0.0562197	0.368229	-0.0740633	-0.401777	220801	CGEN_HUM_1001409_1	16q23-q24	Hs.155543	PSMD7	proteasome (prosome, macropain) 26S subunit, non-ATPase, 7 (Mov34 homolog)
0.29245	0.0294255	-0.175785	-0.077467	-0.594772	0.0790116	0.0954383	0.0105519	-0.304955	-0.119057	-0.143402	0.0134689	0.16417	-0.432247	-0.213134	220897	CGEN_HUM_1001505_1	7q22.1	Hs.313765	FLJ20216	hypothetical protein FLJ20216
0.190106	-0.427585	0.108347	-0.131443	0.0689405	0.287302	-0.429411	0.35504	-0.122697	0.403978	0.232463	-0.517945	0.184802	-0.2237	0.348991	220802	CGEN_HUM_1001410_1	19q13.3	Hs.102548	GRLF1	glucocorticoid receptor DNA binding factor 1
-0.0709201	-0.320799	0.225376	-0.391895	-0.00975558	0.228445	-0.523381	0.273396	-0.235124	-0.106819	0.514785	-0.395881	0.352208	-0.101971	-0.646851	220898	CGEN_HUM_1001506_1	3p14.1-p12.3	Hs.166017	MITF	microphthalmia-associated transcription factor
-0.0537597	-0.827236	0.0923211	-0.442439	-0.229869	-0.207408	-0.110628	0.0733147	-0.137475	-0.195475	-0.25294	-0.310206	-0.0403766	-0.52024	-0.33901	220803	CGEN_HUM_1001411_1	6p23	Hs.74520	SCA1	spinocerebellar ataxia 1 (olivopontocerebellar ataxia 1, autosomal dominant, ataxin 1)
0.10231	-0.240334	0.282961	-0.313444	0.119277	-0.223495	-0.110205	0.132533	-0.390889	0.338383	-0.132684	-0.127072	0.228122	-0.265546	0.109027	220899	CGEN_HUM_1001507_1	3p25-p24	Hs.21320	RAD18	postreplication repair protein hRAD18p
-0.328931	0.244578	0.12576	0.561192	0.678244	-0.352266	0.0957943	0.767873	0.146841	-0.53673	-0.889803	0.0260505	0.341123	0.368253	-0.567201	220804	CGEN_HUM_1001412_1	11q13.1	Hs.118552	FLJ20539	hypothetical protein FLJ20539
0.0388689	0.0766817	0.0566677	-0.0105152	-0.366921	-0.135587	0.0256628	-0.0255834	0.0198534	-0.269798	-0.178348	0.0724556	0.0886133	-0.294936	-0.248834	220900	CGEN_HUM_1001508_1	12q13.11	Hs.6185	KIAA1557	KIAA1557 protein
0.610588	0.0152029	0.0788036	-0.203362	-0.209692	-0.276124	0.104378	-0.33552	-0.0736576	-0.442041	-0.244962	0.106726	0.16998	-0.393472	-0.359107	220805	CGEN_HUM_1001413_1	3	Hs.117920		Homo sapiens, clone MGC:20842 IMAGE:4542449, mRNA, complete cds
-0.175279	-0.202265	0.174171	0.211794	-0.375854	0.163246	-0.172898	-0.0279331	0.0138798	-0.120209	-0.181311	-0.202774	-0.200921	-0.29633	-0.169854	220901	CGEN_HUM_1001509_1	19	Hs.246218		Homo sapiens cDNA: FLJ21781 fis, clone HEP00223
0.0887663	-0.204387	-0.120053	-0.356997	0.0899953	0.0430231	-0.155261	-0.158727	-0.48692	0.555398	0.203329	-0.34707	-0.221845	-0.280768	0.49602	220806	CGEN_HUM_1001414_1	8q21	Hs.1276	BN51T	BN51 (BHK21) temperature sensitivity complementing
-0.273251	0.0732576	-0.00403087	-0.152056	0.0932951	0.207595	-0.38967	-0.168594	-0.0302679	0.168905	0.259339	-0.4388	-0.166998	-0.0348694	-0.45756	220902	CGEN_HUM_1001510_1	Xq11.2	Hs.21122	PJA1	praja 1
-0.224866	-0.341089	-0.643549	-0.255688	0.555409	0.249455	-0.315443	-0.446043	-0.0435603	1.34775	0.211006	-0.902911	-0.865856	-0.017164	1.52038	220807	CGEN_HUM_1001415_1	20q13.33	Hs.155313	DATF1	death associated transcription factor 1
0.203688	-0.38247	0.126651	-0.0900629	0.0489845	0.326318	-0.287353	0.351009	-0.206211	0.350307	0.133089	-0.397318	0.211729	-0.316265	0.342137	220903	CGEN_HUM_1001511_1	8p11.21	Hs.288042	FLJ14299	hypothetical protein FLJ14299
1.58687	0.195135			-1.7576	0.922319	-0.64449			-1.65969				0.829262	-1.24662	220808	CGEN_HUM_1001416_1	7	Hs.160422		Homo sapiens clone PP902 unknown mRNA
0.602355	-0.558583		0.616359	-0.419431	0.254796	-1.57361		0.912182	0.126971	0.432983	-1.03143		1.03374	-0.0214399	220904	CGEN_HUM_1001512_1	1q32.3-q41	Hs.11801	IRF6	interferon regulatory factor 6
0.506828	-0.417775	-0.687752	0.509634	0.96756	0.226747	-0.467572	-0.278386	1.07274	0.665581	0.475183	-0.44879	-0.221209	0.894395	1.66129	220617	CGEN_HUM_1001225_1	20q11.21	Hs.3686	KIAA0978	KIAA0978 protein
-0.0133381	-0.397116	-0.0869746	-0.166611	-0.256078	0.168425	-0.309343	0.143847	-0.104693	-0.0218366	0.0470213	-0.108754	0.0255171	-0.353562	-0.12909	220713	CGEN_HUM_1001321_1				Unknown
-0.0775172	0.398975	-0.360866	-0.0885702	0.301883	-0.192624	0.40057	-0.266417	-0.330503	-0.0176075	-0.083251	0.374238	-0.355924	0.00710739	0.581385	220618	CGEN_HUM_1001226_1	7	Hs.236547		Homo sapiens, clone IMAGE:2905978, mRNA, partial cds
0.116626	-0.0486792	-0.0086446	0.046265	-0.679489	0.0878104	-0.205423	-0.201592	0.209233	-0.332692	-0.0428581	-0.101188	-0.185008	0.380781	-0.538304	220714	CGEN_HUM_1001322_1	10q22	Hs.92023	H2AFY2	H2A histone family, member Y2
0.705128	-0.0402809	-0.309572	-0.147771	0.372072	0.0365785	-0.355989	0.31805	-0.782428	0.756717	0.0818306	-0.201776	0.18744	0.29351	0.803046	220619	CGEN_HUM_1001227_1	15q12	Hs.279882	PC326	PC326 protein
-0.00868327	0.104494	0.0931094	0.266665	0.185731	-0.221374	0.829321	0.00765357	0.179681	-0.0139838	-0.245018	0.566787	0.0620825	0.166364	0.061824	220715	CGEN_HUM_1001323_1	6p21.3	Hs.28777	H2AFL	H2A histone family, member L
0.392722	0.0476104	-0.806555	-0.00273682	0.425327	0.106642	0.0551297	-0.335539	-0.747485	0.221003	0.251414	-0.137126	-0.342182	0.116994	0.537041	220620	CGEN_HUM_1001228_1	8q22-q23	Hs.106673	EIF3S6	eukaryotic translation initiation factor 3, subunit 6 (48kD)
-0.618434	-0.0801999	0.00693605	-0.194418	-0.184823	-0.089416	-0.00103363	0.247891	-0.00579895	-0.0217633	-0.00986125	-0.208041	0.301623	-0.174998	-0.118349	220716	CGEN_HUM_1001324_1	14q11.1	Hs.14963	FACTP140	chromatin-specific transcription elongation factor large subunit
0.159803	0.0504429	0.662793	-0.0494896	-0.424562	-0.133495	-0.0176226	0.297842	-0.0782523	-0.115073	-0.188329	-0.116269	0.419109	-0.198064	-0.00919094	220621	CGEN_HUM_1001229_1	14q22.1-q23.3	Hs.55947	KIAA0805	KIAA0805 protein
0.0270736	-0.234147	-0.062701	0.046078	0.0739056	-0.0527338	0.161898	-0.307057	0.438642	-0.114277	0.0225178	0.026505	-0.169729	0.0858722	0.143922	220717	CGEN_HUM_1001325_1	7q35-q36	Hs.71622	SMARCD3	SWI/SNF related, matrix associated, actin dependent regulator of chromatin, subfamily d, member 3
0.0904173	-0.102251	0.106984	0.00258524	0.0854117	0.0291174	-0.150899	0.237294	-0.122676	-0.204476	0.0198579	0.0165562	0.391353	-0.0390792	-0.0451973	220622	CGEN_HUM_1001230_1	10p15.1	Hs.29299	KIAA1617	KIAA1617 protein
1.47102	-0.545878	-1.97845	-0.371617	-0.106795	1.20296	-0.882478	-1.60626	0.242214	-0.353497	1.27846	-1.03611	-1.52918	0.375462	1.42645	220718	CGEN_HUM_1001326_1	17q23-q24	Hs.250581	SMARCD2	SWI/SNF related, matrix associated, actin dependent regulator of chromatin, subfamily d, member 2
-0.138165	-0.304472	0.0473313	0.160907	0.0235914	-0.0916245	-0.388111	-0.278906	0.0707511	-0.0289024	-0.272075	-0.0892601	-0.15368	-0.0632157	0.0305824	220623	CGEN_HUM_1001231_1	14q32.33	Hs.182536	KIAA0284	KIAA0284 protein
-0.103575	-0.29814	0.0330602	0.311253	-0.00319601	-0.0110519	-0.31147	-0.172861	0.0428987	0.0137682	-0.080865	-0.12662	-0.125584	0.252787	0.157678	220719	CGEN_HUM_1001327_1	12q13-q14	Hs.236030	SMARCC2	SWI/SNF related, matrix associated, actin dependent regulator of chromatin, subfamily c, member 2
-0.0367152		0.0406307	0.00901987	0.0224954	-0.11489		0.0578946	0.0176034	-0.0980017	-0.583872		-0.0656167	-0.176945	0.220191	220624	CGEN_HUM_1001232_1	4q31	Hs.80684	HMG2	high-mobility group (nonhistone chromosomal) protein 2
-0.201243	-0.0700668	0.437916	0.0552535	0.0981904	0.0402836	0.166035	0.258129	-0.062664	0.0556281	-0.369063	0.166245	0.239105	-0.0669109	0.171466	220720	CGEN_HUM_1001328_1	16	Hs.97837		Homo sapiens mRNA; cDNA DKFZp547J047 (from clone DKFZp547J047)
0.246346	-0.143546	0.45199	0.187202	0.360494	0.122513	0.0635238	0.440635	0.0868734	0.0364701	-0.0252262	0.0437259	0.570369	0.277322	0.389754	220625	CGEN_HUM_1001233_1	3p26-p25	Hs.1004	BRPF1	bromodomain and PHD finger containing, 1
-0.598116	-0.0343213	-0.120766	-0.308393	-0.0214215	-0.102757	0.298244	0.289807	-0.317854	-0.269153	-0.161047	0.146362	0.220672	-0.274808	-0.184911	220721	CGEN_HUM_1001329_1	3p23-p21	Hs.172280	SMARCC1	SWI/SNF related, matrix associated, actin dependent regulator of chromatin, subfamily c, member 1
-0.100407	-0.336845	0.0633778	0.100351	0.0906275	0.159636	0.0994725	-0.0309132	-0.299229	-0.065747	0.226238	-0.441643	-0.207845	-0.121666	-0.0113549	220626	CGEN_HUM_1001234_1	17q21.33	Hs.243756	FLJ20055	hypothetical protein FLJ20055
0.596029	-0.123214	0.572447	-0.131197	0.123861	0.25699	-0.125364	0.473724	-0.313136	0.0120744	0.284906	-0.200781	0.238256	-0.0741521	0.288738	220722	CGEN_HUM_1001330_1	12q13-q14	Hs.79335	SMARCD1	SWI/SNF related, matrix associated, actin dependent regulator of chromatin, subfamily d, member 1
-0.176705	0.123399	0.244063	0.437952	0.79414	-0.336422	-0.0507091	0.342994	-0.316392	0.4216	-0.119817	-0.0613107	0.552179	0.80624	0.825633	220627	CGEN_HUM_1001235_1	10p12	Hs.301209	MLLT10	myeloid/lymphoid or mixed-lineage leukemia (trithorax homolog, Drosophila); translocated to, 10
1.21242	-0.31829	-0.640232	0.157612	0.202795	0.891928	-0.50444	-0.650364	0.133557	0.268282	0.671279	-0.539488	-0.661137	0.379799	1.24509	220723	CGEN_HUM_1001331_1	11p11.2	Hs.17283	FLJ10890	hypothetical protein FLJ10890
-0.0936907	0.147396	-0.347084	0.118122	0.173689	0.209103	0.114155	-0.328518	-0.193055	-0.176154	0.148748	0.0482186	0.0924577	-0.305825	0.117502	220628	CGEN_HUM_1001236_1	15q24	Hs.10431	DRIL2	dead ringer (Drosophila)-like 2 (bright and dead ringer)
0.112436	-0.497804	-0.381199	0.254258	0.439769	-0.00271197	-0.498048	-0.446991	0.354794	0.168753	-0.105895	-0.625664	-0.299369	0.391174	0.308416	220724	CGEN_HUM_1001332_1	1q22	Hs.102652	ASH1	hypothetical protein ASH1
-0.182497	-0.268771	0.618709	-0.0286155	-0.121351	0.0323505	-0.161256	0.417196	0.116749	0.00621784	-0.064735	-0.0160955	0.525046	-0.34314	-0.444342	220809	CGEN_HUM_1001417_1	7q22.1	Hs.15591	MOV34-34KD	COP9 subunit 6 (MOV34 homolog, 34 kD)
0.336613	-0.132406	-0.127709	-0.0161125	0.0844948	0.173386	-0.179747	0.208259	0.102253	-0.0353802	0.315678	-0.149845	-0.198098	0.0948708	0.147025	220905	CGEN_HUM_1001513_1	5q31.1	Hs.80645	IRF1	interferon regulatory factor 1
0.335515	0.306443	0.121101	-0.558375	0.349476	0.26248	0.442704	0.422978	-0.404283	0.123608	0.299595	0.11799	0.0502233	-0.407175	0.409225	220810	CGEN_HUM_1001418_1	11q23.3	Hs.7165	ZNF259	zinc finger protein 259
-0.0121919	0.18981	-0.0101617	-0.256534	0.593812	0.240346	-0.0413777	0.00319416	-0.206073	0.381418	0.194372	0.0935286	-0.127519	-0.204873	0.202013	220906	CGEN_HUM_1001514_1	5q14	Hs.144630	NR2F1	nuclear receptor subfamily 2, group F, member 1
0.151451	0.0213432	0.690851	0.0224708	-0.160088	-0.0811235	0.0503024	0.172806	-0.0688223	-0.264913	-0.145298	0.327636	0.34458	-0.0646931	-0.0989145	220811	CGEN_HUM_1001419_1	3q26.31	Hs.22934	MYNN	myoneurin
-0.749581	-0.15269	-0.307885	-0.0133114	-0.247565	0.0310899	-0.0672479	-0.181956	-0.0145856	-0.169115	-0.0775729	-0.220755	0.00769867	0.124018	-0.400975	220907	CGEN_HUM_1001515_1	10q24-q25	Hs.118630	MXI1	MAX interacting protein 1
0.0403957	0.287069	0.139757	-0.142303	0.208898	-0.218563	0.252096	0.14452	-0.0707861	0.0302162	-0.24572	-0.030693	0.0993114	0.168247	0.0450902	220812	CGEN_HUM_1001420_1	19q13.11	Hs.108884	KIAA0390	KIAA0390 gene product
0.236646	0.0252167	0.499118	0.00954684	0.141586	-0.0361931	-0.102907	0.216829	-0.127749	0.0208606	-0.0503439	-0.0850951	0.181949	0.2023	0.125303	220908	CGEN_HUM_1001516_1	19p13.3	Hs.287433	FLJ11637	hypothetical protein FLJ11637
-0.0197613	0.679422	0.406245	0.117273	0.235649	0.647492	0.0538273	-0.126587	0.0397033	0.0649729	0.656363	0.205153	0.108261	0.545679	0.349175	220813	CGEN_HUM_1001421_1	14q11	Hs.250493	ZNF219	zinc finger protein 219
-0.482315	0.274321	0.0751379	0.149566	-0.0249494	0.0503575	0.112119	-0.047158	0.421559	-0.353283	0.217489	0.0822289	0.0199562	0.256273	-0.511489	220909	CGEN_HUM_1001517_1	3p21.31	Hs.74579	KIAA0263	KIAA0263 gene product
-0.76852				-0.578179	-0.0144905	0.412005			-0.628222	-0.326523				-0.76733	220814	CGEN_HUM_1001422_1	3p24.3	Hs.121503	THRB	thyroid hormone receptor, beta (erythroblastic leukemia viral (v-erb-a) oncogene homolog 2, avian)
-0.425084	-0.239263	0.528566	0.191826	0.00757847	-0.1894	-0.104078	0.272643	0.166303	0.378743	-0.214215	-0.236191	0.34496	0.361489	0.0132984	220910	CGEN_HUM_1001518_1	3q27.1	Hs.22879	LOC51193	zinc finger protein ANC_2H01
0.242351	-0.943194	-0.388922	0.373349	0.251319	0.274737	-1.10606	-0.254042	0.87546	0.349124	0.178404	-0.685329	-0.27219	0.191801	0.458058	220815	CGEN_HUM_1001423_1	1q22	Hs.4990	KIAA1089	KIAA1089 protein
0.0929171	-0.0944117	-0.25434	0.0152971	0.207978	-0.0833336	-0.053519	-0.243157	0.0402815	0.0469064	0.00537532	0.147406	-0.214348	0.216683	0.1779	220911	CGEN_HUM_1001519_1	2q32	Hs.21599	KLF7	Kruppel-like factor 7 (ubiquitous)
0.0605057	0.290382	-0.172727	-0.179868	-0.183469	0.268262	0.42817	0.680051	0.115759	-0.181406	0.212295	0.31038		-1.08605	-0.200736	220816	CGEN_HUM_1001424_1	1p22	Hs.142157	TTF2	transcription termination factor, RNA polymerase II
-0.241672	0.3279	-0.135031	-0.224484	0.0731474	0.0180769	0.33738	0.183916	-0.109389	0.184613	0.342634	0.196837	-0.310301	-0.261714	0.0278837	220912	CGEN_HUM_1001520_1				Unknown
-0.0384109	0.0275461	0.132386	-0.112531	-0.0694244	-0.127873	0.0205096	0.25647	0.00859897	-0.443049	-0.134407	0.140626	0.193526	-0.158926	-0.23942	220817	CGEN_HUM_1001425_1	16p13.3	Hs.110857	POLR3K	polymerase (RNA) III (DNA directed) polypeptide K (12.3 kD)
-0.523624	0.159179	-0.156456	0.124595	-0.522759	-0.0578373	-0.291761	0.5306	0.0971315	-0.696945	-0.403206	-0.421778	0.0380348	0.303574	-0.399662	220913	CGEN_HUM_1001521_1	6p24-p22.3	Hs.306	HIVEP1	human immunodeficiency virus type I enhancer binding protein 1
-0.0166935	-0.00126793	0.25083	-0.229663	0.195292	-0.126234	-0.081394	0.0621883	-0.24711	0.100152	-0.215798	-0.444581	0.0603922	-0.142892	0.110467	220818	CGEN_HUM_1001426_1	3p22-p21.3	Hs.78869	TCEA1	transcription elongation factor A (SII), 1
0.0280255	0.156392	-0.170375	-0.0996878	0.214866	0.48895	0.338749	-0.544517	-0.399346	0.278191	0.472186	0.270255	-0.267131	-0.011524	0.359597	220914	CGEN_HUM_1001522_1	7q36.1	Hs.119175	KIAA1285	KIAA1285 protein
-0.269455	-0.136989	0.451708	0.125944	-0.286891	-0.170204	0.0440101	0.264495	0.0979349	-0.0280281	-0.144783	0.140579	0.370884	-0.296491	-0.285868	220819	CGEN_HUM_1001427_1	17q21-q23	Hs.79058	SUPT4H1	suppressor of Ty 4 homolog 1 (S. cerevisiae)
-0.147981	0.0650842	-0.109993	-0.112721	0.140227	0.0493291	0.0571296	-0.175239	-0.0181544	-0.11603	0.0308841	-0.136047	-0.0106486	-0.0217373	0.137067	220915	CGEN_HUM_1001523_1	19q13.4	Hs.287629	FLJ14260	hypothetical protein FLJ14260
-0.179907	-0.100255	0.205431	0.00437079	-0.36857	0.0780609	0.223964	0.221735	0.185091	-0.300432	0.161924	-0.0232992	0.477018	0.0347654	-0.805126	220820	CGEN_HUM_1001428_1	13q12.3-q13.1	Hs.75113	GTF3A	general transcription factor IIIA
-0.297905	0.0277696	0.0419142	-0.14355	-0.265639	0.00395281	0.120867	0.0596078	-0.176672	-0.0915529	-0.113262	-0.0489439	0.303769	-0.0242327	-0.379118	220916	CGEN_HUM_1001524_1	1p21.3	Hs.31016	M96	putative DNA binding protein
0.313547	-0.0908505	0.100556	-0.103242	0.287426	0.111824	-0.238226	0.0211744	0.229382	0.208765	0.183431	0.0305442	0.439608	0.104975	0.334389	220629	CGEN_HUM_1001237_1	7q33	Hs.172622	HSPC049	HSPC049 protein
0.123139	0.045522	-1.13212	-0.804598	-0.410054	0.135364	-0.500249	-0.677502	-0.537961	-0.171548	-0.391814	-0.214166	-0.495579	-0.384214	0.304316	220725	CGEN_HUM_1001333_1	12q	Hs.50861	SIRT4	sirtuin silent mating type information regulation 2 homolog 4 (S. cerevisiae)
0.284293	0.0918145	0.0780174	-0.0264195	-0.0266428	0.482236	0.184087	-0.219982	0.0822511	0.106257	0.439771	0.224954	-0.189406	-0.072602	-0.204379	220630	CGEN_HUM_1001238_1	6q14	Hs.10177	PHIP	pleckstrin homology domain interacting protein
0.266009	0.0281	-0.108843	0.181999	-0.581259		-0.0943587	-0.116838	0.184284	-0.271109	0.256777	0.111406	-0.0784947	-0.274119	-0.534888	220726	CGEN_HUM_1001334_1	17q25.3	Hs.250005	CBX8	chromobox homolog 8 (Pc class homolog, Drosophila)
-0.336911	-0.0300126	0.173796	0.186874	-0.0152678	0.0681315	0.19926	-0.0126483	-0.02751	-0.216385	-0.0332848	0.18026	0.172127	-0.0564058	-0.322074	220631	CGEN_HUM_1001239_1	6p21.3	Hs.236774	HMG17L3	high-mobility group (nonhistone chromosomal) protein 17-like 3
-0.0155497	0.197541	-0.330263	-0.250302	-0.383139	0.321657	-0.0203825	-0.156375	-0.223287	-0.186612	-0.131141	0.10844	-0.0947946	-0.391325	-0.236301	220727	CGEN_HUM_1001335_1	9	Hs.288867		Homo sapiens cDNA FLJ11599 fis, clone HEMBA1003879
0.0467207	0.476151	-0.223746	-0.000116332	0.401009		0.20653	-0.326293	0.0249105	-0.0823562	0.106831	-0.306826	-0.0311445	0.0265103	-0.106274	220632	CGEN_HUM_1001240_1	17q24.2	Hs.8765	RNAHP	RNA helicase-related protein
	-1.13121		-0.656398			0.233631	-0.449576	0.214811	-0.196761		0.0516738	-0.11975	-0.286393	-0.305302	220728	CGEN_HUM_1001336_1	10q21.3	Hs.31176	SIRT1	sirtuin silent mating type information regulation 2 homolog 1 (S. cerevisiae)
0.311959	0.287324	0.389062	0.111363	0.189561	0.541311	-0.0982853	-0.0645792	-0.0941748	0.306408	0.453544	0.0458037	-0.106307	-0.204751	0.316012	220633	CGEN_HUM_1001241_1	15q24	Hs.69594	HMG20A	high-mobility group 20A
0.558254	-0.0280144	0.411193	-0.0127076	-0.32892	0.336802	-0.283232	0.105157	0.0333183	-0.179656	0.432652	-0.300951	0.412534	0.0102971	-0.281417	220729	CGEN_HUM_1001337_1	6p22.3	Hs.8899	SIRT5	sirtuin silent mating type information regulation 2 homolog 5 (S. cerevisiae)
0.084996	0.0776293	0.107584	0.0132139	-0.0426726	-0.311208	-0.155355	-0.0643487	-0.0827116	-0.0192078	-0.0538146	-0.133999	0.0474917	0.221259	-0.0161673	220634	CGEN_HUM_1001242_1	22q13.1	Hs.92260	HMG2L1	high-mobility group protein 2-like 1
0.243178	-0.495568	-0.264992	-0.211733	0.0503441	0.214971	-1.21005	-0.295964	0.176769	-0.035683	0.00309011	-0.998482	-0.316698	0.00865921	0.0527983	220730	CGEN_HUM_1001338_1	21q22.3	Hs.222909	DKFZP434C128	DKFZP434C128 protein
0.398285	-0.973832	0.264986	0.360278	0.552164	0.11525	-1.05105	0.167136	0.540297	0.559059	-0.29879	-0.727706	0.427205	0.22121	0.654503	220635	CGEN_HUM_1001243_1	9p21-p13	Hs.112667	DNAI1	dynein, axonemal, intermediate polypeptide, 1
-0.140747	0.347763	-0.596012	-0.326991	-0.0796889	-0.301174	0.0242234	-0.607075	-0.433361	0.17963	-0.410359	0.209501	-0.527713	0.0752307	0.168301	220731	CGEN_HUM_1001339_1	1p13.1	Hs.42911	TAF13	TAF13 RNA polymerase II, TATA box binding protein (TBP)-associated factor, 18 kD
0.220775	0.121117	-0.0177679	-0.117383	-0.188476	0.170535	0.124201	-0.101209	-0.0893222	-0.191338	0.112067	0.222812	-0.00123255	0.144128	-0.184109	220636	CGEN_HUM_1001244_1	14q12-q13	Hs.8858	BAZ1A	bromodomain adjacent to zinc finger domain, 1A
0.151031	0.323963	-0.296993	0.372484	-0.334451		0.216391	-0.212043	0.429488	0.172431	-0.403689	0.00935203	-0.434071	0.33025	0.146653	220732	CGEN_HUM_1001340_1	14q12	Hs.79828	FLJ20333	hypothetical protein FLJ20333
-0.20605	0.255047	-0.945727	-0.176836	-0.370173	0.600875	0.336015	-0.269437	-0.306979	-0.522788	0.294587	0.367889	0.208638	-0.165072	0.00233241	220637	CGEN_HUM_1001245_1	17q21.2	Hs.29759	PTRF	polymerase I and transcript release factor
-0.144427	0.219318	0.0706504	0.0785807	-0.288751	-0.31339	0.118299	-0.011006	0.0711042	0.0106325	-0.170674	0.0329161	-0.131691	0.141693	-0.17595	220733	CGEN_HUM_1001341_1	16q13-q21	Hs.79402	POLR2C	polymerase (RNA) II (DNA directed) polypeptide C (33kD)
-0.00154038	0.330774	0.247165	0.0310419	0.124245		0.101796	0.16419	-0.339464	0.0783816	0.244094	-0.0415168	0.0417177	-0.146532	-0.118126	220638	CGEN_HUM_1001246_1	4	Hs.278635	HDCMA18P	HDCMA18P protein
-0.0255208	0.0188789	-0.0485906	0.0404759	0.0628882	0.19549	0.17064	-0.256165	0.0412583	-0.172722	0.116815	0.0401992	-0.116964	0.0302658	-0.0952715	220734	CGEN_HUM_1001342_1	15q26	Hs.1933	RLBP1	retinaldehyde binding protein 1
0.183063	0.411417	-0.0752096	0.216439	-0.0251657	0.669667	0.226689	-0.326087	-0.19847	0.303604	0.549663	0.175561	-0.503103	0.242258	-0.166235	220639	CGEN_HUM_1001247_1	1p22.3	Hs.22587	KIAA0923	KIAA0923 protein
0.112432	-0.576467	-0.17007	-0.748511	-0.179328	0.5291	-0.507151	0.128839	-0.293403	-0.0777934	0.503393	-0.492794	-0.321446	-0.914666	-0.503944	220735	CGEN_HUM_1001343_1	11q23.3	Hs.7987	MIZF	MBD2 (methyl-CpG-binding protein)-interacting zinc finger protein
0.545623	0.626969	0.914549	0.218505	-0.470135	-0.0234299	0.646363	0.622432	0.0567343	-0.76379	-0.0225304	0.634902	0.621745	0.232612	-0.576044	220640	CGEN_HUM_1001248_1	10q24.2	Hs.18889	SEC31B-1	secretory pathway component Sec31B-1
-0.00882462	-0.228711	0.499339	-0.198022	-0.405	-0.0168132	-0.0681602	0.295334	-0.253388	-0.328244	0.0352591	-0.206428	0.736121	-0.0601387	-0.661893	220736	CGEN_HUM_1001344_1	1p22.2	Hs.5111	FLJ20729	hypothetical protein FLJ20729
0.153113	-0.810813	0.0588743	-0.317826	0.20853	-0.00113005	-0.291119	0.228954	0.110101	0.303167	-0.0973454	-0.168961	0.113201	-0.216539	0.246884	220821	CGEN_HUM_1001429_1	9p12	Hs.24884	FLJ13390	hypothetical protein FLJ13390 similar to PAF53
0.0922835	-0.518363	0.467365	0.0271577	-0.0816285	-0.127164	-0.291058	0.432604	0.077549	-0.104373	-0.213909	-0.301612	0.491487	-0.137369	-0.1019	220917	CGEN_HUM_1001525_1	9q33-q34	Hs.287385	PRDM12	PR domain containing 12
-0.164462	0.0753556	0.261972	0.0475054	0.312165	-0.103695	-0.181287	-0.0898136	-0.187971	0.161834	-0.176606	-0.127791	0.377076	0.00890118	0.349198	220822	CGEN_HUM_1001430_1	16p12	Hs.331	GTF3C1	general transcription factor IIIC, polypeptide 1 (alpha subunit, 220kD )
0.673175	-0.107462	0.600159	-0.162543	-0.403065	-0.0960161	0.160029	0.1931	-0.198206	-0.229896	-0.0823053	0.104419	0.516348	-0.638281	-0.119756	220918	CGEN_HUM_1001526_1	1p36.33	Hs.154029	LOC57801	bHLH factor Hes4
-0.108579	-0.18962	-0.13406	-0.298904	-0.451538	0.179584	0.20537	-0.33407	-0.233241	-0.28265	-0.0357542	-0.167511	-0.0646857	-0.431169	0.0732779	220823	CGEN_HUM_1001431_1	20p13	Hs.43627	SOX22	SRY (sex determining region Y)-box 22
0.00728588	0.00336504	-0.187776	-0.480647	-0.149856	-0.137447	-0.163654	-0.0977117	-0.330933	0.153411	-0.174803	-0.124142	-0.321713	-0.381129	0.0251298	220919	CGEN_HUM_1001527_1	12p13	Hs.169081	ETV6	ets variant gene 6 (TEL oncogene)
-0.00082854	-0.377499	-0.506786	-0.247898	0.168252	0.243507	-0.303827	-0.430548	-0.143102	0.130182	0.177109	-0.299305	-0.524747	0.259543	0.226213	220824	CGEN_HUM_1001432_1	6q16.3-q21	Hs.105925	SIM1	single-minded homolog 1 (Drosophila)
-0.0830848	0.133142	0.10394	-0.295071	-0.321874	-0.440751	0.12204	-0.0961831	-0.34176	-0.666629	-0.561024	-0.00202285	0.127458	-0.0898262	-0.578856	220920	CGEN_HUM_1001528_1	1q21.2	Hs.107088	KIAA0461	KIAA0461 protein
-0.270363	-0.166839	-0.109624	0.00256059	0.284432	-0.118901	0.206361	-0.34346	0.0379397	0.374584	-0.221511	-0.499045	-0.466781	-0.0738138	0.443643	220825	CGEN_HUM_1001433_1	17p13.3	Hs.25497	MNT	MAX binding protein
-0.325951	0.275015	0.00519944	0.0236561	0.045051	-0.0859384	0.181609	0.12563	0.111119	-0.108314	-0.389375	-0.0501506	0.288505	-0.424729	-0.151829	220921	CGEN_HUM_1001529_1	9	Hs.175563		Homo sapiens mRNA; cDNA DKFZp564N0763 (from clone DKFZp564N0763)
-0.0129028	0.291669	0.103642	-0.127599	0.319676	0.0271098	-0.205397	0.386652	-0.456592	0.32537	-0.040208	0.00210722	0.259991	-0.0368731	0.287369	220826	CGEN_HUM_1001434_1	Xp11.21	Hs.159249	ZXDA	zinc finger, X-linked, duplicated A
0.23296	-0.345472	0.650525	-0.256554	-0.152662	-0.000213369	-0.213818	0.437619	-0.126934	-0.193277	-0.280032	-0.286349	0.41716	-0.505017	-0.474799	220922	CGEN_HUM_1001530_1	2p11.2	Hs.102367	TCF-3	HMG-box transcription factor TCF-3
-0.165413	-0.876405	0.272087	-0.313872	-0.0281381	-0.317688	-0.594916	0.31099	0.215042	-0.00787305	-0.041252	-0.280739	0.0797124	-0.203967	-0.215992	220827	CGEN_HUM_1001435_1	14q11.2	Hs.9043	DKFZP564O092	DKFZP564O092 protein
0.049401	-0.881533	0.119276	0.287157	0.135306	0.108836	-0.721056	0.273895	0.137804	-0.538626	-0.142735	-0.710193	0.276115	0.279755	-0.0324312	220923	CGEN_HUM_1001531_1	20q11.21-q13.12	Hs.165983	ZNF335	zinc finger protein 335
	-0.245386	0.102793	-0.470753	-0.0408272	-0.28886	0.0145819	-0.00354672	-0.316218	0.385488	-0.469648	-0.0570729	-0.271095	-0.527571	0.0468728	220828	CGEN_HUM_1001436_1	1	Hs.131779		Homo sapiens mRNA; cDNA DKFZp434E2118 (from clone DKFZp434E2118); partial cds
0.0427989	0.299467	-0.0980921	-0.263331	-0.159868	0.175453	0.0562065	-0.423216	-0.372134	0.227632	0.081914	0.124643	-0.180707	-0.278038	0.22942	220924	CGEN_HUM_1001532_1				Unknown
0.960376	0.0248489	0.638363	-0.333404	-0.0498759	-0.107784	-0.187069	0.453894	-0.293271	-0.0408967	-0.0429278	-0.138738	0.512654	-0.14924	-0.146402	220829	CGEN_HUM_1001437_1	10q22.2	Hs.27590	MORF	histone acetyltransferase
0.0411012	-0.209021	0.158063	-0.23214	-0.430982	-0.0412706	-0.128546	-0.118028	-0.147121	-0.383232	-0.185699	-0.245354	-0.162396	-0.39697	-0.300552	220925	CGEN_HUM_1001533_1				Unknown
-0.0081084	-0.130822	-0.496131	-0.0421146	0.454626	-0.0497176	-0.0664904	-0.407297	-0.315247	0.350084	0.0838421	-0.285791	-0.296887	0.204919	0.571854	220830	CGEN_HUM_1001438_1	17q25.3	Hs.321585	KIAA1582	KIAA1582 protein
0.559561	0.0433617	0.704021	-0.165374	-0.150398	0.516693	-0.134262	-0.0818411	0.134518	-0.0614375	0.0984473	-0.242425	-0.334909	-0.0593388	0.17285	220926	CGEN_HUM_1001534_1	9p22.1	Hs.103853	FLJ20043	hypothetical protein FLJ20043
-0.331248	-0.318949	-0.16092	-0.794132	0.219478	0.188675	-0.105583	-0.325903	-0.579289	0.746461	-0.0267086	-0.973124	-0.453895	-1.14599	0.424863	220831	CGEN_HUM_1001439_1	9p13.1-p12	Hs.3187	NFX1	nuclear transcription factor, X-box binding 1
-0.00516131	0.0893058	-0.296798	-0.483413	-0.00492716	0.197897	-0.124465	-0.353032	-0.509187	-0.204112	0.230497	-0.289079	-0.446636	-0.927668	-0.260219	220927	CGEN_HUM_1001535_1	1p36	Hs.170019	RUNX3	runt-related transcription factor 3
0.0819906	0.0606566	-0.833805	-0.273127	-0.0132935	0.0950191	-0.415458	-0.1838	-0.186593	0.258071	0.0198312	-0.412939	-0.298757	0.379039	0.981208	220832	CGEN_HUM_1001440_1	1q23.1	Hs.284227	KIAA1513	KIAA1513 protein
0.638799	-0.613333	0.246822	-0.281002	0.0553945	-0.138457	-0.765629	0.205372	0.263	0.110515	-0.292907	-0.281317	0.358058	-0.437087	0.672626	220928	CGEN_HUM_1001536_1	12q24.13	Hs.12784	KIAA0293	KIAA0293 protein
-0.863913	-0.647866	0.170097	0.660503	-0.269352	-0.488801	-0.334228	-0.118224	1.03656	-0.382183	-0.766454	-0.163072	0.175939	1.50728	-0.74787	220929	CGEN_HUMCTRL_10001_197	12p13	Hs.169476	GAPD	glyceraldehyde-3-phosphate dehydrogenase
-0.495634	-0.761717	-0.0779481	0.455104	-0.0684892	-0.215875	-0.412114	0.189643	0.597072	0.169887	-0.228343	-0.275605	0.323592	0.691483	0.0335604	221025	CGEN_HUMCTRL_10001_197	12p13	Hs.169476	GAPD	glyceraldehyde-3-phosphate dehydrogenase
0.121122	0.0715681	0.483176	0.589135	0.115941	-0.0179688	-0.146221	0.404539	0.464937	0.201598	-0.0792703	0.0630532	0.273992	0.723818	0.308473	220930	CGEN_HUM_1001538_1				Unknown
0.182478	-0.314511	-0.105645	0.263791	0.0402155	0.00586129	-0.253164	-0.181099	0.970199	0.119642	-0.0174903	-0.268469	-0.2708	0.902107	0.0725125	221026	CGEN_HUM_1001634_1	4q21	Hs.134503	PRDM8	PR domain containing 8
0.147608	-0.778585	0.6188	0.23058	0.308348	0.0531915	-0.34925	0.191084	0.229757	0.0154401	-0.140501	-0.508238	0.0961185	0.0042665	0.495613	220931	CGEN_HUM_1001539_1	11q24.1-q24.3	Hs.108043	FLI1	Friend leukemia virus integration 1
1.06261	-0.190377	-0.0882006	0.433648	-0.166184	-0.192802	0.337398	0.368034	0.70624	0.171109	-0.569394	0.0331832	-0.0825663	0.727417	0.776662	221027	CGEN_HUM_1001635_1	5	Hs.228059	TRIM28	tripartite motif-containing 28
0.0214123	-0.638276	0.531773	-0.136494	0.0345236	0.027666	0.275775	0.354416	-0.0654699	-0.236271	-0.227981	-0.368677	0.150445	-0.456032	-0.144585	220932	CGEN_HUM_1001540_1	20p13	Hs.274307	KIAA1442	KIAA1442 protein
0.47841	-0.229806	0.302464	0.244679	0.174197	-0.0256234	0.447484	0.0916969	0.469135	0.0481488	-0.108005	-0.118303	0.0960546	0.100281	-0.0329347	221028	CGEN_HUM_1001636_1	19q13.4	Hs.15110	ZNF211	zinc finger protein 211
-0.529439	-0.305058	-0.314321	-0.219221	0.440801	-0.0258994	-0.400538	0.0337279	-0.100594	0.0304592	-0.182409	-0.517064	-0.334009	-0.0717946	0.360491	220933	CGEN_HUM_1001541_1	Xp11.23	Hs.765	GATA1	GATA binding protein 1 (globin transcription factor 1)
-0.113637	-0.65005	-0.125653	0.00371589	-0.16312	-0.119369	-0.0284308	-0.132618	0.190415	0.370558	0.0710283	-0.675545	-0.318664	-0.147772	-0.459665	221029	CGEN_HUM_1001637_1	9q33.3	Hs.119960	DKFZP727G051	DKFZP727G051 protein
-0.235267	-0.272467	0.212058	-0.0205972	0.110774	0.0474941	-0.000534272	0.270122	0.10803	0.591547	-0.0545601	-0.0848144	0.254404	0.388567	0.387765	220934	CGEN_HUM_1001542_1	1p22.3	Hs.3844	LMO4	LIM domain only 4
					0.319866										221030	CGEN_HUM_1001638_1	5q34	Hs.87236	FOXI1	forkhead box I1
0.114464	-0.731319	0.619984	0.212997	-0.0719244	0.177396	-0.397565	0.800278	0.197132	0.531952	-0.179853	-0.445464	0.466737	-0.192711	0.165888	220935	CGEN_HUM_1001543_1	12q24.33	Hs.26432	ZNF26	zinc finger protein 26 (KOX 20)
0.145445	-0.722553	0.106003	0.617283	0.481632	-0.0631628	-0.657363	-0.0935668	0.722004	0.297914	-0.167979	-0.514108	0.217009	0.587175	0.248569	221031	CGEN_HUM_1001639_1	8q24.3	Hs.220994	FLJ14129	hypothetical protein FLJ14129
-0.19485	0.166567	0.00798464	0.0660584	0.04925	0.00892801	0.117994	-0.149267	-0.123473	0.0601957	-0.163306	0.191295	-0.0830448	0.156527	0.238189	220936	CGEN_HUM_1001544_1	5q12-q13	Hs.96028	FOXD1	forkhead box D1
	0.0935144		1.57789	-0.698428	0.367164	0.156991		1.29726	-0.0862015	-0.166944	-0.32868		1.06384	0.0823325	221032	CGEN_HUM_1001640_1	1q12-q23	Hs.351341	MEF2D	MADS box transcription enhancer factor 2, polypeptide D (myocyte enhancer factor 2D)
0.181441	-0.435853	1.15467	0.238529	-0.148006	0.000304687	-0.535221	0.488601	0.226845	-0.191331	-0.14005	-0.432541	0.226919	0.0493236	-0.0211892	220937	CGEN_HUM_1001545_1				Unknown
0.227154	-0.319489	-0.161072	0.309557	-0.309796	0.19159	-0.164755	-0.0976941	0.457673	-0.0171903	-0.133958	-0.409156	-0.227362	0.385859	0.157814	221033	CGEN_HUM_1001641_1	11q13	Hs.110849	ESRRA	estrogen-related receptor alpha
0.0165864	-0.131788	-0.204353	0.0551753	0.665791	0.0965807	-0.0443393	-0.0810113	-0.298843	0.113905	0.315943	-0.401135	0.106763	0.216063	0.501805	220938	CGEN_HUM_1001546_1	20q13.33	Hs.184628	C20orf36	chromosome 20 open reading frame 36
0.276347	-0.513479	0.0402266	0.683024	0.334517	-0.0657066	-0.322976	-0.248034	0.504582	0.0296724	-0.100828	-0.540345	-0.114179	0.770739	0.337426	221034	CGEN_HUM_1001642_1	22q13.1	Hs.117333	KIAA1093	KIAA1093 protein
-0.282182	-0.31537	0.321317	-0.182559	0.0542463	-0.106345	0.170687	0.196812	-0.169353	-0.205229	-0.333172	0.0406896	0.198554	-0.182559	0.0527783	220939	CGEN_HUM_1001547_1	1p32	Hs.112968	FOXE3	forkhead box E3
1.15575	-0.939962	-0.524168	-0.0410134	0.173141	0.0190981	-0.546582	-0.0155888	0.278595	0.0364821	-0.122705	-1.38577	-0.0814189	0.189084	0.637722	221035	CGEN_HUM_1001643_1				Unknown
0.678989	-0.173492	0.143668	-0.221996	0.34729	0.288505	0.0300783	0.0473974	-0.131282	0.168913	0.276634	0.171447	0.0841581	0.0483595	0.182488	220940	CGEN_HUM_1001548_1	19p13.3	Hs.38004	LOC58492	hypothetical protein from EUROIMAGE 2107395
0.504429	-0.693715	0.0937482	-0.0999549	-0.0630984	-0.0387503	-0.603768	-0.202175	0.383342	-0.0342647	-0.0245099	-0.573176	-0.0281471	-0.0127193	-0.0321773	221036	CGEN_HUM_1001644_1	19q13.43	Hs.2077	ZNF8	zinc finger protein 8 (clone HF.18)
0.462312	-0.593618	-0.828763	0.510282	-0.11344	0.128562	-0.478724	-0.160696	0.721328	0.423223	-0.241832	-0.757631	-0.0605957	0.0439745	0.045959	221121	CGEN_HUMCTRL_10001_197	12p13	Hs.169476	GAPD	glyceraldehyde-3-phosphate dehydrogenase
-0.709706	-0.511111	-0.0414331	-0.0751455	-0.177529	-0.536359	-0.263105	0.805993	0.13827	0.142247	-0.574933	-0.0316385	0.0656488	0.211383	0.148526	221217	CGEN_HUMCTRL_10001_197	12p13	Hs.169476	GAPD	glyceraldehyde-3-phosphate dehydrogenase
0.130374	-0.0103265	0.260432	0.519364	0.0684208	-0.00599008	0.664431	0.0236799	0.206392	-0.0894702	0.196052	0.366978	-0.181314		0.417102	221122	CGEN_HUM_1001730_1	10q24	Hs.89583	HOX11	homeo box 11 (T-cell lymphoma 3-associated breakpoint)
-0.0301585	0.166159	-0.164753	-0.241923	-0.112494	0.639572	0.156594	0.224113	0.00065301	0.127409	0.510971	0.157596	-0.246071	-0.304271	0.0824066	221218	CGEN_HUM_1001826_1	X	Hs.285641	KIAA1111	KIAA1111 protein
-0.419456	0.0444284	0.518826	-0.5356	-0.439062	-0.122987	0.178583	0.437627	-0.223944	-0.557605	-0.425438	0.248106	0.410773	-0.574326	-0.854461	221123	CGEN_HUM_1001731_1	8p21.1	Hs.148533	FLJ11500	likely ortholog of mouse early B-cell factor 2
0.288529	-0.159203	0.194107	0.378451	0.308614	0.16985	0.197083	0.153877	0.161594	-0.0231086	0.182451	-0.0284701	0.0827206	0.423905	0.175394	221219	CGEN_HUM_1001827_1	12q22-q23	Hs.84928	NFYB	nuclear transcription factor Y, beta
0.453537	-0.0513676	0.0190988	-0.0423385	0.282444	0.444635	0.042981	0.0372087	-0.19925	-0.178537	0.296464	-0.0500802	0.156171	0.17991	0.291954	221124	CGEN_HUM_1001732_1	14q11.2	Hs.158323	CEBPE	CCAAT/enhancer binding protein (C/EBP), epsilon
0.318335	-0.21499	0.174959	-0.00198141	0.132622	0.27254	0.0123893	-0.155535	-0.142019	0.327995	0.142082	-0.0692519	0.147614	0.167079	0.277668	221220	CGEN_HUM_1001828_1	19q13.4	Hs.287374	ZNF304	zinc finger protein 304
-0.0225883	-0.0992205	0.404919	-0.490827	0.290603	0.165454	0.340319	0.215617	0.428146	0.466703	0.260819	0.0540713	0.143485	-0.232992	0.071755	221125	CGEN_HUM_1001733_1	19q13.33	Hs.19555	PTOV1	prostate tumor over expressed gene 1
0.00345074	-0.0903579	-0.0301608	-0.0709524	-0.0934795	0.113594	-0.0123145	-0.164932	0.145046	-0.128212	0.201096	-0.184431	0.00483207	0.209104	-0.0451014	221221	CGEN_HUM_1001829_1	2q37.3	Hs.36587	PPP1R7	protein phosphatase 1, regulatory subunit 7
0.336472	0.0237076	0.535333	0.0515485	-0.380027	-0.048327	0.117043	0.174681	-0.0369723	-0.431473	-0.0155027	0.00550567	0.499569	-0.10129	-0.537817	221126	CGEN_HUM_1001734_1	2q31-q37	Hs.278255	HOXD4	homeo box D4
0.408122	-0.460737	-0.570948	0.233084	-0.159939	0.328505	-0.978262	-0.841195	0.550711	-0.102196	0.280837	-0.747212	-0.157538	0.158432	0.541943	221222	CGEN_HUM_1001830_1	19q13.3-q13.4	Hs.75254	IRF3	interferon regulatory factor 3
0.764171	-0.723478	-0.508233	0.464779	0.24879	0.494808	-0.6295	-0.112249	0.935609	0.62978	0.225426	-0.79254	0.114964	0.634384	0.398875	221127	CGEN_HUM_1001735_1	11p13-p12	Hs.157449	LHX1	LIM homeobox protein 1
-0.298256	0.0564309	0.0363717	-0.120339	0.0159875	-0.11508	0.0868154	-0.165473	-0.129968	0.0199568	-0.175069	0.311899	-0.136787	-0.0308903	-0.0254633	221223	CGEN_HUM_1001831_1	14q11.2	Hs.279761	HSPC134	HSPC134 protein
0.224256	0.119331	0.518243	0.00740459	-0.340794	0.0321723	0.513244	0.481809	0.0991854	-0.400948	0.188895	0.459588	0.362523	-0.683014	-0.281245	221128	CGEN_HUM_1001736_1	16p12.2	Hs.6968	KIAA1460	KIAA1460 protein
-0.179056	0.0447771	0.308737	-0.323524	-0.245122	-0.123051	0.0437908	0.131328	-0.0969102	-0.0716176	-0.17734	0.0220615	0.0778006	-0.101199	-0.201824	221224	CGEN_HUM_1001832_1				Unknown
0.136031	-0.00867673	0.497055	0.100538	-0.0823521	-0.176373	-0.00955831	0.470996	0.0909704	-0.438751	-0.230715	0.0780083	0.493866	0.0553355	-0.334814	221129	CGEN_HUM_1001737_1	1q32	Hs.169241	ELK4	ELK4, ETS-domain protein (SRF accessory protein 1)
-0.320326	0.025855	-0.0636654	-0.00650978	0.183486	0.0914749	-0.131651	0.120029	-0.125602	-0.151021	-0.130493	-0.27123	0.304066	0.235141	-0.414141	221225	CGEN_HUM_1001833_1	1p22	Hs.73172	GFI1	growth factor independent 1
-0.327665	-0.22024	0.203243	0.109032	0.358959	0.0802437	-0.0807994	0.0458697	0.0728506	0.0195748	0.0345265	0.113418	0.354173	0.355601	0.198157	221130	CGEN_HUM_1001738_1	14q22	Hs.179312	SNAPC1	small nuclear RNA activating complex, polypeptide 1, 43kD
0.188052	0.223748	-0.0534517	-0.0323708	0.510094	0.313786	0.238405	-0.213181	-0.138284	0.0349992	0.273485	0.0104422	0.0769513	0.283224	0.166921	221226	CGEN_HUM_1001834_1	Xq13-q21.1	Hs.326801	ZNF6	zinc finger protein 6 (CMPX1)
0.441896	-0.081848	0.297978	-0.0284926		0.11359	0.139567	0.0535101	0.0610697		0.174841	0.138965	0.045696	-0.0779159		221131	CGEN_HUM_1001739_1	6p21.31	Hs.155321	SRF	serum response factor (c-fos serum response element-binding transcription factor)
-0.521669	0.174432	-0.125418	-0.194213	0.119857	-0.102933	0.207822	-0.232502	-0.172157	0.198856	0.0035619	0.0729353	0.0508819	0.00843298	-0.0767657	221227	CGEN_HUM_1001835_1	19q13.1	Hs.301819	ZNF146	zinc finger protein 146
0.383816	-0.286423	0.137518	0.0213011	-0.401019	-0.289384	-0.054824	0.0498717	0.0495675	0.218313	-0.107275	-0.245613	0.328615	0.0259454	0.297978	221132	CGEN_HUM_1001740_1	16q11.2-q13	Hs.25351	IRX5	iroquois homeobox protein 5
0.196553	-0.297953	0.325032	0.0248165	0.000984859	0.0606697	-0.286476	-0.0436724	-0.0999984	-0.0414761	0.069981	-0.384716	0.193976	-0.0854812	-0.202194	221228	CGEN_HUM_1001836_1	16p13.3	Hs.155204	ZNF174	zinc finger protein 174
0.111618	-0.00288645	0.205041	0.491422	0.411933	0.0216155	-0.300611	0.082561	0.443555	0.435583	0.100865	-0.161885	0.400191	0.647614	0.487325	220941	CGEN_HUM_1001549_1				Unknown
0.064729	-0.348636	-0.513096	-0.0957881	0.0329003	-0.131636	-0.49978	-0.135549	0.110627	-0.137562	-0.545406	-0.338273	-0.295218	0.379033	0.488941	221037	CGEN_HUM_1001645_1	1p36.3	Hs.2364	HKR3	GLI-Kruppel family member HKR3
0.122827	0.495874	-0.0521385	-0.074188	0.165322	0.468848	0.416933	-0.0287432	-0.0563242	0.124464	0.312851	0.318601	0.0553002	-0.657565	-0.033625	220942	CGEN_HUM_1001550_1	9q34	Hs.17364	ZNF79	zinc finger protein 79 (pT7)
-0.0320092	0.519749	-2.37737	0.541736	0.754604		0.515	-1.43506	0.477684	1.60477	1.91236	0.489441	-0.505533	-2.03288	0.703479	221038	CGEN_HUM_1001646_1	16p11.2	Hs.7647	MAZ	MYC-associated zinc finger protein (purine-binding transcription factor)
-0.357565	0.215456	-0.57354	-0.0500145	-0.13777	0.131903	0.331853	-0.324174	-0.100033	-0.496704	0.0200886	0.299327	-0.310152	0.0292243	-0.415174	220943	CGEN_HUM_1001551_1	5	Hs.135118		Homo sapiens PR-domain zinc finger protein 6 isoform A (PRDM6) mRNA, partial cds; alternatively spliced
0.177243	0.237501	-1.08289	0.0316197	-0.110337	0.551178	0.109136	-0.346865	-0.174242	0.222502	0.384163	0.0903581	-0.100127	-0.124523	0.00644198	221039	CGEN_HUM_1001647_1	3q28	Hs.43697	ETV5	ets variant gene 5 (ets-related molecule)
-0.16961	0.351807	0.129579	-0.357188	-0.0460218			-0.252492	-0.651935	-0.663456	-0.64807	-0.0716222	-0.0575091	-0.0577583	-0.64374	220944	CGEN_HUM_1001552_1	15q22.1	Hs.143253	PDCD7	programmed cell death 7
	-0.188368	-0.144178	0.419281	-0.0428715		0.0672155	-0.718587	-0.368647	0.0718964	-0.343081	-0.627521	-0.222237	-0.165004	-0.639907	221040	CGEN_HUM_1001648_1	1q21-q23	Hs.179214	ETV3	ets variant gene 3
-0.123843	0.0231768	-0.134882	-0.0953094	0.290845	0.931877	-0.469153	-0.727065	-0.0193435	0.600569	0.368606	-0.414115	-0.750179	-0.11397	0.402153	220945	CGEN_HUM_1001553_1	22q13.33	Hs.127950	BRD1	bromodomain containing 1
0.196939	0.099436	0.165748	-0.209419	-0.374606	0.566903	-0.0955777	0.0698841	-0.280277	-0.0832456	0.578768	-0.251646	0.282889	-0.248265	-0.42352	221041	CGEN_HUM_1001649_1	19q13.4	Hs.201776	ZIM2	zinc finger, imprinted 2
-0.221357	0.0891885	-0.0127715	-0.151594	-0.0809991	-0.276598	0.0154206	0.000802835	-0.281761	-0.0218033	-0.157471	0.0712786	0.0701407	-0.254671	-0.0985004	220946	CGEN_HUM_1001554_1	8p21-p12	Hs.287532	PRDM14	PR domain containing 14
0.133695	0.0459792	0.56691	-0.193909	-0.432104	0.137458	0.166725	0.448577	-0.262257	-0.317655	0.0550051	-0.182464	0.770432	-0.0104123	-0.449067	221042	CGEN_HUM_1001650_1	1q24	Hs.155606	PMX1	paired mesoderm homeo box 1
0.197673	-0.676622	0.484384	0.0343827	0.0729504	0.0340824	-0.85738	0.596708	0.604808	0.103099	-0.244884	-0.625606	0.581495	-0.107846	-0.2069	220947	CGEN_HUM_1001555_1	5q14	Hs.78995	MEF2C	MADS box transcription enhancer factor 2, polypeptide C (myocyte enhancer factor 2C)
0.348811	-0.453558	-0.125143	0.280688	-0.225826	0.19684	-0.68843	-0.0240271	0.3056	-0.2789	-0.172559	-0.18237	-0.0583952	0.248156	0.0563494	221043	CGEN_HUM_1001651_1	13q12.1	Hs.32938	IPF1	insulin promoter factor 1, homeodomain transcription factor
0.635959	0.0875779	0.352702	0.146226	-0.041158	-0.175252	0.200237	0.347377	0.0690821	-0.278413	-0.250589	0.111303	0.222497	-0.171844	-0.176305	220948	CGEN_HUM_1001556_1	20p11.2	Hs.89584	INSM1	insulinoma-associated 1
-0.233886	0.192408	-0.87914	0.506079	0.22741		0.104032	-0.284051	0.454506	0.486485	0.581041	-0.251195	-0.191277	-0.45819	0.102915	221044	CGEN_HUM_1001652_1				Unknown
0.00577464	0.196712	-0.444128	0.18394	-0.396995	0.292309	0.131364	-0.253971	-0.0619027	-0.348688	-0.0245932	0.232329	-0.0817586	0.0708034	-0.363282	220949	CGEN_HUM_1001557_1	1q23-q24	Hs.50403	TBX19	T-box 19
-0.168507	0.310229	-0.305495	-0.11952	0.125871	-0.00880976	0.110837	-0.264296	-0.154616	-0.038419	-0.0588824	-0.0215984	-0.192017	0.0596646	0.0194081	221045	CGEN_HUM_1001653_1	14q24.3-q31.1	Hs.157492	CERD4	cer-d4 (mouse) homolog
0.584249	0.0597707	0.469297	0.219336	-0.175087	-0.0362515	-0.047866	-0.0616995	0.0287636	-0.306026	-0.25052	-0.121679	0.0844108	0.193919	-0.276027	220950	CGEN_HUM_1001558_1	15q24	Hs.6111	ARNT2	aryl-hydrocarbon receptor nuclear translocator 2
	0.361173		0.3059	0.0200499		0.0367981	0.321996	-0.351476	-0.206632	0.0847914	0.12154	-0.0679245	0.0324921	-0.372369	221046	CGEN_HUM_1001654_1	16q12.2	Hs.110826	TNRC9	trinucleotide repeat containing 9
0.51908	0.335911	0.0308303	0.427618	0.361321	0.938713	-0.0958926	-0.257713	0.237789	0.363686	0.909736	-0.182328	-0.358985	0.130393	0.276634	220951	CGEN_HUM_1001559_1	14q21-q24	Hs.197540	HIF1A	hypoxia-inducible factor 1, alpha subunit (basic helix-loop-helix transcription factor)
-0.322691	0.0375459	0.110633	-0.389795	-0.641667	1.12816	-0.25405	0.182682	-0.204455	-0.356601	0.707107	-0.513317	-0.0192926	-0.184785	-1.131	221047	CGEN_HUM_1001655_1	17q11.1	Hs.24336	KIAA1321	KIAA1321 protein
-0.189208	0.625842		-0.704562	-1.28516	0.144238	0.575281		-0.0688421	-0.252798	-0.0563063	0.929992		0.289092	-0.542822	220952	CGEN_HUM_1001560_1	4q12	Hs.227630	REST	RE1-silencing transcription factor
0.0902675	0.310118		-0.069328	0.290675	0.146403	-0.215304		0.0417063	0.257394	0.0722367	-0.0917144		0.838683	0.0946586	221048	CGEN_HUM_1001656_1	2q37	Hs.184945	GBX2	gastrulation brain homeo box 2
0.0663002	-0.895226	-0.289603	0.33078	-0.405712	0.0238437	-0.854984	0.589838	1.05259	0.040158	-0.383939	-0.472831	0.415023	-0.0351691	0.395017	221133	CGEN_HUM_1001741_1				Unknown
0.70044	-0.913871	0.0434349	-0.0745879	-0.114197	0.421746	-0.367706	0.234098	0.215903	-0.093702	0.0627686	-0.82986	0.109261	0.120029	0.219904	221229	CGEN_HUM_1001837_1	7q21.3-q22.1	Hs.132390	ZNF36	zinc finger protein 36 (KOX 18)
-0.10447	0.356098	-0.558981	-0.0944977	-0.162473	0.0355192	0.285715	-0.0629609	-0.0930712	-0.0549077	0.0156016	0.131196	-0.392848	0.355487	0.0508954	221134	CGEN_HUM_1001742_1	7q31.1	Hs.113274	TFEC	transcription factor EC
0.244017	-0.242663	-0.126905	-0.217105	0.302693	0.0574363	-0.179477	-0.19699	-0.593591	0.363287	0.419992	-0.282269	-0.208152	-0.333624	0.505837	221230	CGEN_HUM_1001838_1	3	Hs.352333	NR1D2	nuclear receptor subfamily 1, group D, member 2
-0.0278592	-0.261214	-0.350341	-0.142153	-0.681391	0.429986	-0.387738	-0.349677	-0.0213156	0.157224	0.0174333	-0.341085	-0.522011	-0.0323135	0.145784	221135	CGEN_HUM_1001743_1	1p36.23-p33	Hs.302022	PRDM16	PR domain containing 16
0.0113839	0.0887366	-0.0844079	-0.0435414	0.0334356	0.24204	0.00297964	-0.0704111	0.0243747	0.00448321	0.0695214	-0.112093	-0.148769	-0.00560535	0.234592	221231	CGEN_HUM_1001839_1	8	Hs.285901		Homo sapiens, clone IMAGE:3948563, mRNA, partial cds
-0.164597	-0.0150678	-0.810026	0.582447	-0.263896	0.0355603	-0.0259663	-0.686002	0.238409	0.290913	0.130251	-0.121437	-0.616849	0.569228	0.427666	221136	CGEN_HUM_1001744_1	12q23.1	Hs.108301	NR2C1	nuclear receptor subfamily 2, group C, member 1
0.251686	-0.167959		-0.0834343	0.247677	-0.0105345	-0.0708886	0.614205	0.151387	-0.229762	-0.0928941	-0.390352	0.28371	0.101495	-0.252907	221232	CGEN_HUM_1001840_1	19q13.3-q13.4	Hs.192861	SPIB	Spi-B transcription factor (Spi-1/PU.1 related)
-0.0199524	0.174924	0.204909	0.0477943	-0.302554	-0.143796	-0.080757	0.166139	0.0521255	-0.201013	-0.396001	-0.181152	0.0131251	-0.283514	-0.261012	221137	CGEN_HUM_1001745_1	1	Hs.149208	KIAA1555	KIAA1555 protein
0.408012	-0.075292	-0.619468	-0.0894637	0.126896	0.375659	-0.0608294	-0.16008	-0.223829	0.151705	0.239482	-0.582009	-0.313786	-0.230309	0.214707	221233	CGEN_HUM_1001841_1	7q11.23	Hs.272820	NOL1R	NOL1R protein
0.321592				0.0224341	0.160139		0.547488		0.246794			0.302724		0.00289573	221138	CGEN_HUM_1001746_1	19q13.42	Hs.117270	FLJ14345	hypothetical protein FLJ14345
0.20508	-0.609933	0.278597	-0.0988812	-0.174717	-0.0119537	-0.766598	0.344046	0.609724	-0.047708	-0.225159	-0.224349	0.233203	-0.0026207	-0.199977	221234	CGEN_HUM_1001842_1	12q23-q24	Hs.302029	LHX5	LIM homeobox protein 5
-0.00671237	-1.30938	-0.565564	-0.25401	-0.378181	-0.463609	-1.3051	-0.106111	0.521973	0.0698822	-0.385062	-1.38746	-0.187332	-0.0544985	0.0709313	221139	CGEN_HUM_1001747_1	17p13.2	Hs.35096	KIAA1538	KIAA1538 protein
0.440508	-0.971008	0.253043	-0.218317	-0.017813	0.0703601	-0.419054	0.355103	0.263711	-0.168521	-0.376687	-0.603699	0.0982689	0.0713817	-0.112611	221235	CGEN_HUM_1001843_1	Xq26.2	Hs.111227	ZIC3	Zic family member 3 heterotaxy 1 (odd-paired homolog, Drosophila)
0.0178767	-0.294303	-0.181391	-0.400971	-0.0528409	-0.0543657	-0.267887	-0.419539	-0.213912	0.533516	0.177358	-0.280803	-0.214399	-0.223311	0.506926	221140	CGEN_HUM_1001748_1				Unknown
-0.0781629	0.121591	-0.347438	0.0330777	-0.0361368	-0.0673823	-0.0367996	-0.466553	-0.327878	0.184618	0.202393	-0.0889005	-0.14877	0.10839	0.255482	221236	CGEN_HUM_1001844_1	20	Hs.340636	GTPBP5	GTP binding protein 5 (putative)
0.159548	-0.27869	-0.147219	-0.353333	0.299355	-0.19431	-0.378597	-0.0126226	-0.110613	0.256136	0.163535	-0.331708	-0.00960033	-0.325973	0.372338	221141	CGEN_HUM_1001749_1	17p13.1-17p12	Hs.68398	PER1	period homolog 1 (Drosophila)
0.0619562	0.336993	0.431276	-0.166021	-0.0451424	0.0701632	0.286824	0.0132666	-0.252426	-0.629052	-0.084019	0.411891	0.0936441	-0.22962	-0.384527	221237	CGEN_HUM_1001845_1				Unknown
0.685867	0.0424214	0.418562	0.208425	-0.21049	-0.73704	-0.161816	-0.115162	0.196067	-0.273777	-0.62185	-0.144491	0.243556	0.304626	-0.691961	221142	CGEN_HUM_1001750_1	8q21.11	Hs.109314	FLJ20980	likely ortholog of mouse zinc finger homeodomain 4
0.294004	-0.0578621	0.712233	-0.177106	-0.116617	0.208402	-0.0560921	0.173132	-0.257505	-0.236054	0.125962	-0.105578	0.367732	-0.378623	-0.0166262	221238	CGEN_HUM_1001846_1	1p34.3	Hs.333149	FLJ10276	hypothetical protein FLJ10276
0.166526	-0.0638161	-0.311892	-0.336266	0.263607	0.138512	0.130248	-0.488619	-0.335388	0.0762237	0.0237415	-0.414577	-0.342704	-0.154867	0.340856	221143	CGEN_HUM_1001751_1	7q35-q36	Hs.77256	EZH2	enhancer of zeste homolog 2 (Drosophila)
0.0705104	0.270854	-0.661194	-0.340559	0.0379519	-0.284177	0.0192526	-0.479895	-0.442179	-0.0273299	-0.159162	-0.0739264	-0.233329	-0.213458	0.0572992	221239	CGEN_HUM_1001847_1	8p21.1	Hs.343814	COE2	similar to TRANSCRIPTION FACTOR COE2 (EARLY B-CELL FACTOR 2) (EBF-2) (OLF-1/EBF-LIKE 3) (OE-3) (O/E-3) (METENCEPHALON-MESENCEPHALON-OLFACTORY TRANSCRIPTION FACTOR 1) (MET-MESENCEPHALON-OLFACTORY TRANSCRIPTION FACTOR 1) (MET-MESENCEPHALON-OLFACTORY ... (M.
-0.0960733			0.000310201	-0.400451	-0.598803	-0.248756	-0.217941	0.0677721	-0.160787	-0.483446	0.24029	0.153227	-0.100748	0.559511	221144	CGEN_HUM_1001752_1				Unknown
0.693335	-0.754827	0.665313	-0.228563	-0.0977825	-0.115544	-0.925521	0.475896	-0.300694	-0.272629	-0.289152	-0.720765	0.299594	-0.0400327	-0.676247	221240	CGEN_HUM_1001848_1				Unknown
-0.19869	-1.15759	-0.274091	0.921348	0.0170747	0.247242	-0.479908	0.407455	0.607693	0.085876	-0.649439	-0.640236	-0.345551	-0.1105	0.308226	220953	CGEN_HUM_1001561_1				Unknown
0.182841	-0.635246	0.128577	0.644605	0.181696	0.0976724	-0.473525	0.288065	0.602198	0.37988	-0.0650652	-0.517421	-0.0765789	0.396769	0.277756	221049	CGEN_HUM_1001657_1				Unknown
0.529897	-0.109391	-0.628183	0.0599129	0.391977	0.504755	0.0294169	-0.589227	0.10643	0.132751	0.252038	-0.147697	-0.834797	0.285097	0.852993	220954	CGEN_HUM_1001562_1	11q13	Hs.75569	RELA	v-rel reticuloendotheliosis viral oncogene homolog A, nuclear factor of kappa light polypeptide gene enhancer in B-cells 3, p65 (avian)
0.170536	0.0862363	-0.00656879	0.175276	0.213997	-0.0240729	0.120105	-0.107501	-0.0101826	0.186888	0.0361265	-0.107965	-0.0264566	0.342366	0.514813	221050	CGEN_HUM_1001658_1	11	Hs.23617	FLJ20531	hypothetical protein FLJ20531
0.578555	-0.0745557	0.0143553	0.170395	0.0391584	0.0267512	0.018373	-0.172131	1.00589	0.166118	-0.141419	-0.170792	-0.0159396	0.61991	0.474903	220955	CGEN_HUM_1001563_1	17p13.2	Hs.139262	HSXIAPAF1	XIAP associated factor-1
0.455209	-0.347359	0.318082	-0.116966	-0.0558853	0.238041	0.398298	0.191925	0.178471	-0.222122	0.253288	0.341149	-0.123786	0.0593587	0.0683964	221051	CGEN_HUM_1001659_1	12q24.3	Hs.1607	MUC8	mucin 8, tracheobronchial
-0.133903	-1.03344	0.0874249	0.51886	0.60956	-0.157336	0.33669	-0.0808778	0.474415	0.223396	-0.47445	-0.194825	-0.137336	0.530264	0.574516	220956	CGEN_HUM_1001564_1				Unknown
-0.420092	-0.491577	0.00743915	0.0704739	0.0876185	-0.273432	0.0313427	-0.00872776	0.151056	-0.110729	-0.195676	-0.371724	-0.0459721	0.0610469	-0.0578389	221052	CGEN_HUM_1001660_1	19	Hs.43145		Homo sapiens cDNA FLJ14188 fis, clone NT2RP2005980
0.742245	-0.705001	-0.0308539	0.326046	0.25622	0.111089	-0.278083	0.173329	0.540444	-0.00704384	0.170829	-0.708847	-0.169925	0.48368	0.296129	220957	CGEN_HUM_1001565_1	17p11.2	Hs.276833	FLJ22659	hypothetical protein FLJ22659
0.382213	-0.70516	0.0304386	0.0837303	0.159104	0.156358	-0.54235	-0.244982	0.235949	0.0749054	0.059279	-0.740955	-0.31307	0.049753	0.462848	221053	CGEN_HUM_1001661_1	6q22.1-6q22.33	Hs.258585	BP75	bromodomain containing protein 75 kDa human homolog
	0.0739246		-0.37875		0.554437	-1.07641		1.99237		1.49239	-1.4776		1.12388		220958	CGEN_HUM_1001566_1	4p16.1	Hs.105941	BAPX1	bagpipe homeobox homolog 1 (Drosophila)
-0.108694	-0.532999	-0.728054	0.146026	0.42765	-0.232398	-0.53563	-0.818273	0.573208	0.419811	-0.174451	-0.606594	-0.406182	0.236536	0.826553	221054	CGEN_HUM_1001662_1	1q42.12	Hs.53913	FLJ10252	hypothetical protein FLJ10252
0.180095	-0.786664	0.106631	0.37853	0.380944	0.0864075	-0.214775	0.470794	1.34424	0.181302	-0.136303	-0.415808	0.166169	-0.160193	0.155605	220959	CGEN_HUM_1001567_1	21q22.3	Hs.158225	PKNOX1	PBX/knotted 1 homeobox 1
-0.0226007	-0.353623	0.285692	0.755509	0.446601	-0.0251046	-0.691543	0.446754	0.900102	0.54959	-0.410982	-0.615449	0.280601	0.576003	0.491346	221055	CGEN_HUM_1001663_1	19	Hs.194061	ETV2	ets variant gene 2
0.462604	-0.0143807	-0.626947	0.769489	0.465536	0.0577273	-0.139899	-0.38316	0.90791	0.301669	-0.150692	-0.348142	-0.434663	1.15935	1.19421	220960	CGEN_HUM_1001568_1	1q21.2	Hs.186756	KIAA1441	KIAA1441 protein
-0.237369	-0.328057	0.0415181	0.0814759	0.267211	-0.17255	0.110176	0.348958	-0.1572	-0.00823702	-0.589166	-0.106934	-0.0775952	-0.314847	0.535922	221056	CGEN_HUM_1001664_1	18q11.1	Hs.48820	TAF4B	TAF4b RNA polymerase II, TATA box binding protein (TBP)-associated factor, 105 kD
0.33956	-0.248126	-0.532088	-0.0550068	0.068543	0.4373	-0.407439	-0.296777	0.0351537	-0.0599119	0.135897	-0.498845	-0.74068	0.209413	0.819737	220961	CGEN_HUM_1001569_1	19p13.13-p13.11	Hs.107740	KLF2	Kruppel-like factor 2 (lung)
-0.120814	-0.279069	-0.47212	0.32046	0.513669	0.120848	0.482794	-0.176804	0.122707	0.381961	-0.484726	0.132271	-0.386184	0.537161	0.604007	221057	CGEN_HUM_1001665_1	19q13.1	Hs.76171	CEBPA	CCAAT/enhancer binding protein (C/EBP), alpha
0.209327	-0.433755	0.0361254	-0.020964	0.69589	0.090559	0.00157318	-0.136176	-0.403778	0.344342	-0.123851	-0.352908	-0.0533912	-0.0479757	0.839231	220962	CGEN_HUM_1001570_1	19p12	Hs.78881	MEF2B	MADS box transcription enhancer factor 2, polypeptide B (myocyte enhancer factor 2B)
-0.500052	-0.0714874	-0.00366877	0.0231256	0.2184	-0.589115	0.0719981	-0.0703411	0.238972	-0.0132156	-0.485377	0.00929525	-0.213708	-0.0713403	0.396582	221058	CGEN_HUM_1001666_1	12q12-q13	Hs.40408	HOXC9	homeo box C9
0.279249	-0.334854	0.138476	0.0700434	0.206868	-0.0431027	0.103488	-0.0989061	0.166583	-0.334638	-0.0703426	-0.179484	0.0997456	0.383618	-0.446115	220963	CGEN_HUM_1001571_1	6pter-qter	Hs.78061	TCF21	transcription factor 21
0.357608	-0.476556	0.303205	0.13412	-0.382686	-0.178927	0.15421	-0.0615764	0.320513	-0.507049	0.104536	-0.0561291	0.0384076	0.326455	-0.663305	221059	CGEN_HUM_1001667_1	17p11.2	Hs.127656	KIAA1349	KIAA1349 protein
0.0877395	0.117393	-0.0625568	-0.274831	0.163469	-0.433693	-0.0309704	-0.0186471	-0.220809	0.140928	-0.834724	-0.100259	0.0157556	-0.262689	0.411092	220964	CGEN_HUM_1001572_1	19q13.4	Hs.158299	ZNF154	zinc finger protein 154 (pHZ-92)
0.174167	-0.375629	0.461546	-0.320429	-0.428863	-0.105479	-0.109294	0.169285	-0.225087	-0.298709	-0.199112	-0.0658465	0.206912	-0.468919	-0.412958	221060	CGEN_HUM_1001668_1	14q11.2	Hs.288348	KIAA1305	KIAA1305 protein
0.159286	-0.950418	0.114585	0.45331	0.634185	-0.108815	-0.732927	0.176921	1.07543	0.257826	-0.248991	-0.491034	0.110313	-0.0332584	0.328239	221145	CGEN_HUM_1001753_1				Unknown
0.212046	-0.536722	-0.0645417	0.305228	0.372096	-0.0242575	-0.647679	-0.0679248	0.274683	0.195469	0.032869	-0.542656	0.0353244	0.273502	0.440511	221241	CGEN_HUM_1001849_1		Hs.194790	HSAJ2425	p65 protein
-0.0730586	0.397661	0.288753	0.159511	-0.359338	0.431656	0.187504	0.43358	0.180924	-0.264039	0.298731	0.441708	-0.112022	-0.340466	-0.0642426	221146	CGEN_HUM_1001754_1	14q12-q13	Hs.190125	NPAS3	basic-helix-loop-helix-PAS protein
0.356589	0.352159	-0.696749	-0.271534	0.849646	0.351093	0.051921	0.0778166	-0.147675	0.271397	0.360939	0.0432143	-0.590458	-0.34384	0.532798	221242	CGEN_HUM_1001850_1	Xq25-q26.3	Hs.16411	LOC57187	hypothetical protein LOC57187
0.0620558	-0.109956	0.341718	0.0235446	-0.16117	-0.0309368	-0.123635	0.363845	0.261133	-0.291571	-0.194196	0.0598605	0.181732	0.111604	-0.0219509	221147	CGEN_HUM_1001755_1	17q11.2	Hs.276916	NR1D1	nuclear receptor subfamily 1, group D, member 1
0.153607	0.131588	-0.697773	0.207004	0.389961	0.145917	-0.123009	-0.102145	-0.196387	-0.391579	0.2959	-0.246807	0.141521	0.666297	-0.0894351	221243	CGEN_HUM_1001851_1				Unknown
0.108535	-0.124594	0.251479	0.293666	0.102113	0.387418	-0.262436	0.149542	0.188607	-0.0973687	0.0429718	-0.413819	-0.0174017	0.492622	0.196355	221148	CGEN_HUM_1001756_1	7q22.1	Hs.284168	FLJ12298	hypothetical protein FLJ12298
-0.14107	-0.0553861	0.0419723	0.0019011	0.146121	0.0871827	-0.138424	-0.265747	-0.210316	0.0788193	0.124322	-0.302064	0.0613501	0.309174	0.391254	221244	CGEN_HUM_1001852_1	1q42.1	Hs.6523	EGLN1	egl nine homolog 1 (C. elegans)
-0.12414	0.131224	-0.132413	-0.0309964	-0.134133	-0.026514	0.254812	-0.314109	0.125472	0.237039	0.0238177	0.144511	-0.256648	0.299897	-0.040103	221149	CGEN_HUM_1001757_1	6q27	Hs.7759	FLJ10975	XAP135 protein
-0.190766	0.16773	0.0434181	-0.272117	-0.0310304	-0.170093	0.237835	-0.181518	-0.167098	0.233372	0.0216683	0.378054	-0.0333451	-0.13793	-0.262649	221245	CGEN_HUM_1001853_1	3p25.1	Hs.56966	KIAA0906	KIAA0906 protein
0.103619	0.246711		-0.410907	-0.649134	0.0153546	0.101379		-0.0513337	-0.778577	0.0651548			0.27695	-1.28566	221150	CGEN_HUM_1001758_1	11q14.3	Hs.120842	FLJ10251	hypothetical protein FLJ10251
1.02821	-0.701589	0.217078	0.22611	0.121252	0.43705	-0.732289	-0.0565235	0.42516	0.17113	-0.000591632	-0.614434	0.0859906	0.163802	0.145138	221246	CGEN_HUM_1001854_1	13q21	Hs.286079	SCA8	spinocerebellar ataxia 8
0.26861	-0.52578	0.0050999	0.272148	1.11162	-0.021642	-0.431504	-0.087298	0.997192	1.01163	-0.0464427	-0.445049	0.0554485	0.351969	1.02774	221151	CGEN_HUM_1001759_1	14q32.13	Hs.13809	FLJ10648	hypothetical protein FLJ10648
-0.193308	-0.293316	0.470364	0.413887	0.273924	-0.361035	-0.403427	-0.0477147	0.0194524	-0.0645024	-0.218494	0.153291	0.480211	0.24527	0.306456	221247	CGEN_HUM_1001855_1	1p34	Hs.88556	HDAC1	histone deacetylase 1
0.280961	0.231014	0.574031	-0.123877	-0.150544	0.365235	0.452124	0.703919	0.183024	-0.146823	0.258016	0.0776978	0.393444	0.121645	-0.346213	221152	CGEN_HUM_1001760_1	6p21.31	Hs.288539	FLJ22191	hypothetical protein FLJ22191
0.267288	0.24424	-0.281364	-0.712054	0.01116	0.438046	0.185689	-0.0629961	-0.784181	0.18515	0.480478	-0.0264847	-0.476335	-0.457187	0.0868037	221248	CGEN_HUM_1001856_1	21q22.3	Hs.153452	C21orf2	chromosome 21 open reading frame 2
-0.00516769	0.30537	0.136098	-0.123292	0.22831	-0.0111182	0.067141	0.145611	-0.121951	-0.213438	-0.171367	0.543274	0.0850347	-0.0672198	-0.0346041	221153	CGEN_HUM_1001761_1	10	Hs.125231	VENTX2	VENT-like homeobox 2
0.196118	-0.139712	0.577928	0.0762701	-0.21255	-0.0171595	0.02046	0.250457	0.0797681	-0.327813	0.0281533	0.00359181	0.306476	0.0648696	-0.116549	221249	CGEN_HUM_1001857_1	20q13.33	Hs.158654	KIAA1196	KIAA1196 protein
0.0177974	-0.217451	0.405198	-0.0635241	-0.0940721	-0.0681732	-0.0786179	0.272074	-0.062444	-0.0243808	-0.144384	-0.246418	0.384904	-0.104404	0.128159	221154	CGEN_HUM_1001762_1		Hs.127808		Homo sapiens mRNA; cDNA DKFZp434E1818 (from clone DKFZp434E1818); partial cds
-0.109251	0.306001	-0.0581811	-0.165851	0.148614	-0.159492	0.0336084	-0.313018	-0.332242	0.230634	-0.167144	-0.0472283	0.0592972	0.139795	0.416883	221250	CGEN_HUM_1001858_1	3q25.1-q26.1	Hs.3068	SMARCA3	SWI/SNF related, matrix associated, actin dependent regulator of chromatin, subfamily a, member 3
-0.439444	0.174213	0.0767756	0.24663	0.30364	0.286495	0.332308	-0.0857589	0.0980446	0.313258	0.436242	0.21821	-0.0966563	0.02894	0.0954269	221155	CGEN_HUM_1001763_1	21q22.2	Hs.85146	ETS2	v-ets erythroblastosis virus E26 oncogene homolog 2 (avian)
-0.42193	-0.0509994	0.328706	-0.0502406	0.0412248	-0.255893	0.0704288	0.0446491	0.162671	-0.0124949	-0.239932	0.0625063	0.144598	0.165671	-0.383557	221251	CGEN_HUM_1001859_1	4	Hs.183085		Homo sapiens mRNA; cDNA DKFZp434K098 (from clone DKFZp434K098); partial cds
0.480222	0.122515	-0.604138	0.147679	-0.308639	0.242825	0.143095	-0.282665	0.355264	-0.301727	0.299355	0.00121265	-0.296901	0.418177	0.225827	221156	CGEN_HUM_1001764_1				Unknown
0.0162372	0.0875673	-0.501234	-0.0867981	-0.438255	0.573185	0.0637444	-0.128571	0.17954	-0.17804	0.306901	-0.288774	0.142169	0.185114	0.0940742	221252	CGEN_HUM_1001860_1	1	Hs.288828		Homo sapiens, Similar to RIKEN cDNA 2810405F18 gene, clone MGC:22960 IMAGE:4865283, mRNA, complete cds
0.062328	-0.857368	-0.175382	-0.373424		0.00688803	-0.846011	0.333668	0.474171		-0.124684	-0.53285	0.171804	-0.0465181		220965	CGEN_HUM_1001573_1	2p13-p12	Hs.44313	REL	v-rel reticuloendotheliosis viral oncogene homolog (avian)
-0.0566466	0.209295	0.150671	-0.082816	-0.690431	-0.134224	-0.0410402	0.0766787	-0.048412	-0.184554	-0.140435	0.190212	-0.0831167	-0.206659	-0.435375	221061	CGEN_HUM_1001669_1				Unknown
0.196481	0.175229	0.296989	0.0401255	-0.0262331		0.0834891	0.0458546	0.10755	0.0946816	0.209444	0.302904	0.191126	-0.274373	-0.185449	221062	CGEN_HUM_1001670_1	7p22	Hs.89566	ETV1	ets variant gene 1
-0.0979752	0.248441	0.0529916	-0.131572	-0.139682	-0.034004	0.158296	-0.134345	-0.106107	-0.384502	-0.161086	0.324829	-0.06987	0.184942	-0.213994	220967	CGEN_HUM_1001575_1	19q13.43	Hs.230188	KIAA1396	KIAA1396 protein
-0.0647591	0.0526117	-0.645648	0.178772	0.0210423	-0.0134559	-0.0721071	-0.458589	-0.0318691	-0.0702027	0.0693491	-0.123728	-0.191405	-0.0387124		221063	CGEN_HUM_1001671_1	12q13	Hs.1497	RARG	retinoic acid receptor, gamma
-0.133168	0.429124	-0.0414513	0.0745897			0.270702	0.143078	0.283646		-0.0994381	0.236224	-0.0522823	0.251037		220968	CGEN_HUM_1001576_1	19q13.11	Hs.278436	KIAA1474	KIAA1474 protein
0.0827042	-0.180113	-0.0039252	-0.058301	0.577842	0.710623	-0.0308841	-0.403202	-0.137906	0.279105	0.612762	-0.230304	-0.132556	0.0392797	0.427978	221064	CGEN_HUM_1001672_1	19p13.1	Hs.5881	ELL	ELL gene (11-19 lysine-rich leukemia gene)
0.0734146	0.0697052	0.307992	0.0380515	-0.0153293	-0.0670483	0.182636	0.135428	0.0951036	-0.0708778	-0.0123029	0.195672	0.0885844	-0.0955201	-0.120502	220969	CGEN_HUM_1001577_1	Xp11.23	Hs.30570	PQBP1	polyglutamine binding protein 1
0.834549	0.193385	0.559113	0.305514	-0.208789	0.240938	0.0349338	0.270283	-0.0970578	-0.286613	0.3885	0.0122356	0.169576	0.0897951	-0.280144	221065	CGEN_HUM_1001673_1	19q13.12	Hs.2227	CEBPG	CCAAT/enhancer binding protein (C/EBP), gamma
-0.131557	0.276418	-0.265359	0.0491309	-0.00735695	-0.107783	0.197847	-0.212077	-0.16868	0.108801	0.209567	0.153557	0.0110172	0.328901	0.0381989	220970	CGEN_HUM_1001578_1				Unknown
0.267677	-0.514054	-0.192815	-0.191452	-0.161749	-0.0580197	-0.972814	-0.270155	-0.209306	-0.104947	-0.0780158	-0.804063	-0.00489341	-0.11017	-0.110286	221066	CGEN_HUM_1001674_1	6p22	Hs.237786	ZNF187	zinc finger protein 187
-0.0659417	-0.796478	0.398425	0.012401	-0.359281	-0.0250068	-0.770695	0.461209	0.415364	-0.333341	-0.0241933	-0.398406	0.442947	-0.0315375	-0.418316	220971	CGEN_HUM_1001579_1	Xp11.2	Hs.181128	ELK1	ELK1, member of ETS oncogene family
-0.549985	0.21729	-0.421856	-0.0580631	-0.195625	-0.273714	-0.0176614	-0.341654	-0.000448181	0.186187	-0.361961	0.379988	-0.637258	0.14423	-0.0404853	221067	CGEN_HUM_1001675_1	7q22.1-7q31.33	Hs.15423	HDCMC04P	hypothetical protein HDCMC04P
0.0535736	0.191857	0.105673	-0.183666	-0.0905832	-0.145421	0.0301475	0.143718	-0.242695	-0.0512181	-0.0940086	0.237124	0.0791978	-0.0037135	-0.0118445	220972	CGEN_HUM_1001580_1	5p15.32	Hs.17138	FLJ20303	hypothetical protein FLJ20303
-0.378222	0.325283	-0.458198	0.782777	-0.530236		0.41167	-0.321303	0.339224	0.209872	0.516013	0.576669	0.0823195	0.272044	-0.702885	221068	CGEN_HUM_1001676_1	8q24	Hs.2076	ZNF7	zinc finger protein 7 (KOX 4, clone HF.16)
0.014176	0.0996286	0.250732	-0.191435	-0.126075	0.285197	0.24158	0.101015	-0.0798658	-0.104917	-0.168887	0.440026	0.0800386	0.0391465	-0.471167	220973	CGEN_HUM_1001581_1	19q13.43	Hs.269218	FLJ14011	hypothetical zinc finger protein FLJ14011
-0.325465	0.173851	-0.379212	-0.053667	-0.162816	0.061892	0.280746	-0.604798	0.0284021	-0.174777	0.040177	0.373605	-0.411521	-0.020882	-0.166645	221069	CGEN_HUM_1001677_1				Unknown
0.148726	0.286527	-0.187159	0.175819				-0.0821007	0.0523811		0.0452811	-0.104648	-0.298091	0.260725		220974	CGEN_HUM_1001582_1	19q13.43	Hs.180402	FLJ23506	hypothetical protein FLJ23506
0.359563	0.0124627	-0.0378786	0.0369463	0.299763	1.00035	0.297606	-0.143315	-0.327149	0.238107	0.866651	0.466985	-0.408006	0.233205	0.141332	221070	CGEN_HUM_1001678_1				Unknown
0.109835	0.555852	-0.0339361	-0.0315024	0.0840106	0.861097	0.315543	-0.138737	0.0267502	-0.19277	-0.0530975	0.0103469	-0.452516	0.132674	-0.392755	220975	CGEN_HUM_1001583_1				Unknown
0.694366	0.23793	0.146383	0.114381	-0.131539	0.8801	0.32981	-0.0669361	-0.0459265	-0.149425	1.09126	-0.147499	-0.069003	-0.0645375	-0.468672	221071	CGEN_HUM_1001679_1				Unknown
-0.423772	0.443658		-0.30432	-1.19762	0.0475374	0.570671		0.124877	-0.948915	-0.415909	1.02657		0.657981	-1.19826	220976	CGEN_HUM_1001584_1	5q35.3	Hs.287674	FLJ21628	hypothetical protein FLJ21628
0.555812	-0.5063	-1.17193	-0.0991458	-0.0324449	-0.148993	-1.11682	-0.893642	0.297708	-0.0123126	-0.0562518	-0.99297	-0.914115	0.329481	0.32543	221072	CGEN_HUM_1001680_1	12	Hs.2815	POU6F1	POU domain, class 6, transcription factor 1
0.0471586	-0.531931	0.253892	0.253761	-0.235888	-0.183537	-0.309179	0.332823	0.677032	-0.344425	-0.0665126	-0.381585	0.111973	0.0603157	-0.410629	221157	CGEN_HUM_1001765_1	6q21	Hs.3352	HDAC2	histone deacetylase 2
0.166624	-0.378598	0.378595	0.116323	-0.146724	-0.0981029	-0.233214	0.464961	0.135582	-0.324985	-0.283967	0.0658546	0.57883	-0.0746261	-0.132063	221253	CGEN_HUM_1001861_1	8p22	Hs.12940	ZHX1	zinc-fingers and homeoboxes 1
0.609384	0.0334069	0.209888	-0.114931	-0.19483	0.0168007	-0.160271	0.0503712	0.18744	-0.00682756	-0.103586	-0.220831	0.131744	-0.0990904	-0.0388963	221158	CGEN_HUM_1001766_1	5pter-p13.3	Hs.288750	FLJ23577	hypothetical protein FLJ23577
0.300534	0.301496	-0.59387	0.37424	0.387798	0.473035	0.0437405	-0.255208	0.0865032	0.289238	0.436842	0.213717	-0.224804	-0.13063	1.38193	221254	CGEN_HUM_1001862_1	2q32	Hs.198166	ATF2	activating transcription factor 2
-0.00113721	-0.15924	0.349769	-0.378782	0.0416886	0.116384	-0.358195	0.0484176	-0.316476	-0.156358	-0.0556233	-0.295068	0.0145376	-0.263523	0.0439232	221159	CGEN_HUM_1001767_1	1p33	Hs.49933	KIAA1579	hypothetical protein FLJ10770
0.0432366	0.133281	-0.0649151	-0.15929	0.0794952	-0.0367454	0.149715	-0.313181	-0.406139	0.139893	-0.0293765	0.0432752	-0.0483608	-0.120827	0.168841	221255	CGEN_HUM_1001863_1	19	Hs.107444		Homo sapiens cDNA FLJ20562 fis, clone KAT11992
0.246469	-0.335536	0.0686213	-1.04529	-0.132905	0.184084	-0.193488	-0.140575	-0.196984	0.159209	0.323803	-0.641011	0.0723649	-0.302249	0.261739	221160	CGEN_HUM_1001768_1				Unknown
-0.0174802	0.150801	-0.182749	-0.186813	-0.335759	-0.16568	-0.111512	-0.41813	-0.170627	0.0208177	-0.229675	-0.0949525	-0.29956	0.0316892	-0.0260523	221256	CGEN_HUM_1001864_1	19p13.2-p13.12	Hs.182828	ZNF136	zinc finger protein 136 (clone pHZ-20)
-0.0781356	1.13315	-0.250828	0.202874	-0.0981442	-0.234006	0.200554	0.523419	0.244192	-0.814577	-0.468434	0.198793	-0.561284	0.400928	-0.927126	221161	CGEN_HUM_1001769_1				Unknown
0.0916586	0.107621	0.267269	-0.00268099	-0.179015	-0.090884	0.0411831	0.170814	0.0751316	-0.183656	0.0637707	-0.0430468	0.212456	-0.160133	-0.242481	221257	CGEN_HUM_1001865_1	12q12-q13	Hs.820	HOXC6	homeo box C6
-0.33822	-0.0152047	-0.0690564	0.117224	-0.389569	-0.498461	-0.157421	0.06564	0.292244	-0.419549	-0.408305	0.125517	0.144351	0.157001	-0.723219	221162	CGEN_HUM_1001770_1	Xp11.23-p11.22	Hs.172791	UXT	ubiquitously-expressed transcript
0.437134	-0.53246	-0.216322	-0.501796	-0.0200351	0.380402	-0.833725	-0.0930991	-0.146143	-0.133024	0.30702	-0.880853	-0.0379184	-0.032962	0.220299	221258	CGEN_HUM_1001866_1	16p13.3	Hs.182528	ZNF263	zinc finger protein 263
0.869523	-1.49817	-0.203666	-0.0653067	0.209115	0.151929	-1.20228	0.0686279	0.682674	0.336448	-0.0509893	-0.648877	-0.0939528	-0.467158	-0.118378	221163	CGEN_HUM_1001771_1	10q24	Hs.37128	LBX1	transcription factor similar to D. melanogaster homeodomain protein lady bird late
0.432435	-0.587872	-0.557068	0.0963734	0.287901	0.227342	-0.43799	-0.164287	0.191487	0.00482612	0.124786	-0.459813	-0.226002	0.614965	0.616425	221259	CGEN_HUM_1001867_1	17q21	Hs.249194	MLLT6	myeloid/lymphoid or mixed-lineage leukemia (trithorax homolog, Drosophila); translocated to, 6
0.409072	0.0264463	-0.373994	-0.243931	0.133669	0.519658	0.0115196	-0.519352	-0.184503	0.324537	0.545852	-0.210137	-0.315888	0.258663	0.365819	221164	CGEN_HUM_1001772_1	6p22	Hs.1189	E2F3	E2F transcription factor 3
-0.0255012	0.111774	-0.0704466	-0.232552	-0.271189	0.0319344	-0.110093	-0.446314	-0.439101	-0.230256	0.0243401	-0.0344792	-0.0947146	-0.261424	-0.10256	221260	CGEN_HUM_1001868_1	6p21.2	Hs.66774	ZNF306	zinc finger protein 306
-0.0407888	0.0518389	0.125334	-0.200665	-0.347367	-0.0237486	0.0425392	-0.1936	-0.0689987	-0.494873	0.136763	-0.152906	-0.140638	-0.180163	-0.32006	221165	CGEN_HUM_1001773_1	19q13.31	Hs.13323	FLJ22059	hypothetical protein FLJ22059
0.0353941	0.146054	-0.492989	-0.307414	-0.465282	0.536424	0.0876223	-0.267666	0.0216304	-0.232673	0.120745	-0.0946611	-0.267004	-0.137586	0.0318915	221261	CGEN_HUM_1001869_1	14q22.3-q23	Hs.194756	SIX6	sine oculis homeobox homolog 6 (Drosophila
-0.147169	-0.233758	-0.26865	-0.155047	-0.477227	0.219251	-0.335373	-0.283573	0.229935	0.397497	0.216774	-0.447739	0.0484706	0.00588789	0.0389726	221166	CGEN_HUM_1001774_1	6p25	Hs.348883	FOXC1	forkhead box C1
0.316655	-0.0250631	0.789211	-0.109134	-0.282514	-0.0908794	-0.198058	0.143249	-0.133846	-0.238681	-0.075707	-0.419328	0.226009	-0.282629	-0.363051	221262	CGEN_HUM_1001870_1				Unknown
-0.42111	0.0858719	0.140682	0.019675	0.00921687	-0.182596	0.0625786	-0.209702	-0.00341952	0.484292	-0.342542	-0.143605	0.0461046	-0.183928	-0.00940721	221167	CGEN_HUM_1001775_1	1	Hs.159273	CHD1L	chromodomain helicase DNA binding protein 1-like
-0.30459	0.1294	-0.074242	-0.415067	-0.0889224	0.197172	0.205265	0.0748615	-0.403833	-0.193339	0.351722	-0.048565	-0.0912986	-0.371105	0.154779	221263	CGEN_HUM_1001871_1	19q13.3-q13.4	Hs.147644	ZNF361	zinc finger protein 331; zinc finger protein 463
0.219062	-0.462912		-0.638218	-0.105769	-0.25033		-0.0328596	-0.0822989	-0.22372	-0.464632	0.992372	0.242003	-0.120688	-0.16944	221168	CGEN_HUM_1001776_1		Hs.113263	LOC51045	Kruppel-associated box protein
0.207861	-0.182509	0.153361	-0.208792	0.0623435	0.286089	-0.454275	0.17626	0.349019	0.0101086	0.291398	-0.270257	0.170532	-0.0429389	-0.650575	221264	CGEN_HUM_1001872_1	16q12	Hs.279762	BRD7	bromodomain-containing 7
-0.0685404	-0.962959	-0.0843472	1.14197	0.381843	0.198687	-0.480566	0.138634	0.628691	0.35678	-0.525314	-0.356568	-0.0514314	-0.281286	0.444007	220977	CGEN_HUM_1001585_1		Hs.157425	DUX2	double homeobox, 2
-0.0906199	-0.419822	0.389647	0.420521	0.056926	-0.156848	-0.204002	0.520601	0.478977	0.0740599	-0.230642	-0.273274	0.313902	0.269288	0.185384	221073	CGEN_HUM_1001681_1	2p16-p21	Hs.227277	SIX3	sine oculis homeobox homolog 3 (Drosophila)
0.551964	0.0918354	0.468048	0.0211248	-0.125175	0.110018	0.183596	0.0945831	-0.0602005	-0.239133	-0.18793	0.330689	0.0889495	-0.135968	-0.000150634	220978	CGEN_HUM_1001586_1	2p13-p12	Hs.109012	MAD	MAX dimerization protein
0.640461	-0.249118	-0.612738	0.629187	0.393737	0.339519	-0.0319301	-0.239626	0.89493	0.197188	0.229814	-0.636434	-0.26109	0.806942	1.1834	221074	CGEN_HUM_1001682_1	6p21.3-p21.2	Hs.29222	ZNF76	zinc finger protein 76 (expressed in testis)
0.903246	-0.362094	0.363292	0.712124	0.137734	0.139775	-0.377406	0.710323	0.841813	-0.107159	-0.00518769	-0.613777	0.352486	0.958557	0.389187	220979	CGEN_HUM_1001587_1	14q23	Hs.42712	MAX	MAX protein
0.352866	-0.132232	0.398146	0.334689	-0.0938247	0.109575	0.172188	0.245604	0.224081	0.00468516	-0.012547	0.00106289	-0.0181927	-0.0066911	0.0232751	221075	CGEN_HUM_1001683_1	16p13.3	Hs.10710	FLJ20417	hypothetical protein FLJ20417
0.30654	-0.304317	0.409404	0.0335881	0.258658	-0.047082	0.363781	-0.0583064	0.234759	0.23606	-0.187953	-0.00975797	0.0475279	0.125592	0.432711	220980	CGEN_HUM_1001588_1	2q37.1	Hs.309943	SP140	SP140 nuclear body protein
-0.0804899	-0.24216	-0.650673	0.234334	0.110459	-0.188922	-0.48644	-0.284678	0.452579	0.299008	-0.0212809	-1.03288	-0.277002	0.518764	0.988919	221076	CGEN_HUM_1001684_1	16p13.3	Hs.13128	ZNF205	zinc finger protein 205
0.0577155	-0.562138	0.217809	0.104569	0.0408588	-0.0284268	-0.236146	-0.0570855	0.348502	0.142344	-0.0952896	-0.522805	0.145914	0.423969	0.112057	220981	CGEN_HUM_1001589_1	Xp11.3	Hs.68318	FLJ20344	hypothetical protein FLJ20344
-0.0328783	-0.635725	-0.27608	-0.48437	-0.183787	0.17256	-0.0157734	-0.384419	0.029963	0.0275114	0.011821	-0.48216	-0.106289	-0.0170956	0.12638	221077	CGEN_HUM_1001685_1	7q36.1	Hs.169452	KIAA1339	KIAA1339 protein
0.04647	-0.495542		-0.577524	-0.403051	0.430295	-0.214278			-0.282422	0.215352			-0.298127	-0.711041	220982	CGEN_HUM_1001590_1	12p13	Hs.155586	B7	B7 protein
0.433053	-0.755483	-0.408044	-0.384316	0.0156391	0.102518	-0.844144	-0.507286	0.183923	0.173396	0.357888	-0.738665	-0.275365	0.293829	0.181406	221078	CGEN_HUM_1001686_1	20q11.2-q12	Hs.94785	TGIF2	TGFB-induced factor 2 (TALE family homeobox)
-0.32901	-1.53354	-0.255067	0.709183	0.392831	-0.293452	-0.491947	0.0855678	0.29627	0.209172	-0.498873	-0.490534	-0.287411	-1.01853	-0.422941	220983	CGEN_HUM_1001591_1	2qter	Hs.278963	ZNFN1A2	zinc finger protein, subfamily 1A, 2 (Helios)
0.127936	-0.412512	0.0497307	0.673246	0.393601	-0.0635894	-0.515623	-0.00904791	0.649526	0.371003	-0.0316066	-0.473392	0.173099	0.667547	0.557219	221079	CGEN_HUM_1001687_1	1p13	Hs.123637	PHTF1	putative homeodomain transcription factor 1
-0.163973	-0.736167		-0.893728	-0.634014	-0.0209162	0.198088	0.226812	0.393175	-0.561282	0.229227	-0.915046	0.63012	-0.00940347	-0.68743	220984	CGEN_HUM_1001592_1	9q22	Hs.323835	PHF2	PHD finger protein 2
0.309879	-0.209734	0.0219726	0.186399	-0.311167	0.340053	0.227735	0.114479	0.583115	-0.340661	-0.323165	0.121815	-0.0117912	0.351182	0.151528	221080	CGEN_HUM_1001688_1	2q23-q37	Hs.210862	TBR1	T-box, brain, 1
0.66874	-0.663216	0.0564692	0.368063	-0.100801	0.12903	-0.260755	0.394014	0.66492	-0.165278	-0.0898522	-0.673224	0.0685285	0.605073	0.52723	220985	CGEN_HUM_1001593_1	19q13.4	Hs.301431	EZFIT	endothelial zinc finger protein induced by tumor necrosis factor alpha
[truncated: 17,122 more rows]
