# Supplementary material for: Inhibitory effects of estrogen receptor beta on specific hormone-responsive gene expression and association with disease outcome in primary breast cancer
Source: Breast Cancer Res. 2007 Apr 10;9(2):R25. doi: 10.1186/bcr1667 (PMC1868918; doi:10.1186/bcr1667)
Supplement: Additional file 2 — Uppsala patient information, including estrogen receptor (ER) beta transcript levels and ER alpha protein levels. [file bcr1667-S2.xls]

## Sheet: Sheet1
Patient ID	ERbeta Transcript	Endocrine Treatment	ERalpha Protein
X104B91	5.22449	Nolvadex 40x1	4.48
X112B55	4.93928	Ledertam 20x2	2.95
X114B68	5.58629	Ledertam 20x2	9.05
X130B92	6.0702	Tamoxifen 20x1	1.55
X131B79	5.1553	Ledertam 20x1	2.45
X135B40	5.06388	Ledertam 20x1	1.68
X138B34	5.69558	Ledertam 20x1	7.21
X139B03	5.79307	Ledertam 20x1	6.42
X148B49	5.3874	Nolvadex 40x1	2.92
X14B98	5.08041	Nolvadex	3.06
X150B81	6.13229	Ledertam 20x1	2.6
X154B42	5.43834	Tamoxifen 20x1	4.14
X159B47	5.15756	Ledertam 20x1	5.54
X15C94	5.79945	Nolvadex 20x1	1.9
X162B98	5.5506	Ledertam 20x1	8.08
X165B72	5.99323	Nolvadex 20x1	4.58
X166B79	5.2554	Tamoxifen 20x1	0.45
X169B79	5.08785	Ledertam 20x2	0.21
X170B15	5.64303	Tamaxin 40x1	2.63
X171B77	5.37363	Tamoxifen 20x1	1.74
X173B43	5.55961	Ledertam 20x1	1.99
X17C40	5.29474	Nolvadex 20x2	0.57
X183B75	5.44474	Nolvadex 40x1	1.46
X186B22	5.3229	Nolvadex 40x1	2.67
X191B79	5.34243	Tamoxifen 20x1	3.34
X194B60	5.87519	Ledertam 20x1	0.08
X202B44	5.56994	Ledertam 20x1	1.05
X203B49	5.54892	Tamoxifen 20x1	0.28
X207C08	5.098	Ledertam 20x1	2.8
X216C61	5.68378	Nolvadex 40x1	0.37
X225C52	5.52064	Ledertam 20x1	10
X230C47	4.57323	Tamoxifen 20x1	0.61
X239C32	5.41957	Tamoxifen 20x1	1.07
X244C89	5.4714	Ledertam 20x1	5.37
X245C22	5.66166	Ledertam 40x1	107
X252C64	5.343	Ledertam 20	1.37
X254C80	5.15496	Tamoxifen 20x1	2.73
X27C82	5.37328	Ledertam 20x1	1.43
X288C57	6.07338	Nolvadex 40x1	0.17
X289C75	5.61952	Tamoxifen 20x1, 2 years	8.43
X298C47	5.90044	Tamoxifen	0.69
X301C66	5.94112	Tamoxifen 20x1	0.07
X307C50	5.92771	Tamoxifen 20x1	1.83
X311A27	5.36536	Nolvadex 40x1	0.13
X313A87	5.38775	Nolvadex 40x1	0.63
X35C29	5.73903	Ledertam 20x1	14.4
X39C24	5.4817	Tamoxifen 20x1	22.4
X40C57	5.33762	Tamoxifen 20x1	10.3
X41C65	5.60565	Tamoxifen 20x1	0.27
X46A25	5.66998	Nolvadex 20x2	8.9
X48A46	5.38171	Nolvadex 40x1	1.07
X51A98	5.97525	Nolvadex 40x1	2.78
X53A06	4.89228	Nolvadex 40x1	2.95
X55A79	6.17806	Nolvadex 40x1	2.27
X56A94	5.83373	Nolvadex 40x1	1.54
X63A62	6.01134	Nolvadex 40x1, 20x1	0.87
X64A59	4.76011	Nolvadex 40x1	0.68
X69A93	5.3431	Nolvadex 20x2, 20x1	0.22
X6B85	5.33487	Tamoxifen 40x1	7.26
X71A50	5.58234	Nolvadex 40x1	1.04
X72A92	5.43748	Nolvadex	3.08
X76A44	5.37258	Nolvadex 20x2	0.12
X77A50	5.49157	Nolvadex 20x2	1.37
X7B96	5.37137	Nolvadex 20x1	1.64
X82A83	5.11054	Tamoxifen 40x1,2 years	2.1
X84A44	5.33694	Nolvadex	0.42
X85A03	6.19253	Nolvadex 40x1	0.55
X8B87	5.90922	Tamoxifen 20x2	0.67
X96A21	5.82328	Nolvadex 40x1	1.07
