# Supplementary material for: Inhibitory effects of estrogen receptor beta on specific hormone-responsive gene expression and association with disease outcome in primary breast cancer
Source: Breast Cancer Res. 2007 Apr 10;9(2):R25. doi: 10.1186/bcr1667 (PMC1868918; doi:10.1186/bcr1667)
Supplement: Additional file 3 — Gene ontology annotations (2002 version) made by Compugen USA, Inc. (Jamesburg, NJ, USA) for probes represented on the microarrays used for the cell line study. [file bcr1667-S3.xls]

## Sheet: Sheet1
Well ID	Clone ID	GenBank accession	CGEN Gene ontology
220120	CGEN_HUM_1000728_1	NM_001905	`de novo` pyrimidine biosynthesis [0006207]
220121	CGEN_HUM_1000729_1	NM_019857	`de novo` pyrimidine biosynthesis [0006207]
220122	CGEN_HUM_1000730_1	NM_007016	`de novo` pyrimidine biosynthesis [0006207]
220123	CGEN_HUM_1000731_1	AF202637	`de novo` pyrimidine biosynthesis [0006207]
220124	CGEN_HUM_1000732_1	NM_017803	`de novo` pyrimidine biosynthesis [0006207]
220125	CGEN_HUM_1000733_1	AL365411	`de novo` pyrimidine biosynthesis [0006207]
224268	CGEN_HUM_1004876_1	NM_012190	10-formyltetrahydrofolate catabolism [0009258]
226765	CGEN_HUM_1007373_1	NM_006218	1-phosphatidylinositol 3-kinase [0005942]
226823	CGEN_HUM_1007431_1	NM_005026	1-phosphatidylinositol 3-kinase [0005942]
226868	CGEN_HUM_1007476_1	NM_002649	1-phosphatidylinositol 3-kinase [0005942]
231796	CGEN_HUM_1012404_1	NM_005047	26S proteasome [0005837]
226729	CGEN_HUM_1007337_1	NM_012468	2-deoxyglucose-6-phosphatase [0003850]
226738	CGEN_HUM_1007346_1	X82240	2-deoxyglucose-6-phosphatase [0003850]
222010	CGEN_HUM_1002618_1	AK001649	35S primary transcript processing [0006365]
222011	CGEN_HUM_1002619_1	NM_014156	35S primary transcript processing [0006365]
222012	CGEN_HUM_1002620_1	U41387	35S primary transcript processing [0006365]
222013	CGEN_HUM_1002621_1	NM_018648	35S primary transcript processing [0006365]
222014	CGEN_HUM_1002622_1	NM_017631	35S primary transcript processing [0006365]
235141	CGEN_HUM_1015698_1	AK021907	35S primary transcript processing [0006365]
224953	CGEN_HUM_1005561_1	NM_003055	acetylcholine transport [0015870]
230116	CGEN_HUM_1010724_1	NM_006071	acrosome reaction [0007340]
230117	CGEN_HUM_1010725_1	D31766	acrosome reaction [0007340]
226536	CGEN_HUM_1007144_1	NM_001458	actin binding [0003779]
226538	CGEN_HUM_1007146_1	AF134802	actin binding [0003779]
226539	CGEN_HUM_1007147_1	NM_005507	actin binding [0003779]
226746	CGEN_HUM_1007354_1	AF110265	actin binding [0003779]
226806	CGEN_HUM_1007414_1	NM_006342	actin binding [0003779]
226812	CGEN_HUM_1007420_1	NM_006283	actin binding [0003779]
226918	CGEN_HUM_1007526_1	AF176646	actin binding [0003779]
231094	CGEN_HUM_1011702_1	NM_018074	actin binding [0003779]
234818	CGEN_HUM_1015375_1	AF288405	actin binding [0003779]
235092	CGEN_HUM_1015649_1	AK021442	actin binding [0003779]
238037	CGEN_HUM_1018594_1	NM_017748	actin binding [0003779]
226543	CGEN_HUM_1007151_1	NM_003088	actin bundling [0003781]
226559	CGEN_HUM_1007167_1	AL109677	actin cortical patch assembly [0000147]
226547	CGEN_HUM_1007155_1	NM_006135	actin filament organization [0007015]
226548	CGEN_HUM_1007156_1	U72518	actin filament organization [0007015]
226549	CGEN_HUM_1007157_1	NM_003370	actin filament organization [0007015]
226550	CGEN_HUM_1007158_1	NM_014720	actin filament organization [0007015]
226551	CGEN_HUM_1007159_1	NM_012134	actin filament organization [0007015]
226552	CGEN_HUM_1007160_1	NM_001747	actin filament organization [0007015]
226553	CGEN_HUM_1007161_1	NM_006136	actin filament organization [0007015]
226554	CGEN_HUM_1007162_1	NM_003275	actin filament organization [0007015]
226555	CGEN_HUM_1007163_1	NM_018212	actin filament organization [0007015]
226556	CGEN_HUM_1007164_1	NM_015873	actin filament organization [0007015]
226557	CGEN_HUM_1007165_1	NM_000177	actin filament organization [0007015]
226558	CGEN_HUM_1007166_1	NM_007059	actin filament organization [0007015]
226651	CGEN_HUM_1007259_1	NM_016221	actin filament organization [0007015]
232848	CGEN_HUM_1013456_1	AF070599	actin monomer sequestering [0003788]
226580	CGEN_HUM_1007188_1	NM_000377	actin polymerization and/or depolymerization [0008154]
226581	CGEN_HUM_1007189_1	NM_003387	actin polymerization and/or depolymerization [0008154]
226582	CGEN_HUM_1007190_1	NM_006870	actin polymerization and/or depolymerization [0008154]
226583	CGEN_HUM_1007191_1	NM_003941	actin polymerization and/or depolymerization [0008154]
226584	CGEN_HUM_1007192_1	NM_004202	actin polymerization/depolymerization regulation [0008064]
229510	CGEN_HUM_1010118_1	U26162	activation of JUN kinase [0007257]
229511	CGEN_HUM_1010119_1	NM_006471	activation of JUN kinase [0007257]
229512	CGEN_HUM_1010120_1	NM_014063	activation of JUN kinase [0007257]
229513	CGEN_HUM_1010121_1	NM_006097	activation of JUN kinase [0007257]
229514	CGEN_HUM_1010122_1	NM_004395	activation of JUN kinase [0007257]
229509	CGEN_HUM_1010117_1	AF201947	activation of MAP/Erk kinase kinase [0007255]
229491	CGEN_HUM_1010099_1	NM_006116	activation of MAPKKK [0000185]
225958	CGEN_HUM_1006566_1	J02639	acute-phase response [0006953]
225959	CGEN_HUM_1006567_1	NM_002639	acute-phase response [0006953]
225960	CGEN_HUM_1006568_1	NM_000331	acute-phase response [0006953]
225961	CGEN_HUM_1006569_1	M81349	acute-phase response [0006953]
225962	CGEN_HUM_1006570_1	NM_002640	acute-phase response [0006953]
225963	CGEN_HUM_1006571_1	NM_004155	acute-phase response [0006953]
225964	CGEN_HUM_1006572_1	NM_001756	acute-phase response [0006953]
225965	CGEN_HUM_1006573_1	NM_005025	acute-phase response [0006953]
225966	CGEN_HUM_1006574_1	NM_000354	acute-phase response [0006953]
225967	CGEN_HUM_1006575_1	NM_000185	acute-phase response [0006953]
225968	CGEN_HUM_1006576_1	NM_000488	acute-phase response [0006953]
225969	CGEN_HUM_1006577_1	NM_000295	acute-phase response [0006953]
225970	CGEN_HUM_1006578_1	D16856	acute-phase response [0006953]
225971	CGEN_HUM_1006579_1	NM_000607	acute-phase response [0006953]
225972	CGEN_HUM_1006580_1	NM_000029	acute-phase response [0006953]
225973	CGEN_HUM_1006581_1	M16006	acute-phase response [0006953]
225974	CGEN_HUM_1006582_1	NM_016186	acute-phase response [0006953]
225975	CGEN_HUM_1006583_1	NM_006215	acute-phase response [0006953]
225976	CGEN_HUM_1006584_1	NM_005024	acute-phase response [0006953]
225977	CGEN_HUM_1006585_1	NM_002575	acute-phase response [0006953]
225978	CGEN_HUM_1006586_1	M26123	acute-phase response [0006953]
225979	CGEN_HUM_1006587_1	D00174	acute-phase response [0006953]
225980	CGEN_HUM_1006588_1	NM_001085	acute-phase response [0006953]
236550	CGEN_HUM_1017107_1	M93056	acute-phase response [0006953]
236924	CGEN_HUM_1017481_1	AK026357	acute-phase response [0006953]
237802	CGEN_HUM_1018359_1	AF086184	acute-phase response [0006953]
223973	CGEN_HUM_1004581_1	S56138	acyl-CoA metabolism [0006637]
223974	CGEN_HUM_1004582_1	NM_012213	acyl-CoA metabolism [0006637]
234659	CGEN_HUM_1015216_1	NM_012122	acyl-CoA metabolism [0006637]
224931	CGEN_HUM_1005539_1	NM_005662	adenine transport [0015853]
220126	CGEN_HUM_1000734_1	NM_000022	adenosine deaminase reaction [0006155]
224339	CGEN_HUM_1004947_1	AB011182	adenosinetriphosphatase [0004002]
226707	CGEN_HUM_1007315_1	NM_000249	adenosinetriphosphatase [0004002]
226845	CGEN_HUM_1007453_1	NM_003587	adenosinetriphosphatase [0004002]
229384	CGEN_HUM_1009992_1	NM_001114	adenylate cyclase activation [0007190]
229385	CGEN_HUM_1009993_1	NM_000684	adenylate cyclase activation [0007190]
229386	CGEN_HUM_1009994_1	AF250226	adenylate cyclase activation [0007190]
229387	CGEN_HUM_1009995_1	NM_002062	adenylate cyclase activation [0007190]
229388	CGEN_HUM_1009996_1	NM_004382	adenylate cyclase activation [0007190]
229389	CGEN_HUM_1009997_1	L05500	adenylate cyclase activation [0007190]
237201	CGEN_HUM_1017758_1	S79912	adenylate cyclase activation [0007190]
229390	CGEN_HUM_1009998_1	NM_002069	adenylate cyclase inhibition [0007194]
229391	CGEN_HUM_1009999_1	NM_006496	adenylate cyclase inhibition [0007194]
229392	CGEN_HUM_1010000_1	NM_001471	adenylate cyclase inhibition [0007194]
220157	CGEN_HUM_1000765_1	NM_012093	ADP biosynthesis [0006172]
231022	CGEN_HUM_1011630_1	NM_014191	adult walking behavior [0007628]
231023	CGEN_HUM_1011631_1	NM_014040	adult walking behavior [0007628]
231024	CGEN_HUM_1011632_1	AL049955	adult walking behavior [0007628]
230104	CGEN_HUM_1010712_1	NM_014185	a-factor processing (proteolytic) [0007324]
230667	CGEN_HUM_1011275_1	NM_000553	aging [0007568]
230668	CGEN_HUM_1011276_1	NM_006791	aging [0007568]
230669	CGEN_HUM_1011277_1	NM_012286	aging [0007568]
230670	CGEN_HUM_1011278_1	NM_018199	aging [0007568]
222349	CGEN_HUM_1002957_1	AB033096	alanyl-tRNA aminoacylation [0006419]
222350	CGEN_HUM_1002958_1	NM_001605	alanyl-tRNA aminoacylation [0006419]
219850	CGEN_HUM_1000458_1	NM_003748	alcohol metabolism [0006066]
219851	CGEN_HUM_1000459_1	NM_000690	alcohol metabolism [0006066]
219852	CGEN_HUM_1000460_1	D17222	alcohol metabolism [0006066]
219853	CGEN_HUM_1000461_1	NM_000670	alcohol metabolism [0006066]
219868	CGEN_HUM_1000476_1	NM_000693	aldehyde metabolism [0006081]
219869	CGEN_HUM_1000477_1	NM_003689	aldehyde metabolism [0006081]
219870	CGEN_HUM_1000478_1	NM_000689	aldehyde metabolism [0006081]
219871	CGEN_HUM_1000479_1	NM_000694	aldehyde metabolism [0006081]
219872	CGEN_HUM_1000480_1	NM_000691	aldehyde metabolism [0006081]
219874	CGEN_HUM_1000482_1	NM_006066	aldehyde metabolism [0006081]
219875	CGEN_HUM_1000483_1	NM_000696	aldehyde metabolism [0006081]
219876	CGEN_HUM_1000484_1	NM_004812	aldehyde metabolism [0006081]
233728	CGEN_HUM_1014336_1	AB037853	allantoin permease [0005274]
234620	CGEN_HUM_1015177_1	NM_004803	alpha-ketoglutarate transport [0015742]
234647	CGEN_HUM_1015204_1	NM_004256	alpha-ketoglutarate transport [0015742]
223639	CGEN_HUM_1004247_1	NM_001055	amine biosynthesis [0009309]
223637	CGEN_HUM_1004245_1	NM_001056	amine metabolism [0009308]
223638	CGEN_HUM_1004246_1	NM_006588	amine metabolism [0009308]
222345	CGEN_HUM_1002953_1	NM_002109	amino acid activation [0006418]
222346	CGEN_HUM_1002954_1	NM_004757	amino acid activation [0006418]
222347	CGEN_HUM_1002955_1	NM_004539	amino acid activation [0006418]
222348	CGEN_HUM_1002956_1	U18937	amino acid activation [0006418]
223500	CGEN_HUM_1004108_1	AF218022	amino acid and derivative metabolism [0006519]
223501	CGEN_HUM_1004109_1	AB037784	amino acid and derivative metabolism [0006519]
223502	CGEN_HUM_1004110_1	NM_001460	amino acid and derivative metabolism [0006519]
223503	CGEN_HUM_1004111_1	AK022377	amino acid and derivative metabolism [0006519]
223504	CGEN_HUM_1004112_1	NM_000353	amino acid and derivative metabolism [0006519]
223505	CGEN_HUM_1004113_1	D42039	amino acid and derivative metabolism [0006519]
223506	CGEN_HUM_1004114_1	NM_002021	amino acid and derivative metabolism [0006519]
223507	CGEN_HUM_1004115_1	NM_004646	amino acid and derivative metabolism [0006519]
223508	CGEN_HUM_1004116_1	NM_012333	amino acid and derivative metabolism [0006519]
223509	CGEN_HUM_1004117_1	D87438	amino acid and derivative metabolism [0006519]
223510	CGEN_HUM_1004118_1	NM_004332	amino acid and derivative metabolism [0006519]
223511	CGEN_HUM_1004119_1	NM_001461	amino acid and derivative metabolism [0006519]
223512	CGEN_HUM_1004120_1	NM_001825	amino acid and derivative metabolism [0006519]
223513	CGEN_HUM_1004121_1	NM_005309	amino acid and derivative metabolism [0006519]
223514	CGEN_HUM_1004122_1	NM_006552	amino acid and derivative metabolism [0006519]
223515	CGEN_HUM_1004123_1	AJ224326	amino acid and derivative metabolism [0006519]
223516	CGEN_HUM_1004124_1	AK025714	amino acid and derivative metabolism [0006519]
223517	CGEN_HUM_1004125_1	NM_001823	amino acid and derivative metabolism [0006519]
223518	CGEN_HUM_1004126_1	AJ224172	amino acid and derivative metabolism [0006519]
223519	CGEN_HUM_1004127_1	NM_006894	amino acid and derivative metabolism [0006519]
223520	CGEN_HUM_1004128_1	NM_001824	amino acid and derivative metabolism [0006519]
223522	CGEN_HUM_1004130_1	NM_001086	amino acid and derivative metabolism [0006519]
223523	CGEN_HUM_1004131_1	NM_002022	amino acid and derivative metabolism [0006519]
234867	CGEN_HUM_1015424_1	NM_018578	amino acid and derivative metabolism [0006519]
235680	CGEN_HUM_1016237_1	AK026208	amino acid and derivative metabolism [0006519]
223640	CGEN_HUM_1004248_1	NM_004059	amino acid derivative metabolism [0006575]
223524	CGEN_HUM_1004132_1	NM_000285	amino acid metabolism [0006520]
223525	CGEN_HUM_1004133_1	NM_020365	amino acid metabolism [0006520]
223526	CGEN_HUM_1004134_1	NM_013267	amino acid metabolism [0006520]
223527	CGEN_HUM_1004135_1	NM_003983	amino acid metabolism [0006520]
223528	CGEN_HUM_1004136_1	AF279698	amino acid metabolism [0006520]
223529	CGEN_HUM_1004137_1	NM_016510	amino acid metabolism [0006520]
223530	CGEN_HUM_1004138_1	NM_012230	amino acid metabolism [0006520]
223531	CGEN_HUM_1004139_1	NM_004121	amino acid metabolism [0006520]
223532	CGEN_HUM_1004140_1	NM_003043	amino acid metabolism [0006520]
223533	CGEN_HUM_1004141_1	NM_005504	amino acid metabolism [0006520]
223534	CGEN_HUM_1004142_1	NM_007231	amino acid metabolism [0006520]
223535	CGEN_HUM_1004143_1	U23028	amino acid metabolism [0006520]
223536	CGEN_HUM_1004144_1	NM_000429	amino acid metabolism [0006520]
223537	CGEN_HUM_1004145_1	NM_014833	amino acid metabolism [0006520]
223538	CGEN_HUM_1004146_1	NM_015711	amino acid metabolism [0006520]
223539	CGEN_HUM_1004147_1	NM_014549	amino acid metabolism [0006520]
223540	CGEN_HUM_1004148_1	NM_012244	amino acid metabolism [0006520]
223541	CGEN_HUM_1004149_1	NM_006571	amino acid metabolism [0006520]
223542	CGEN_HUM_1004150_1	NM_003046	amino acid metabolism [0006520]
223543	CGEN_HUM_1004151_1	NM_005957	amino acid metabolism [0006520]
223544	CGEN_HUM_1004152_1	NM_014905	amino acid metabolism [0006520]
223545	CGEN_HUM_1004153_1	NM_004173	amino acid metabolism [0006520]
223546	CGEN_HUM_1004154_1	NM_014670	amino acid metabolism [0006520]
223547	CGEN_HUM_1004155_1	NM_015524	amino acid metabolism [0006520]
223548	CGEN_HUM_1004156_1	NM_005911	amino acid metabolism [0006520]
223549	CGEN_HUM_1004157_1	NM_003982	amino acid metabolism [0006520]
223550	CGEN_HUM_1004158_1	NM_002454	amino acid metabolism [0006520]
223551	CGEN_HUM_1004159_1	AK023708	amino acid metabolism [0006520]
223552	CGEN_HUM_1004160_1	NM_019849	amino acid metabolism [0006520]
223553	CGEN_HUM_1004161_1	NM_014270	amino acid metabolism [0006520]
223554	CGEN_HUM_1004162_1	NM_014038	amino acid metabolism [0006520]
223555	CGEN_HUM_1004163_1	AY007092	amino acid metabolism [0006520]
223556	CGEN_HUM_1004164_1	D87077	amino acid metabolism [0006520]
223557	CGEN_HUM_1004165_1	AF234654	amino acid metabolism [0006520]
224906	CGEN_HUM_1005514_1	NM_018231	amino acid transport [0006865]
224907	CGEN_HUM_1005515_1	NM_003045	amino acid transport [0006865]
224908	CGEN_HUM_1005516_1	NM_001046	amino acid transport [0006865]
224909	CGEN_HUM_1005517_1	NM_000338	amino acid transport [0006865]
224910	CGEN_HUM_1005518_1	NM_002219	amino acid transport [0006865]
224911	CGEN_HUM_1005519_1	NM_006841	amino acid transport [0006865]
224912	CGEN_HUM_1005520_1	AB046833	amino acid transport [0006865]
224913	CGEN_HUM_1005521_1	NM_018976	amino acid transport [0006865]
224914	CGEN_HUM_1005522_1	NM_018018	amino acid transport [0006865]
224915	CGEN_HUM_1005523_1	NM_000339	amino acid transport [0006865]
238032	CGEN_HUM_1018589_1	AF271070	amino acid transport [0006865]
223641	CGEN_HUM_1004249_1	NM_001080	aminobutyrate catabolism [0009450]
220154	CGEN_HUM_1000762_1	NM_004037	AMP catabolism [0006196]
220155	CGEN_HUM_1000763_1	NM_000036	AMP catabolism [0006196]
220156	CGEN_HUM_1000764_1	NM_000480	AMP catabolism [0006196]
224228	CGEN_HUM_1004836_1	NM_003725	androgen catabolism [0006710]
224229	CGEN_HUM_1004837_1	NM_005771	androgen catabolism [0006710]
224855	CGEN_HUM_1005463_1	NM_003040	anion transport [0006820]
224856	CGEN_HUM_1005464_1	NM_005070	anion transport [0006820]
224857	CGEN_HUM_1005465_1	AK000271	anion transport [0006820]
224858	CGEN_HUM_1005466_1	NM_012434	anion transport [0006820]
224859	CGEN_HUM_1005467_1	NM_000342	anion transport [0006820]
224860	CGEN_HUM_1005468_1	NM_003375	anion transport [0006820]
226664	CGEN_HUM_1007272_1	NM_014875	anterograde axon cargo transport [0008089]
226665	CGEN_HUM_1007273_1	NM_012310	anterograde axon cargo transport [0008089]
227775	CGEN_HUM_1008383_1	NM_016561	anti-apoptosis [0006916]
227776	CGEN_HUM_1008384_1	NM_004874	anti-apoptosis [0006916]
227777	CGEN_HUM_1008385_1	NM_006595	anti-apoptosis [0006916]
227778	CGEN_HUM_1008386_1	U15174	anti-apoptosis [0006916]
227779	CGEN_HUM_1008387_1	NM_000250	anti-apoptosis [0006916]
227780	CGEN_HUM_1008388_1	NM_006024	anti-apoptosis [0006916]
227781	CGEN_HUM_1008389_1	NM_004049	anti-apoptosis [0006916]
227782	CGEN_HUM_1008390_1	NM_001167	anti-apoptosis [0006916]
227783	CGEN_HUM_1008391_1	NM_013979	anti-apoptosis [0006916]
227784	CGEN_HUM_1008392_1	NM_005449	anti-apoptosis [0006916]
227785	CGEN_HUM_1008393_1	NM_004052	anti-apoptosis [0006916]
227786	CGEN_HUM_1008394_1	NM_004089	anti-apoptosis [0006916]
227787	CGEN_HUM_1008395_1	NM_004740	anti-apoptosis [0006916]
237696	CGEN_HUM_1018253_1	AK027120	anti-apoptosis [0006916]
237741	CGEN_HUM_1018298_1	NM_014350	anti-apoptosis [0006916]
227666	CGEN_HUM_1008274_1	NM_015939	apoptosis [0006915]
227667	CGEN_HUM_1008275_1	NM_004330	apoptosis [0006915]
227668	CGEN_HUM_1008276_1	NM_014077	apoptosis [0006915]
227669	CGEN_HUM_1008277_1	NM_004338	apoptosis [0006915]
227670	CGEN_HUM_1008278_1	AF311388	apoptosis [0006915]
227671	CGEN_HUM_1008279_1	Z36784	apoptosis [0006915]
227672	CGEN_HUM_1008280_1	NM_005041	apoptosis [0006915]
227673	CGEN_HUM_1008281_1	NM_004331	apoptosis [0006915]
227674	CGEN_HUM_1008282_1	AK025085	apoptosis [0006915]
227675	CGEN_HUM_1008283_1	NM_020359	apoptosis [0006915]
227676	CGEN_HUM_1008284_1	AK024524	apoptosis [0006915]
227677	CGEN_HUM_1008285_1	NM_017649	apoptosis [0006915]
227678	CGEN_HUM_1008286_1	NM_015999	apoptosis [0006915]
227679	CGEN_HUM_1008287_1	AB018337	apoptosis [0006915]
227680	CGEN_HUM_1008288_1	NM_003680	apoptosis [0006915]
227681	CGEN_HUM_1008289_1	NM_020348	apoptosis [0006915]
227682	CGEN_HUM_1008290_1	NM_004879	apoptosis [0006915]
227683	CGEN_HUM_1008291_1	NM_017744	apoptosis [0006915]
227684	CGEN_HUM_1008292_1	NM_004708	apoptosis [0006915]
227685	CGEN_HUM_1008293_1	NM_001344	apoptosis [0006915]
227686	CGEN_HUM_1008294_1	AB002297	apoptosis [0006915]
227687	CGEN_HUM_1008295_1	NM_016037	apoptosis [0006915]
227688	CGEN_HUM_1008296_1	NM_015962	apoptosis [0006915]
227689	CGEN_HUM_1008297_1	NM_002305	apoptosis [0006915]
227690	CGEN_HUM_1008298_1	AB046840	apoptosis [0006915]
227691	CGEN_HUM_1008299_1	AF151802	apoptosis [0006915]
227692	CGEN_HUM_1008300_1	NM_018412	apoptosis [0006915]
227693	CGEN_HUM_1008301_1	NM_015965	apoptosis [0006915]
227694	CGEN_HUM_1008302_1	NM_016078	apoptosis [0006915]
227695	CGEN_HUM_1008303_1	NM_016626	apoptosis [0006915]
227696	CGEN_HUM_1008304_1	AB002365	apoptosis [0006915]
227697	CGEN_HUM_1008305_1	NM_001188	apoptosis [0006915]
227698	CGEN_HUM_1008306_1	NM_016317	apoptosis [0006915]
227699	CGEN_HUM_1008307_1	NM_004920	apoptosis [0006915]
227700	CGEN_HUM_1008308_1	NM_000562	apoptosis [0006915]
227701	CGEN_HUM_1008309_1	NM_000066	apoptosis [0006915]
227702	CGEN_HUM_1008310_1	NM_003804	apoptosis [0006915]
227703	CGEN_HUM_1008311_1	NM_014489	apoptosis [0006915]
227704	CGEN_HUM_1008312_1	AF118124	apoptosis [0006915]
227705	CGEN_HUM_1008313_1	NM_006034	apoptosis [0006915]
227706	CGEN_HUM_1008314_1	AB020694	apoptosis [0006915]
227707	CGEN_HUM_1008315_1	NM_001924	apoptosis [0006915]
227708	CGEN_HUM_1008316_1	NM_016001	apoptosis [0006915]
227709	CGEN_HUM_1008317_1	NM_018294	apoptosis [0006915]
227710	CGEN_HUM_1008318_1	NM_005020	apoptosis [0006915]
227711	CGEN_HUM_1008319_1	NM_000043	apoptosis [0006915]
227712	CGEN_HUM_1008320_1	NM_016145	apoptosis [0006915]
227713	CGEN_HUM_1008321_1	AK025439	apoptosis [0006915]
227714	CGEN_HUM_1008322_1	AF174487	apoptosis [0006915]
227715	CGEN_HUM_1008323_1	AB006746	apoptosis [0006915]
227716	CGEN_HUM_1008324_1	NM_012329	apoptosis [0006915]
227717	CGEN_HUM_1008325_1	NM_000417	apoptosis [0006915]
227718	CGEN_HUM_1008326_1	NM_003798	apoptosis [0006915]
227719	CGEN_HUM_1008327_1	AK023420	apoptosis [0006915]
227720	CGEN_HUM_1008328_1	NM_006407	apoptosis [0006915]
227721	CGEN_HUM_1008329_1	NM_015996	apoptosis [0006915]
227722	CGEN_HUM_1008330_1	NM_006290	apoptosis [0006915]
227723	CGEN_HUM_1008331_1	NM_002583	apoptosis [0006915]
227724	CGEN_HUM_1008332_1	NM_020353	apoptosis [0006915]
227725	CGEN_HUM_1008333_1	NM_001196	apoptosis [0006915]
227726	CGEN_HUM_1008334_1	NM_018453	apoptosis [0006915]
227727	CGEN_HUM_1008335_1	AK025273	apoptosis [0006915]
227728	CGEN_HUM_1008336_1	NM_004849	apoptosis [0006915]
227729	CGEN_HUM_1008337_1	NM_016640	apoptosis [0006915]
227730	CGEN_HUM_1008338_1	NM_016071	apoptosis [0006915]
227731	CGEN_HUM_1008339_1	NM_017705	apoptosis [0006915]
227732	CGEN_HUM_1008340_1	NM_016108	apoptosis [0006915]
227733	CGEN_HUM_1008341_1	AL389934	apoptosis [0006915]
227734	CGEN_HUM_1008342_1	NM_003806	apoptosis [0006915]
227735	CGEN_HUM_1008343_1	NM_016140	apoptosis [0006915]
227736	CGEN_HUM_1008344_1	NM_017555	apoptosis [0006915]
227737	CGEN_HUM_1008345_1	NM_001737	apoptosis [0006915]
227738	CGEN_HUM_1008346_1	NM_017699	apoptosis [0006915]
227739	CGEN_HUM_1008347_1	NM_006498	apoptosis [0006915]
227740	CGEN_HUM_1008348_1	M14087	apoptosis [0006915]
227741	CGEN_HUM_1008349_1	NM_020360	apoptosis [0006915]
227742	CGEN_HUM_1008350_1	NM_004401	apoptosis [0006915]
227743	CGEN_HUM_1008351_1	NM_007213	apoptosis [0006915]
227744	CGEN_HUM_1008352_1	NM_017623	apoptosis [0006915]
227746	CGEN_HUM_1008354_1	NM_016004	apoptosis [0006915]
227747	CGEN_HUM_1008355_1	NM_001197	apoptosis [0006915]
227748	CGEN_HUM_1008356_1	NM_014704	apoptosis [0006915]
227749	CGEN_HUM_1008357_1	NM_002598	apoptosis [0006915]
227750	CGEN_HUM_1008358_1	AB002330	apoptosis [0006915]
227751	CGEN_HUM_1008359_1	AK026607	apoptosis [0006915]
227752	CGEN_HUM_1008360_1	NM_016022	apoptosis [0006915]
227753	CGEN_HUM_1008361_1	AK026325	apoptosis [0006915]
227754	CGEN_HUM_1008362_1	NM_001191	apoptosis [0006915]
227755	CGEN_HUM_1008363_1	NM_014916	apoptosis [0006915]
227756	CGEN_HUM_1008364_1	NM_004050	apoptosis [0006915]
227757	CGEN_HUM_1008365_1	AK027102	apoptosis [0006915]
227758	CGEN_HUM_1008366_1	NM_015997	apoptosis [0006915]
227759	CGEN_HUM_1008367_1	NM_015949	apoptosis [0006915]
227760	CGEN_HUM_1008368_1	AF274571	apoptosis [0006915]
227761	CGEN_HUM_1008369_1	NM_005019	apoptosis [0006915]
227762	CGEN_HUM_1008370_1	NM_002657	apoptosis [0006915]
227763	CGEN_HUM_1008371_1	NM_014456	apoptosis [0006915]
227764	CGEN_HUM_1008372_1	M96577	apoptosis [0006915]
227765	CGEN_HUM_1008373_1	NM_016023	apoptosis [0006915]
227766	CGEN_HUM_1008374_1	NM_016052	apoptosis [0006915]
227767	CGEN_HUM_1008375_1	AF210247	apoptosis [0006915]
227768	CGEN_HUM_1008376_1	NM_016074	apoptosis [0006915]
227769	CGEN_HUM_1008377_1	NM_013374	apoptosis [0006915]
227770	CGEN_HUM_1008378_1	NM_002655	apoptosis [0006915]
227771	CGEN_HUM_1008379_1	NM_006682	apoptosis [0006915]
227772	CGEN_HUM_1008380_1	NM_020205	apoptosis [0006915]
227773	CGEN_HUM_1008381_1	NM_020184	apoptosis [0006915]
227774	CGEN_HUM_1008382_1	AL137509	apoptosis [0006915]
229063	CGEN_HUM_1009671_1	NM_001642	apoptosis [0006915]
235492	CGEN_HUM_1016049_1	AK026442	apoptosis [0006915]
235666	CGEN_HUM_1016223_1	AF086541	apoptosis [0006915]
237058	CGEN_HUM_1017615_1	NM_016010	apoptosis [0006915]
237356	CGEN_HUM_1017913_1	NM_015953	apoptosis [0006915]
237389	CGEN_HUM_1017946_1	NM_007030	apoptosis [0006915]
226693	CGEN_HUM_1007301_1	NM_006606	apoptosis inhibitor [0008189]
226833	CGEN_HUM_1007441_1	NM_004324	apoptosis inhibitor [0008189]
231197	CGEN_HUM_1011805_1	AF130053	apoptosis inhibitor [0008189]
235631	CGEN_HUM_1016188_1	AK021619	apoptosis inhibitor [0008189]
227823	CGEN_HUM_1008431_1	NM_014245	apoptotic mitochondrial changes [0008637]
227817	CGEN_HUM_1008425_1	NM_001228	apoptotic program [0008632]
227818	CGEN_HUM_1008426_1	U66879	apoptotic program [0008632]
227819	CGEN_HUM_1008427_1	NM_014977	apoptotic program [0008632]
227820	CGEN_HUM_1008428_1	NM_001227	apoptotic program [0008632]
231271	CGEN_HUM_1011879_1	NM_018342	apyrase [0004050]
226544	CGEN_HUM_1007152_1	NM_012386	ARF GTPase activator [0008060]
223562	CGEN_HUM_1004170_1	NM_000050	arginine biosynthesis [0006526]
223563	CGEN_HUM_1004171_1	NM_000531	arginine biosynthesis [0006526]
223564	CGEN_HUM_1004172_1	NM_004341	arginine biosynthesis [0006526]
223565	CGEN_HUM_1004173_1	NM_001875	arginine biosynthesis [0006526]
223566	CGEN_HUM_1004174_1	NM_000274	arginine biosynthesis [0006526]
223567	CGEN_HUM_1004175_1	AK024374	arginine biosynthesis [0006526]
223568	CGEN_HUM_1004176_1	NM_012137	arginine catabolism [0006527]
223569	CGEN_HUM_1004177_1	NM_013974	arginine catabolism [0006527]
223559	CGEN_HUM_1004167_1	NM_001172	arginine metabolism [0006525]
223560	CGEN_HUM_1004168_1	AK027037	arginine metabolism [0006525]
223561	CGEN_HUM_1004169_1	NM_000045	arginine metabolism [0006525]
222351	CGEN_HUM_1002959_1	NM_002887	arginyl-tRNA aminoacylation [0006420]
223570	CGEN_HUM_1004178_1	NM_019048	asparagine biosynthesis [0006529]
223571	CGEN_HUM_1004179_1	NM_001673	asparagine biosynthesis [0006529]
227521	CGEN_HUM_1008129_1	NM_013368	asparagine synthase (glutamine-hydrolyzing) [0004066]
227528	CGEN_HUM_1008136_1	NM_017955	asparagine synthase (glutamine-hydrolyzing) [0004066]
227530	CGEN_HUM_1008138_1	NM_014755	asparagine synthase (glutamine-hydrolyzing) [0004066]
223572	CGEN_HUM_1004180_1	NM_002080	aspartate catabolism [0006533]
223573	CGEN_HUM_1004181_1	NM_002079	aspartate catabolism [0006533]
223574	CGEN_HUM_1004182_1	NM_001917	aspartate catabolism [0006533]
223575	CGEN_HUM_1004183_1	NM_003649	aspartate catabolism [0006533]
223576	CGEN_HUM_1004184_1	NM_000049	aspartate catabolism [0006533]
232106	CGEN_HUM_1012714_1	U88897	aspartic-type endopeptidase [0004190]
222352	CGEN_HUM_1002960_1	NM_018122	aspartyl-tRNA aminoacylation [0006422]
222353	CGEN_HUM_1002961_1	AK027094	aspartyl-tRNA aminoacylation [0006422]
226012	CGEN_HUM_1006620_1	AF305835	astacin [0008533]
227531	CGEN_HUM_1008139_1	AF294326	asymmetric cytokinesis [0008356]
223813	CGEN_HUM_1004421_1	NM_005677	asymmetric protein localization [0008105]
224341	CGEN_HUM_1004949_1	NM_004827	ATP binding [0005524]
226747	CGEN_HUM_1007355_1	NM_000142	ATP binding [0005524]
226825	CGEN_HUM_1007433_1	NM_001654	ATP binding [0005524]
226900	CGEN_HUM_1007508_1	AJ008139	ATP binding [0005524]
226901	CGEN_HUM_1007509_1	AJ008142	ATP binding [0005524]
226902	CGEN_HUM_1007510_1	AJ008143	ATP binding [0005524]
226903	CGEN_HUM_1007511_1	AJ008144	ATP binding [0005524]
226904	CGEN_HUM_1007512_1	AJ008149	ATP binding [0005524]
226905	CGEN_HUM_1007513_1	AJ008151	ATP binding [0005524]
226906	CGEN_HUM_1007514_1	AJ008152	ATP binding [0005524]
226907	CGEN_HUM_1007515_1	AJ008154	ATP binding [0005524]
226908	CGEN_HUM_1007516_1	AJ008160	ATP binding [0005524]
226913	CGEN_HUM_1007521_1	NM_002880	ATP binding [0005524]
231317	CGEN_HUM_1011925_1	AK001143	ATP binding [0005524]
224259	CGEN_HUM_1004867_1	NM_001687	ATP biosynthesis [0006754]
224260	CGEN_HUM_1004868_1	AF300871	ATP biosynthesis [0006754]
224261	CGEN_HUM_1004869_1	NM_017627	ATP biosynthesis [0006754]
224262	CGEN_HUM_1004870_1	NM_006886	ATP biosynthesis [0006754]
224263	CGEN_HUM_1004871_1	NM_001690	ATP biosynthesis [0006754]
224264	CGEN_HUM_1004872_1	NM_001697	ATP biosynthesis [0006754]
224265	CGEN_HUM_1004873_1	NM_001691	ATP biosynthesis [0006754]
224266	CGEN_HUM_1004874_1	NM_006476	ATP biosynthesis [0006754]
227519	CGEN_HUM_1008127_1	NM_014792	ATP dependent helicase [0008026]
237401	CGEN_HUM_1017958_1	NM_004913	ATP synthesis coupled proton transport [0015986]
224932	CGEN_HUM_1005540_1	AK023106	ATP/ADP exchange [0006854]
224933	CGEN_HUM_1005541_1	M31659	ATP/ADP exchange [0006854]
224934	CGEN_HUM_1005542_1	AF182404	ATP/ADP exchange [0006854]
224935	CGEN_HUM_1005543_1	NM_002414	ATP/ADP exchange [0006854]
224936	CGEN_HUM_1005544_1	AY007135	ATP/ADP exchange [0006854]
224937	CGEN_HUM_1005545_1	NM_003355	ATP/ADP exchange [0006854]
224938	CGEN_HUM_1005546_1	NM_013386	ATP/ADP exchange [0006854]
224939	CGEN_HUM_1005547_1	AF283645	ATP/ADP exchange [0006854]
224940	CGEN_HUM_1005548_1	NM_018155	ATP/ADP exchange [0006854]
224941	CGEN_HUM_1005549_1	NM_003951	ATP/ADP exchange [0006854]
224942	CGEN_HUM_1005550_1	AK023533	ATP/ADP exchange [0006854]
235610	CGEN_HUM_1016167_1	AL359557	ATP/ADP exchange [0006854]
237276	CGEN_HUM_1017833_1	AK024278	ATP/ADP exchange [0006854]
224343	CGEN_HUM_1004951_1	NM_018849	ATP-binding cassette (ABC) transporter [0004009]
224344	CGEN_HUM_1004952_1	NM_001089	ATP-binding cassette (ABC) transporter [0004009]
226854	CGEN_HUM_1007462_1	NM_005689	ATP-binding cassette (ABC) transporter [0004009]
230420	CGEN_HUM_1011028_1	NM_003872	axon guidance [0007411]
230421	CGEN_HUM_1011029_1	NM_004796	axon guidance [0007411]
230422	CGEN_HUM_1011030_1	NM_005102	axon guidance [0007411]
230423	CGEN_HUM_1011031_1	AB035266	axon guidance [0007411]
230424	CGEN_HUM_1011032_1	NM_005103	axon guidance [0007411]
230425	CGEN_HUM_1011033_1	NM_003873	axon guidance [0007411]
230426	CGEN_HUM_1011034_1	NM_012445	axon guidance [0007411]
230427	CGEN_HUM_1011035_1	AB017169	axon guidance [0007411]
230428	CGEN_HUM_1011036_1	AB035356	axon guidance [0007411]
230429	CGEN_HUM_1011037_1	NM_003061	axon guidance [0007411]
230418	CGEN_HUM_1011026_1	AK026235	axonogenesis [0007409]
230419	CGEN_HUM_1011027_1	NM_006181	axonogenesis [0007409]
220511	CGEN_HUM_1001119_1	NM_016819	base-excision repair [0006284]
220512	CGEN_HUM_1001120_1	AK026075	base-excision repair [0006284]
220513	CGEN_HUM_1001121_1	NM_002528	base-excision repair [0006284]
220514	CGEN_HUM_1001122_1	NM_001641	base-excision repair [0006284]
230988	CGEN_HUM_1011596_1	AK026747	behavior [0007610]
230989	CGEN_HUM_1011597_1	NM_002599	behavior [0007610]
230990	CGEN_HUM_1011598_1	AB002308	behavior [0007610]
230991	CGEN_HUM_1011599_1	NM_000898	behavior [0007610]
230992	CGEN_HUM_1011600_1	NM_001083	behavior [0007610]
230993	CGEN_HUM_1011601_1	AB040968	behavior [0007610]
230994	CGEN_HUM_1011602_1	NM_000914	behavior [0007610]
230995	CGEN_HUM_1011603_1	AF064876	behavior [0007610]
230996	CGEN_HUM_1011604_1	NM_006658	behavior [0007610]
230997	CGEN_HUM_1011605_1	AF064851	behavior [0007610]
230998	CGEN_HUM_1011606_1	NM_000912	behavior [0007610]
234488	CGEN_HUM_1015045_1	AK021544	beta-galactosidase [0004565]
226646	CGEN_HUM_1007254_1	NM_005993	beta-tubulin folding [0007025]
226647	CGEN_HUM_1007255_1	NM_003193	beta-tubulin folding [0007025]
226742	CGEN_HUM_1007350_1	NM_016327	beta-ureidopropionase [0003837]
226909	CGEN_HUM_1007517_1	NM_020202	beta-ureidopropionase [0003837]
224220	CGEN_HUM_1004828_1	NM_000780	bile acid biosynthesis [0006699]
224221	CGEN_HUM_1004829_1	NM_004820	bile acid biosynthesis [0006699]
224216	CGEN_HUM_1004824_1	NM_005123	bile acid metabolism [0008206]
224217	CGEN_HUM_1004825_1	NM_003500	bile acid metabolism [0008206]
224218	CGEN_HUM_1004826_1	NM_001701	bile acid metabolism [0008206]
224219	CGEN_HUM_1004827_1	AY005822	bile acid metabolism [0008206]
224897	CGEN_HUM_1005505_1	M33375	bile acid transport [0015721]
230114	CGEN_HUM_1010722_1	NM_003460	binding of sperm to zona lucida [0007339]
230118	CGEN_HUM_1010726_1	NM_001464	binding/fusion of sperm to egg plasma membrane [0007342]
223642	CGEN_HUM_1004250_1	NM_014465	biogenic amine metabolism [0006576]
223643	CGEN_HUM_1004251_1	NM_000240	biogenic amine metabolism [0006576]
219393	CGEN_HUMCTRL_10001_1	M33197	biological_process unknown [0000004]
#N/A	CGEN_HUMCTRL_10001_1	M33197	biological_process unknown [0000004]
#N/A	CGEN_HUMCTRL_10001_1	M33197	biological_process unknown [0000004]
#N/A	CGEN_HUMCTRL_10001_1	M33197	biological_process unknown [0000004]
#N/A	CGEN_HUMCTRL_10001_1	M33197	biological_process unknown [0000004]
#N/A	CGEN_HUMCTRL_10001_1	M33197	biological_process unknown [0000004]
#N/A	CGEN_HUMCTRL_10001_1	M33197	biological_process unknown [0000004]
#N/A	CGEN_HUMCTRL_10001_1	M33197	biological_process unknown [0000004]
#N/A	CGEN_HUMCTRL_10001_1	M33197	biological_process unknown [0000004]
#N/A	CGEN_HUMCTRL_10001_1	M33197	biological_process unknown [0000004]
#N/A	CGEN_HUMCTRL_10001_1	M33197	biological_process unknown [0000004]
#N/A	CGEN_HUMCTRL_10001_1	M33197	biological_process unknown [0000004]
#N/A	CGEN_HUMCTRL_10001_1	M33197	biological_process unknown [0000004]
#N/A	CGEN_HUMCTRL_10001_1	M33197	biological_process unknown [0000004]
#N/A	CGEN_HUMCTRL_10001_1	M33197	biological_process unknown [0000004]
#N/A	CGEN_HUMCTRL_10001_1	M33197	biological_process unknown [0000004]
#N/A	CGEN_HUMCTRL_10001_1	M33197	biological_process unknown [0000004]
#N/A	CGEN_HUMCTRL_10001_1	M33197	biological_process unknown [0000004]
#N/A	CGEN_HUMCTRL_10001_1	M33197	biological_process unknown [0000004]
#N/A	CGEN_HUMCTRL_10001_1	M33197	biological_process unknown [0000004]
#N/A	CGEN_HUMCTRL_10001_1	M33197	biological_process unknown [0000004]
#N/A	CGEN_HUMCTRL_10001_1	M33197	biological_process unknown [0000004]
#N/A	CGEN_HUMCTRL_10001_1	M33197	biological_process unknown [0000004]
#N/A	CGEN_HUMCTRL_10001_1	M33197	biological_process unknown [0000004]
#N/A	CGEN_HUMCTRL_10001_1	M33197	biological_process unknown [0000004]
#N/A	CGEN_HUMCTRL_10001_1	M33197	biological_process unknown [0000004]
#N/A	CGEN_HUMCTRL_10001_1	M33197	biological_process unknown [0000004]
#N/A	CGEN_HUMCTRL_10001_1	M33197	biological_process unknown [0000004]
#N/A	CGEN_HUMCTRL_10001_1	M33197	biological_process unknown [0000004]
#N/A	CGEN_HUMCTRL_10001_1	M33197	biological_process unknown [0000004]
#N/A	CGEN_HUMCTRL_10001_1	M33197	biological_process unknown [0000004]
#N/A	CGEN_HUMCTRL_10001_1	M33197	biological_process unknown [0000004]
#N/A	CGEN_HUMCTRL_10001_1	M33197	biological_process unknown [0000004]
#N/A	CGEN_HUMCTRL_10001_1	M33197	biological_process unknown [0000004]
#N/A	CGEN_HUMCTRL_10001_1	M33197	biological_process unknown [0000004]
#N/A	CGEN_HUMCTRL_10001_1	M33197	biological_process unknown [0000004]
#N/A	CGEN_HUMCTRL_10001_1	M33197	biological_process unknown [0000004]
#N/A	CGEN_HUMCTRL_10001_1	M33197	biological_process unknown [0000004]
#N/A	CGEN_HUMCTRL_10001_1	M33197	biological_process unknown [0000004]
#N/A	CGEN_HUMCTRL_10001_1	M33197	biological_process unknown [0000004]
#N/A	CGEN_HUMCTRL_10001_1	M33197	biological_process unknown [0000004]
#N/A	CGEN_HUMCTRL_10001_1	M33197	biological_process unknown [0000004]
#N/A	CGEN_HUMCTRL_10001_1	M33197	biological_process unknown [0000004]
#N/A	CGEN_HUMCTRL_10001_1	M33197	biological_process unknown [0000004]
#N/A	CGEN_HUMCTRL_10001_1	M33197	biological_process unknown [0000004]
#N/A	CGEN_HUMCTRL_10001_1	M33197	biological_process unknown [0000004]
#N/A	CGEN_HUMCTRL_10001_1	M33197	biological_process unknown [0000004]
#N/A	CGEN_HUMCTRL_10001_1	M33197	biological_process unknown [0000004]
#N/A	CGEN_HUMCTRL_10001_1	M33197	biological_process unknown [0000004]
#N/A	CGEN_HUMCTRL_10001_1	M33197	biological_process unknown [0000004]
#N/A	CGEN_HUMCTRL_10001_1	M33197	biological_process unknown [0000004]
#N/A	CGEN_HUMCTRL_10001_1	M33197	biological_process unknown [0000004]
#N/A	CGEN_HUMCTRL_10001_1	M33197	biological_process unknown [0000004]
#N/A	CGEN_HUMCTRL_10001_1	M33197	biological_process unknown [0000004]
#N/A	CGEN_HUMCTRL_10001_1	M33197	biological_process unknown [0000004]
#N/A	CGEN_HUMCTRL_10001_1	M33197	biological_process unknown [0000004]
#N/A	CGEN_HUMCTRL_10001_1	M33197	biological_process unknown [0000004]
#N/A	CGEN_HUMCTRL_10001_1	M33197	biological_process unknown [0000004]
#N/A	CGEN_HUMCTRL_10001_1	M33197	biological_process unknown [0000004]
#N/A	CGEN_HUMCTRL_10001_1	M33197	biological_process unknown [0000004]
#N/A	CGEN_HUMCTRL_10001_1	M33197	biological_process unknown [0000004]
#N/A	CGEN_HUMCTRL_10001_1	M33197	biological_process unknown [0000004]
#N/A	CGEN_HUMCTRL_10001_1	M33197	biological_process unknown [0000004]
#N/A	CGEN_HUMCTRL_10001_1	M33197	biological_process unknown [0000004]
#N/A	CGEN_HUMCTRL_10001_1	M33197	biological_process unknown [0000004]
#N/A	CGEN_HUMCTRL_10001_1	M33197	biological_process unknown [0000004]
#N/A	CGEN_HUMCTRL_10001_1	M33197	biological_process unknown [0000004]
#N/A	CGEN_HUMCTRL_10001_1	M33197	biological_process unknown [0000004]
#N/A	CGEN_HUMCTRL_10001_1	M33197	biological_process unknown [0000004]
#N/A	CGEN_HUMCTRL_10001_1	M33197	biological_process unknown [0000004]
#N/A	CGEN_HUMCTRL_10001_1	M33197	biological_process unknown [0000004]
#N/A	CGEN_HUMCTRL_10001_1	M33197	biological_process unknown [0000004]
#N/A	CGEN_HUMCTRL_10001_1	M33197	biological_process unknown [0000004]
#N/A	CGEN_HUMCTRL_10001_1	M33197	biological_process unknown [0000004]
#N/A	CGEN_HUMCTRL_10001_1	M33197	biological_process unknown [0000004]
#N/A	CGEN_HUMCTRL_10001_1	M33197	biological_process unknown [0000004]
#N/A	CGEN_HUMCTRL_10001_1	M33197	biological_process unknown [0000004]
226721	CGEN_HUM_1007329_1	U67037	biological_process unknown [0000004]
#N/A	CGEN_HUMCTRL_10001_1	M33197	biological_process unknown [0000004]
226805	CGEN_HUM_1007413_1	AK023847	biological_process unknown [0000004]
226852	CGEN_HUM_1007460_1	NM_007045	biological_process unknown [0000004]
#N/A	CGEN_HUMCTRL_10001_1	M33197	biological_process unknown [0000004]
226884	CGEN_HUM_1007492_1	M30493	biological_process unknown [0000004]
#N/A	CGEN_HUMCTRL_10001_1	M33197	biological_process unknown [0000004]
#N/A	CGEN_HUMCTRL_10001_1	M33197	biological_process unknown [0000004]
#N/A	CGEN_HUMCTRL_10001_1	M33197	biological_process unknown [0000004]
#N/A	CGEN_HUMCTRL_10001_1	M33197	biological_process unknown [0000004]
#N/A	CGEN_HUMCTRL_10001_1	M33197	biological_process unknown [0000004]
#N/A	CGEN_HUMCTRL_10001_1	M33197	biological_process unknown [0000004]
#N/A	CGEN_HUMCTRL_10001_1	M33197	biological_process unknown [0000004]
#N/A	CGEN_HUMCTRL_10001_1	M33197	biological_process unknown [0000004]
#N/A	CGEN_HUMCTRL_10001_1	M33197	biological_process unknown [0000004]
#N/A	CGEN_HUMCTRL_10001_1	M33197	biological_process unknown [0000004]
#N/A	CGEN_HUMCTRL_10001_1	M33197	biological_process unknown [0000004]
#N/A	CGEN_HUMCTRL_10001_1	M33197	biological_process unknown [0000004]
#N/A	CGEN_HUMCTRL_10001_1	M33197	biological_process unknown [0000004]
#N/A	CGEN_HUMCTRL_10001_1	M33197	biological_process unknown [0000004]
#N/A	CGEN_HUMCTRL_10001_1	M33197	biological_process unknown [0000004]
#N/A	CGEN_HUMCTRL_10001_1	M33197	biological_process unknown [0000004]
#N/A	CGEN_HUMCTRL_10001_1	M33197	biological_process unknown [0000004]
#N/A	CGEN_HUMCTRL_10001_1	M33197	biological_process unknown [0000004]
#N/A	CGEN_HUMCTRL_10001_1	M33197	biological_process unknown [0000004]
#N/A	CGEN_HUMCTRL_10001_1	M33197	biological_process unknown [0000004]
#N/A	CGEN_HUMCTRL_10001_1	M33197	biological_process unknown [0000004]
#N/A	CGEN_HUMCTRL_10001_1	M33197	biological_process unknown [0000004]
#N/A	CGEN_HUMCTRL_10001_1	M33197	biological_process unknown [0000004]
#N/A	CGEN_HUMCTRL_10001_1	M33197	biological_process unknown [0000004]
#N/A	CGEN_HUMCTRL_10001_1	M33197	biological_process unknown [0000004]
#N/A	CGEN_HUMCTRL_10001_1	M33197	biological_process unknown [0000004]
#N/A	CGEN_HUMCTRL_10001_1	M33197	biological_process unknown [0000004]
#N/A	CGEN_HUMCTRL_10001_1	M33197	biological_process unknown [0000004]
#N/A	CGEN_HUMCTRL_10001_1	M33197	biological_process unknown [0000004]
#N/A	CGEN_HUMCTRL_10001_1	M33197	biological_process unknown [0000004]
#N/A	CGEN_HUMCTRL_10001_1	M33197	biological_process unknown [0000004]
#N/A	CGEN_HUMCTRL_10001_1	M33197	biological_process unknown [0000004]
#N/A	CGEN_HUMCTRL_10001_1	M33197	biological_process unknown [0000004]
#N/A	CGEN_HUMCTRL_10001_1	M33197	biological_process unknown [0000004]
#N/A	CGEN_HUMCTRL_10001_1	M33197	biological_process unknown [0000004]
#N/A	CGEN_HUMCTRL_10001_1	M33197	biological_process unknown [0000004]
#N/A	CGEN_HUMCTRL_10001_1	M33197	biological_process unknown [0000004]
#N/A	CGEN_HUMCTRL_10001_1	M33197	biological_process unknown [0000004]
#N/A	CGEN_HUMCTRL_10001_1	M33197	biological_process unknown [0000004]
230672	CGEN_HUM_1011280_1	AB028173	biological_process unknown [0000004]
#N/A	CGEN_HUMCTRL_10001_1	M33197	biological_process unknown [0000004]
#N/A	CGEN_HUMCTRL_10001_1	M33197	biological_process unknown [0000004]
#N/A	CGEN_HUMCTRL_10001_1	M33197	biological_process unknown [0000004]
#N/A	CGEN_HUMCTRL_10001_1	M33197	biological_process unknown [0000004]
231036	CGEN_HUM_1011644_1	NM_016411	biological_process unknown [0000004]
231037	CGEN_HUM_1011645_1	NM_004881	biological_process unknown [0000004]
231038	CGEN_HUM_1011646_1	NM_006373	biological_process unknown [0000004]
231039	CGEN_HUM_1011647_1	NM_004787	biological_process unknown [0000004]
231040	CGEN_HUM_1011648_1	AK025205	biological_process unknown [0000004]
231041	CGEN_HUM_1011649_1	AK026225	biological_process unknown [0000004]
231042	CGEN_HUM_1011650_1	AF161343	biological_process unknown [0000004]
231043	CGEN_HUM_1011651_1	NM_019095	biological_process unknown [0000004]
#N/A	CGEN_HUM_1011652_1	AF116655	biological_process unknown [0000004]
231045	CGEN_HUM_1011653_1	D17093	biological_process unknown [0000004]
231046	CGEN_HUM_1011654_1	AK026708	biological_process unknown [0000004]
231047	CGEN_HUM_1011655_1	AK000799	biological_process unknown [0000004]
231048	CGEN_HUM_1011656_1	AF155654	biological_process unknown [0000004]
231049	CGEN_HUM_1011657_1	AF086001	biological_process unknown [0000004]
231050	CGEN_HUM_1011658_1	U31734	biological_process unknown [0000004]
231051	CGEN_HUM_1011659_1	AK021913	biological_process unknown [0000004]
231052	CGEN_HUM_1011660_1	U31737	biological_process unknown [0000004]
231053	CGEN_HUM_1011661_1	U31738	biological_process unknown [0000004]
231054	CGEN_HUM_1011662_1	AJ245902	biological_process unknown [0000004]
231055	CGEN_HUM_1011663_1	NM_005850	biological_process unknown [0000004]
231056	CGEN_HUM_1011664_1	AL049974	biological_process unknown [0000004]
231057	CGEN_HUM_1011665_1	AK001843	biological_process unknown [0000004]
231058	CGEN_HUM_1011666_1	AF116613	biological_process unknown [0000004]
231059	CGEN_HUM_1011667_1	AL389954	biological_process unknown [0000004]
231060	CGEN_HUM_1011668_1	U94902	biological_process unknown [0000004]
231061	CGEN_HUM_1011669_1	U94903	biological_process unknown [0000004]
231062	CGEN_HUM_1011670_1	AF085922	biological_process unknown [0000004]
231063	CGEN_HUM_1011671_1	AF087984	biological_process unknown [0000004]
231064	CGEN_HUM_1011672_1	NM_019605	biological_process unknown [0000004]
231065	CGEN_HUM_1011673_1	AL050032	biological_process unknown [0000004]
231066	CGEN_HUM_1011674_1	NM_004765	biological_process unknown [0000004]
231067	CGEN_HUM_1011675_1	U80764	biological_process unknown [0000004]
231068	CGEN_HUM_1011676_1	AF086134	biological_process unknown [0000004]
231069	CGEN_HUM_1011677_1	AK022784	biological_process unknown [0000004]
231070	CGEN_HUM_1011678_1	NM_017903	biological_process unknown [0000004]
231072	CGEN_HUM_1011680_1	AF088044	biological_process unknown [0000004]
231073	CGEN_HUM_1011681_1	AL117560	biological_process unknown [0000004]
231074	CGEN_HUM_1011682_1	AF085885	biological_process unknown [0000004]
231075	CGEN_HUM_1011683_1	AL137489	biological_process unknown [0000004]
231076	CGEN_HUM_1011684_1	AK024828	biological_process unknown [0000004]
231078	CGEN_HUM_1011686_1	AL050039	biological_process unknown [0000004]
231079	CGEN_HUM_1011687_1	NM_000554	biological_process unknown [0000004]
231080	CGEN_HUM_1011688_1	AK022953	biological_process unknown [0000004]
231081	CGEN_HUM_1011689_1	AK000548	biological_process unknown [0000004]
231082	CGEN_HUM_1011690_1	NM_000704	biological_process unknown [0000004]
231083	CGEN_HUM_1011691_1	NM_019852	biological_process unknown [0000004]
231084	CGEN_HUM_1011692_1	U46214	biological_process unknown [0000004]
231085	CGEN_HUM_1011693_1	AF009300	biological_process unknown [0000004]
231086	CGEN_HUM_1011694_1	AK001007	biological_process unknown [0000004]
231087	CGEN_HUM_1011695_1	AF009302	biological_process unknown [0000004]
231088	CGEN_HUM_1011696_1	NM_015369	biological_process unknown [0000004]
231089	CGEN_HUM_1011697_1	AF009304	biological_process unknown [0000004]
231090	CGEN_HUM_1011698_1	AF009307	biological_process unknown [0000004]
231091	CGEN_HUM_1011699_1	AB020684	biological_process unknown [0000004]
231092	CGEN_HUM_1011700_1	AF009308	biological_process unknown [0000004]
231093	CGEN_HUM_1011701_1	AL117521	biological_process unknown [0000004]
231095	CGEN_HUM_1011703_1	AK027091	biological_process unknown [0000004]
231096	CGEN_HUM_1011704_1	AK000028	biological_process unknown [0000004]
231097	CGEN_HUM_1011705_1	M24749	biological_process unknown [0000004]
231098	CGEN_HUM_1011706_1	M24751	biological_process unknown [0000004]
231099	CGEN_HUM_1011707_1	AF009311	biological_process unknown [0000004]
231100	CGEN_HUM_1011708_1	AF009315	biological_process unknown [0000004]
231101	CGEN_HUM_1011709_1	AK023536	biological_process unknown [0000004]
231102	CGEN_HUM_1011710_1	AF009316	biological_process unknown [0000004]
231103	CGEN_HUM_1011711_1	AF009317	biological_process unknown [0000004]
231104	CGEN_HUM_1011712_1	AF009319	biological_process unknown [0000004]
#N/A	CGEN_HUMCTRL_10001_1	M33197	biological_process unknown [0000004]
231106	CGEN_HUM_1011714_1	D31886	biological_process unknown [0000004]
231107	CGEN_HUM_1011715_1	AL050068	biological_process unknown [0000004]
231108	CGEN_HUM_1011716_1	AF075076	biological_process unknown [0000004]
231109	CGEN_HUM_1011717_1	AK021897	biological_process unknown [0000004]
231110	CGEN_HUM_1011718_1	AK022694	biological_process unknown [0000004]
231111	CGEN_HUM_1011719_1	AF009321	biological_process unknown [0000004]
231112	CGEN_HUM_1011720_1	AL080213	biological_process unknown [0000004]
231113	CGEN_HUM_1011721_1	AF009323	biological_process unknown [0000004]
231114	CGEN_HUM_1011722_1	AF009324	biological_process unknown [0000004]
231115	CGEN_HUM_1011723_1	AK026434	biological_process unknown [0000004]
231116	CGEN_HUM_1011724_1	NM_001506	biological_process unknown [0000004]
231117	CGEN_HUM_1011725_1	NM_001507	biological_process unknown [0000004]
231118	CGEN_HUM_1011726_1	AF113211	biological_process unknown [0000004]
231119	CGEN_HUM_1011727_1	AK001039	biological_process unknown [0000004]
231120	CGEN_HUM_1011728_1	AK002203	biological_process unknown [0000004]
231121	CGEN_HUM_1011729_1	AK026449	biological_process unknown [0000004]
231122	CGEN_HUM_1011730_1	U92013	biological_process unknown [0000004]
231123	CGEN_HUM_1011731_1	U92015	biological_process unknown [0000004]
231124	CGEN_HUM_1011732_1	NM_018391	biological_process unknown [0000004]
231125	CGEN_HUM_1011733_1	U92018	biological_process unknown [0000004]
231127	CGEN_HUM_1011735_1	AF086554	biological_process unknown [0000004]
231128	CGEN_HUM_1011736_1	U92020	biological_process unknown [0000004]
231129	CGEN_HUM_1011737_1	U92023	biological_process unknown [0000004]
231131	CGEN_HUM_1011739_1	U92025	biological_process unknown [0000004]
231133	CGEN_HUM_1011741_1	AK001051	biological_process unknown [0000004]
231134	CGEN_HUM_1011742_1	D28390	biological_process unknown [0000004]
231135	CGEN_HUM_1011743_1	AF230801	biological_process unknown [0000004]
231136	CGEN_HUM_1011744_1	AF147428	biological_process unknown [0000004]
231137	CGEN_HUM_1011745_1	U52829	biological_process unknown [0000004]
231138	CGEN_HUM_1011746_1	AF144056	biological_process unknown [0000004]
231139	CGEN_HUM_1011747_1	AK024356	biological_process unknown [0000004]
231140	CGEN_HUM_1011748_1	AK026497	biological_process unknown [0000004]
231141	CGEN_HUM_1011749_1	X92108	biological_process unknown [0000004]
231142	CGEN_HUM_1011750_1	AL117568	biological_process unknown [0000004]
231143	CGEN_HUM_1011751_1	AK026465	biological_process unknown [0000004]
231144	CGEN_HUM_1011752_1	AK026469	biological_process unknown [0000004]
231145	CGEN_HUM_1011753_1	NM_014027	biological_process unknown [0000004]
231146	CGEN_HUM_1011754_1	AK023965	biological_process unknown [0000004]
231147	CGEN_HUM_1011755_1	U52830	biological_process unknown [0000004]
231148	CGEN_HUM_1011756_1	U52833	biological_process unknown [0000004]
231149	CGEN_HUM_1011757_1	U52834	biological_process unknown [0000004]
231150	CGEN_HUM_1011758_1	U52835	biological_process unknown [0000004]
231151	CGEN_HUM_1011759_1	AL390136	biological_process unknown [0000004]
231152	CGEN_HUM_1011760_1	AL117542	biological_process unknown [0000004]
231153	CGEN_HUM_1011761_1	U12129	biological_process unknown [0000004]
231154	CGEN_HUM_1011762_1	AK023330	biological_process unknown [0000004]
231155	CGEN_HUM_1011763_1	AF095856	biological_process unknown [0000004]
231156	CGEN_HUM_1011764_1	AF086234	biological_process unknown [0000004]
231157	CGEN_HUM_1011765_1	NM_018317	biological_process unknown [0000004]
231158	CGEN_HUM_1011766_1	AK021893	biological_process unknown [0000004]
231159	CGEN_HUM_1011767_1	AF075072	biological_process unknown [0000004]
231160	CGEN_HUM_1011768_1	AF001892	biological_process unknown [0000004]
231161	CGEN_HUM_1011769_1	Z25437	biological_process unknown [0000004]
231162	CGEN_HUM_1011770_1	AF019226	biological_process unknown [0000004]
231163	CGEN_HUM_1011771_1	AL049370	biological_process unknown [0000004]
231164	CGEN_HUM_1011772_1	AF155108	biological_process unknown [0000004]
231165	CGEN_HUM_1011773_1	AL389876	biological_process unknown [0000004]
231166	CGEN_HUM_1011774_1	NM_000843	biological_process unknown [0000004]
231167	CGEN_HUM_1011775_1	AK024321	biological_process unknown [0000004]
231168	CGEN_HUM_1011776_1	D16935	biological_process unknown [0000004]
231169	CGEN_HUM_1011777_1	NM_020467	biological_process unknown [0000004]
231170	CGEN_HUM_1011778_1	AK026211	biological_process unknown [0000004]
231171	CGEN_HUM_1011779_1	AL137363	biological_process unknown [0000004]
231172	CGEN_HUM_1011780_1	U90917	biological_process unknown [0000004]
231173	CGEN_HUM_1011781_1	AJ227898	biological_process unknown [0000004]
231174	CGEN_HUM_1011782_1	NM_000756	biological_process unknown [0000004]
231175	CGEN_HUM_1011783_1	AK023156	biological_process unknown [0000004]
231176	CGEN_HUM_1011784_1	AL109712	biological_process unknown [0000004]
231177	CGEN_HUM_1011785_1	S81242	biological_process unknown [0000004]
231178	CGEN_HUM_1011786_1	AF075071	biological_process unknown [0000004]
231179	CGEN_HUM_1011787_1	AB046766	biological_process unknown [0000004]
231180	CGEN_HUM_1011788_1	AK023680	biological_process unknown [0000004]
231181	CGEN_HUM_1011789_1	AF086051	biological_process unknown [0000004]
231182	CGEN_HUM_1011790_1	NM_001048	biological_process unknown [0000004]
231183	CGEN_HUM_1011791_1	AK025806	biological_process unknown [0000004]
231184	CGEN_HUM_1011792_1	AF075003	biological_process unknown [0000004]
231185	CGEN_HUM_1011793_1	AK001526	biological_process unknown [0000004]
231186	CGEN_HUM_1011794_1	AK022112	biological_process unknown [0000004]
231187	CGEN_HUM_1011795_1	AL365410	biological_process unknown [0000004]
231188	CGEN_HUM_1011796_1	AF085359	biological_process unknown [0000004]
231190	CGEN_HUM_1011798_1	S71805	biological_process unknown [0000004]
231191	CGEN_HUM_1011799_1	AK001582	biological_process unknown [0000004]
231192	CGEN_HUM_1011800_1	AK027019	biological_process unknown [0000004]
231193	CGEN_HUM_1011801_1	NM_018574	biological_process unknown [0000004]
231194	CGEN_HUM_1011802_1	X58968	biological_process unknown [0000004]
231195	CGEN_HUM_1011803_1	NM_016206	biological_process unknown [0000004]
231196	CGEN_HUM_1011804_1	AK022140	biological_process unknown [0000004]
231198	CGEN_HUM_1011806_1	AK022148	biological_process unknown [0000004]
231199	CGEN_HUM_1011807_1	AF086398	biological_process unknown [0000004]
231200	CGEN_HUM_1011808_1	K03167	biological_process unknown [0000004]
#N/A	CGEN_HUMCTRL_10001_1	M33197	biological_process unknown [0000004]
231202	CGEN_HUM_1011810_1	AK026101	biological_process unknown [0000004]
231203	CGEN_HUM_1011811_1	AF183570	biological_process unknown [0000004]
231204	CGEN_HUM_1011812_1	AK022154	biological_process unknown [0000004]
231205	CGEN_HUM_1011813_1	AK026898	biological_process unknown [0000004]
231206	CGEN_HUM_1011814_1	AK021434	biological_process unknown [0000004]
231207	CGEN_HUM_1011815_1	AK022165	biological_process unknown [0000004]
231208	CGEN_HUM_1011816_1	AK021436	biological_process unknown [0000004]
231209	CGEN_HUM_1011817_1	AB033093	biological_process unknown [0000004]
231210	CGEN_HUM_1011818_1	AK021438	biological_process unknown [0000004]
231211	CGEN_HUM_1011819_1	NM_014624	biological_process unknown [0000004]
231212	CGEN_HUM_1011820_1	NM_014626	biological_process unknown [0000004]
231213	CGEN_HUM_1011821_1	NM_014627	biological_process unknown [0000004]
231214	CGEN_HUM_1011822_1	AF075111	biological_process unknown [0000004]
231216	CGEN_HUM_1011824_1	AK022177	biological_process unknown [0000004]
231217	CGEN_HUM_1011825_1	AF086401	biological_process unknown [0000004]
231218	CGEN_HUM_1011826_1	AK021451	biological_process unknown [0000004]
231219	CGEN_HUM_1011827_1	AK022186	biological_process unknown [0000004]
231220	CGEN_HUM_1011828_1	X84838	biological_process unknown [0000004]
231221	CGEN_HUM_1011829_1	AK000394	biological_process unknown [0000004]
231222	CGEN_HUM_1011830_1	AF005081	biological_process unknown [0000004]
231224	CGEN_HUM_1011832_1	AF005082	biological_process unknown [0000004]
231225	CGEN_HUM_1011833_1	AF317550	biological_process unknown [0000004]
231226	CGEN_HUM_1011834_1	AK022194	biological_process unknown [0000004]
231227	CGEN_HUM_1011835_1	NM_005497	biological_process unknown [0000004]
231228	CGEN_HUM_1011836_1	AK022199	biological_process unknown [0000004]
231229	CGEN_HUM_1011837_1	NM_006637	biological_process unknown [0000004]
231230	CGEN_HUM_1011838_1	NM_016479	biological_process unknown [0000004]
231231	CGEN_HUM_1011839_1	U58662	biological_process unknown [0000004]
231232	CGEN_HUM_1011840_1	U58664	biological_process unknown [0000004]
231233	CGEN_HUM_1011841_1	NM_005912	biological_process unknown [0000004]
231234	CGEN_HUM_1011842_1	NM_005913	biological_process unknown [0000004]
231235	CGEN_HUM_1011843_1	NM_013936	biological_process unknown [0000004]
231236	CGEN_HUM_1011844_1	NM_013937	biological_process unknown [0000004]
231237	CGEN_HUM_1011845_1	NM_013938	biological_process unknown [0000004]
231238	CGEN_HUM_1011846_1	NM_013939	biological_process unknown [0000004]
231239	CGEN_HUM_1011847_1	L23867	biological_process unknown [0000004]
231240	CGEN_HUM_1011848_1	AK023852	biological_process unknown [0000004]
231241	CGEN_HUM_1011849_1	L23869	biological_process unknown [0000004]
231242	CGEN_HUM_1011850_1	AK001971	biological_process unknown [0000004]
231243	CGEN_HUM_1011851_1	AK021485	biological_process unknown [0000004]
231244	CGEN_HUM_1011852_1	NM_013940	biological_process unknown [0000004]
231245	CGEN_HUM_1011853_1	NM_013941	biological_process unknown [0000004]
231246	CGEN_HUM_1011854_1	AK026438	biological_process unknown [0000004]
231247	CGEN_HUM_1011855_1	AL157447	biological_process unknown [0000004]
231248	CGEN_HUM_1011856_1	AL117595	biological_process unknown [0000004]
231249	CGEN_HUM_1011857_1	NM_003543	biological_process unknown [0000004]
231250	CGEN_HUM_1011858_1	AF085963	biological_process unknown [0000004]
231251	CGEN_HUM_1011859_1	AL117603	biological_process unknown [0000004]
231252	CGEN_HUM_1011860_1	NM_006211	biological_process unknown [0000004]
231253	CGEN_HUM_1011861_1	NM_006021	biological_process unknown [0000004]
231254	CGEN_HUM_1011862_1	AK000933	biological_process unknown [0000004]
231255	CGEN_HUM_1011863_1	AF090883	biological_process unknown [0000004]
231256	CGEN_HUM_1011864_1	AF085937	biological_process unknown [0000004]
231257	CGEN_HUM_1011865_1	NM_005909	biological_process unknown [0000004]
231258	CGEN_HUM_1011866_1	AK022315	biological_process unknown [0000004]
231259	CGEN_HUM_1011867_1	AF086145	biological_process unknown [0000004]
231260	CGEN_HUM_1011868_1	AK025277	biological_process unknown [0000004]
231261	CGEN_HUM_1011869_1	NM_013986	biological_process unknown [0000004]
231262	CGEN_HUM_1011870_1	AB038651	biological_process unknown [0000004]
231263	CGEN_HUM_1011871_1	AB020968	biological_process unknown [0000004]
231264	CGEN_HUM_1011872_1	AF086466	biological_process unknown [0000004]
231265	CGEN_HUM_1011873_1	Z21853	biological_process unknown [0000004]
231266	CGEN_HUM_1011874_1	AF086468	biological_process unknown [0000004]
231267	CGEN_HUM_1011875_1	AB018319	biological_process unknown [0000004]
231268	CGEN_HUM_1011876_1	AL117643	biological_process unknown [0000004]
231269	CGEN_HUM_1011877_1	AF074989	biological_process unknown [0000004]
231270	CGEN_HUM_1011878_1	AK021546	biological_process unknown [0000004]
231272	CGEN_HUM_1011880_1	AL137568	biological_process unknown [0000004]
231273	CGEN_HUM_1011881_1	AK025416	biological_process unknown [0000004]
231274	CGEN_HUM_1011882_1	AF131851	biological_process unknown [0000004]
231275	CGEN_HUM_1011883_1	AK024048	biological_process unknown [0000004]
231276	CGEN_HUM_1011884_1	NM_003524	biological_process unknown [0000004]
231277	CGEN_HUM_1011885_1	AJ251832	biological_process unknown [0000004]
231278	CGEN_HUM_1011886_1	Y10205	biological_process unknown [0000004]
231279	CGEN_HUM_1011887_1	U23860	biological_process unknown [0000004]
231280	CGEN_HUM_1011888_1	AL137569	biological_process unknown [0000004]
231281	CGEN_HUM_1011889_1	AK001948	biological_process unknown [0000004]
231282	CGEN_HUM_1011890_1	S39891	biological_process unknown [0000004]
231283	CGEN_HUM_1011891_1	Z70709	biological_process unknown [0000004]
231284	CGEN_HUM_1011892_1	AF086095	biological_process unknown [0000004]
231285	CGEN_HUM_1011893_1	U55055	biological_process unknown [0000004]
231286	CGEN_HUM_1011894_1	AL359603	biological_process unknown [0000004]
231287	CGEN_HUM_1011895_1	AL050175	biological_process unknown [0000004]
231288	CGEN_HUM_1011896_1	AB007962	biological_process unknown [0000004]
231289	CGEN_HUM_1011897_1	AL050183	biological_process unknown [0000004]
231290	CGEN_HUM_1011898_1	AK027239	biological_process unknown [0000004]
231291	CGEN_HUM_1011899_1	AK001101	biological_process unknown [0000004]
231292	CGEN_HUM_1011900_1	AK001102	biological_process unknown [0000004]
231293	CGEN_HUM_1011901_1	AK001107	biological_process unknown [0000004]
231294	CGEN_HUM_1011902_1	AL050186	biological_process unknown [0000004]
231295	CGEN_HUM_1011903_1	AL050007	biological_process unknown [0000004]
231296	CGEN_HUM_1011904_1	AK023072	biological_process unknown [0000004]
#N/A	CGEN_HUMCTRL_10001_1	M33197	biological_process unknown [0000004]
231298	CGEN_HUM_1011906_1	AK023966	biological_process unknown [0000004]
231299	CGEN_HUM_1011907_1	X85323	biological_process unknown [0000004]
231300	CGEN_HUM_1011908_1	AK001285	biological_process unknown [0000004]
231301	CGEN_HUM_1011909_1	AF071509	biological_process unknown [0000004]
231302	CGEN_HUM_1011910_1	AF085892	biological_process unknown [0000004]
231303	CGEN_HUM_1011911_1	AK027253	biological_process unknown [0000004]
231304	CGEN_HUM_1011912_1	AL050200	biological_process unknown [0000004]
231305	CGEN_HUM_1011913_1	NM_016126	biological_process unknown [0000004]
231306	CGEN_HUM_1011914_1	AL110139	biological_process unknown [0000004]
231307	CGEN_HUM_1011915_1	AF185573	biological_process unknown [0000004]
231308	CGEN_HUM_1011916_1	NM_007112	biological_process unknown [0000004]
231309	CGEN_HUM_1011917_1	D17271	biological_process unknown [0000004]
231310	CGEN_HUM_1011918_1	Z83934	biological_process unknown [0000004]
231311	CGEN_HUM_1011919_1	AK001130	biological_process unknown [0000004]
231312	CGEN_HUM_1011920_1	AK001133	biological_process unknown [0000004]
231313	CGEN_HUM_1011921_1	AK023816	biological_process unknown [0000004]
231314	CGEN_HUM_1011922_1	AK025703	biological_process unknown [0000004]
231315	CGEN_HUM_1011923_1	AF086322	biological_process unknown [0000004]
231316	CGEN_HUM_1011924_1	U17634	biological_process unknown [0000004]
231318	CGEN_HUM_1011926_1	AK002044	biological_process unknown [0000004]
231319	CGEN_HUM_1011927_1	AK025981	biological_process unknown [0000004]
231320	CGEN_HUM_1011928_1	NM_018322	biological_process unknown [0000004]
231321	CGEN_HUM_1011929_1	AK024448	biological_process unknown [0000004]
231322	CGEN_HUM_1011930_1	AK025702	biological_process unknown [0000004]
231323	CGEN_HUM_1011931_1	AK000802	biological_process unknown [0000004]
231324	CGEN_HUM_1011932_1	D17215	biological_process unknown [0000004]
231325	CGEN_HUM_1011933_1	AL050297	biological_process unknown [0000004]
231326	CGEN_HUM_1011934_1	AF075114	biological_process unknown [0000004]
231327	CGEN_HUM_1011935_1	S68954	biological_process unknown [0000004]
231328	CGEN_HUM_1011936_1	NM_002367	biological_process unknown [0000004]
231329	CGEN_HUM_1011937_1	U84119	biological_process unknown [0000004]
231330	CGEN_HUM_1011938_1	AK026219	biological_process unknown [0000004]
231331	CGEN_HUM_1011939_1	AJ009817	biological_process unknown [0000004]
231332	CGEN_HUM_1011940_1	AK026037	biological_process unknown [0000004]
231333	CGEN_HUM_1011941_1	X91648	biological_process unknown [0000004]
231334	CGEN_HUM_1011942_1	NM_018359	biological_process unknown [0000004]
231335	CGEN_HUM_1011943_1	AK022398	biological_process unknown [0000004]
231336	CGEN_HUM_1011944_1	AK024092	biological_process unknown [0000004]
231337	CGEN_HUM_1011945_1	AL050102	biological_process unknown [0000004]
231338	CGEN_HUM_1011946_1	NM_018185	biological_process unknown [0000004]
231339	CGEN_HUM_1011947_1	Z70717	biological_process unknown [0000004]
231340	CGEN_HUM_1011948_1	AK000263	biological_process unknown [0000004]
231341	CGEN_HUM_1011949_1	AK001701	biological_process unknown [0000004]
231342	CGEN_HUM_1011950_1	AK021967	biological_process unknown [0000004]
231343	CGEN_HUM_1011951_1	AF113212	biological_process unknown [0000004]
231344	CGEN_HUM_1011952_1	AK025862	biological_process unknown [0000004]
231345	CGEN_HUM_1011953_1	NM_014406	biological_process unknown [0000004]
231346	CGEN_HUM_1011954_1	D17064	biological_process unknown [0000004]
231347	CGEN_HUM_1011955_1	U17615	biological_process unknown [0000004]
231348	CGEN_HUM_1011956_1	AK023999	biological_process unknown [0000004]
231349	CGEN_HUM_1011957_1	AK026966	biological_process unknown [0000004]
231350	CGEN_HUM_1011958_1	AL359562	biological_process unknown [0000004]
231351	CGEN_HUM_1011959_1	S81335	biological_process unknown [0000004]
231352	CGEN_HUM_1011960_1	AK022038	biological_process unknown [0000004]
231353	CGEN_HUM_1011961_1	NM_003608	biological_process unknown [0000004]
231354	CGEN_HUM_1011962_1	D28446	biological_process unknown [0000004]
231355	CGEN_HUM_1011963_1	AK025268	biological_process unknown [0000004]
231356	CGEN_HUM_1011964_1	S82075	biological_process unknown [0000004]
231357	CGEN_HUM_1011965_1	AK026658	biological_process unknown [0000004]
231358	CGEN_HUM_1011966_1	AK022020	biological_process unknown [0000004]
231359	CGEN_HUM_1011967_1	AK024109	biological_process unknown [0000004]
231360	CGEN_HUM_1011968_1	AK026285	biological_process unknown [0000004]
231361	CGEN_HUM_1011969_1	AF305686	biological_process unknown [0000004]
231362	CGEN_HUM_1011970_1	AK022598	biological_process unknown [0000004]
231363	CGEN_HUM_1011971_1	AK024736	biological_process unknown [0000004]
231364	CGEN_HUM_1011972_1	Y13895	biological_process unknown [0000004]
231365	CGEN_HUM_1011973_1	AK022205	biological_process unknown [0000004]
231366	CGEN_HUM_1011974_1	AK022206	biological_process unknown [0000004]
231367	CGEN_HUM_1011975_1	AF086266	biological_process unknown [0000004]
231368	CGEN_HUM_1011976_1	AK026495	biological_process unknown [0000004]
231369	CGEN_HUM_1011977_1	Z11801	biological_process unknown [0000004]
231370	CGEN_HUM_1011978_1	NM_018958	biological_process unknown [0000004]
231371	CGEN_HUM_1011979_1	NM_005303	biological_process unknown [0000004]
231372	CGEN_HUM_1011980_1	NM_015714	biological_process unknown [0000004]
231373	CGEN_HUM_1011981_1	AF147398	biological_process unknown [0000004]
231375	CGEN_HUM_1011983_1	AF052109	biological_process unknown [0000004]
231376	CGEN_HUM_1011984_1	L31901	biological_process unknown [0000004]
231377	CGEN_HUM_1011985_1	M21499	biological_process unknown [0000004]
231378	CGEN_HUM_1011986_1	AK024756	biological_process unknown [0000004]
231379	CGEN_HUM_1011987_1	K02847	biological_process unknown [0000004]
231380	CGEN_HUM_1011988_1	Z70766	biological_process unknown [0000004]
231381	CGEN_HUM_1011989_1	AF282264	biological_process unknown [0000004]
231382	CGEN_HUM_1011990_1	AF147399	biological_process unknown [0000004]
231383	CGEN_HUM_1011991_1	AF088048	biological_process unknown [0000004]
231384	CGEN_HUM_1011992_1	AK022226	biological_process unknown [0000004]
231385	CGEN_HUM_1011993_1	AF085832	biological_process unknown [0000004]
231387	CGEN_HUM_1011995_1	X79308	biological_process unknown [0000004]
231388	CGEN_HUM_1011996_1	NM_017447	biological_process unknown [0000004]
231389	CGEN_HUM_1011997_1	AB007978	biological_process unknown [0000004]
231390	CGEN_HUM_1011998_1	U90904	biological_process unknown [0000004]
231391	CGEN_HUM_1011999_1	AF086252	biological_process unknown [0000004]
231392	CGEN_HUM_1012000_1	AK025052	biological_process unknown [0000004]
#N/A	CGEN_HUMCTRL_10001_1	M33197	biological_process unknown [0000004]
231394	CGEN_HUM_1012002_1	Z49090	biological_process unknown [0000004]
231395	CGEN_HUM_1012003_1	AF086177	biological_process unknown [0000004]
231396	CGEN_HUM_1012004_1	AK022246	biological_process unknown [0000004]
231397	CGEN_HUM_1012005_1	AF077036	biological_process unknown [0000004]
231398	CGEN_HUM_1012006_1	AB032969	biological_process unknown [0000004]
231399	CGEN_HUM_1012007_1	AK024271	biological_process unknown [0000004]
231400	CGEN_HUM_1012008_1	AK025467	biological_process unknown [0000004]
231401	CGEN_HUM_1012009_1	D17187	biological_process unknown [0000004]
231402	CGEN_HUM_1012010_1	AF100640	biological_process unknown [0000004]
231403	CGEN_HUM_1012011_1	D61707	biological_process unknown [0000004]
231404	CGEN_HUM_1012012_1	NM_004627	biological_process unknown [0000004]
231405	CGEN_HUM_1012013_1	S73397	biological_process unknown [0000004]
231406	CGEN_HUM_1012014_1	AF085946	biological_process unknown [0000004]
231407	CGEN_HUM_1012015_1	AK026561	biological_process unknown [0000004]
231408	CGEN_HUM_1012016_1	AK025291	biological_process unknown [0000004]
231409	CGEN_HUM_1012017_1	AK026583	biological_process unknown [0000004]
231410	CGEN_HUM_1012018_1	AL365519	biological_process unknown [0000004]
231411	CGEN_HUM_1012019_1	AK024433	biological_process unknown [0000004]
231412	CGEN_HUM_1012020_1	S70313	biological_process unknown [0000004]
231413	CGEN_HUM_1012021_1	AF088054	biological_process unknown [0000004]
231414	CGEN_HUM_1012022_1	AK027226	biological_process unknown [0000004]
231415	CGEN_HUM_1012023_1	AF085896	biological_process unknown [0000004]
231416	CGEN_HUM_1012024_1	NM_016127	biological_process unknown [0000004]
231417	CGEN_HUM_1012025_1	AK022273	biological_process unknown [0000004]
231418	CGEN_HUM_1012026_1	X75685	biological_process unknown [0000004]
231419	CGEN_HUM_1012027_1	NM_018949	biological_process unknown [0000004]
231420	CGEN_HUM_1012028_1	X75684	biological_process unknown [0000004]
231421	CGEN_HUM_1012029_1	NM_020421	biological_process unknown [0000004]
231422	CGEN_HUM_1012030_1	Y11610	biological_process unknown [0000004]
231423	CGEN_HUM_1012031_1	AK021650	biological_process unknown [0000004]
231424	CGEN_HUM_1012032_1	AF147309	biological_process unknown [0000004]
231425	CGEN_HUM_1012033_1	AJ243672	biological_process unknown [0000004]
231426	CGEN_HUM_1012034_1	Y11158	biological_process unknown [0000004]
231427	CGEN_HUM_1012035_1	AK021610	biological_process unknown [0000004]
231428	CGEN_HUM_1012036_1	AK026523	biological_process unknown [0000004]
231429	CGEN_HUM_1012037_1	AK023939	biological_process unknown [0000004]
231430	CGEN_HUM_1012038_1	NM_019013	biological_process unknown [0000004]
231431	CGEN_HUM_1012039_1	AK021568	biological_process unknown [0000004]
231432	CGEN_HUM_1012040_1	AF087987	biological_process unknown [0000004]
231433	CGEN_HUM_1012041_1	AF218031	biological_process unknown [0000004]
231434	CGEN_HUM_1012042_1	NM_018465	biological_process unknown [0000004]
231435	CGEN_HUM_1012043_1	U82321	biological_process unknown [0000004]
231436	CGEN_HUM_1012044_1	AK021607	biological_process unknown [0000004]
231437	CGEN_HUM_1012045_1	AK023881	biological_process unknown [0000004]
231438	CGEN_HUM_1012046_1	AB002368	biological_process unknown [0000004]
231439	CGEN_HUM_1012047_1	X74613	biological_process unknown [0000004]
231440	CGEN_HUM_1012048_1	AF085939	biological_process unknown [0000004]
231441	CGEN_HUM_1012049_1	NM_015882	biological_process unknown [0000004]
231442	CGEN_HUM_1012050_1	AK021592	biological_process unknown [0000004]
231444	CGEN_HUM_1012052_1	D17200	biological_process unknown [0000004]
231445	CGEN_HUM_1012053_1	D17094	biological_process unknown [0000004]
231446	CGEN_HUM_1012054_1	AL049242	biological_process unknown [0000004]
231447	CGEN_HUM_1012055_1	AL050210	biological_process unknown [0000004]
231448	CGEN_HUM_1012056_1	AK026593	biological_process unknown [0000004]
231449	CGEN_HUM_1012057_1	AL122087	biological_process unknown [0000004]
231450	CGEN_HUM_1012058_1	NM_006771	biological_process unknown [0000004]
231451	CGEN_HUM_1012059_1	Z36835	biological_process unknown [0000004]
231452	CGEN_HUM_1012060_1	AL050217	biological_process unknown [0000004]
231453	CGEN_HUM_1012061_1	AL050219	biological_process unknown [0000004]
231454	CGEN_HUM_1012062_1	NM_006783	biological_process unknown [0000004]
231455	CGEN_HUM_1012063_1	Z36838	biological_process unknown [0000004]
231456	CGEN_HUM_1012064_1	Z36840	biological_process unknown [0000004]
231457	CGEN_HUM_1012065_1	NM_020391	biological_process unknown [0000004]
231458	CGEN_HUM_1012066_1	Z36845	biological_process unknown [0000004]
231459	CGEN_HUM_1012067_1	AK023856	biological_process unknown [0000004]
231460	CGEN_HUM_1012068_1	AK025860	biological_process unknown [0000004]
231461	CGEN_HUM_1012069_1	AK027114	biological_process unknown [0000004]
231462	CGEN_HUM_1012070_1	AL360263	biological_process unknown [0000004]
231463	CGEN_HUM_1012071_1	AF075080	biological_process unknown [0000004]
231464	CGEN_HUM_1012072_1	NM_006792	biological_process unknown [0000004]
231465	CGEN_HUM_1012073_1	AK027161	biological_process unknown [0000004]
231466	CGEN_HUM_1012074_1	AF085952	biological_process unknown [0000004]
231467	CGEN_HUM_1012075_1	Z36847	biological_process unknown [0000004]
231468	CGEN_HUM_1012076_1	AF113701	biological_process unknown [0000004]
231469	CGEN_HUM_1012077_1	L37690	biological_process unknown [0000004]
231470	CGEN_HUM_1012078_1	L37695	biological_process unknown [0000004]
231471	CGEN_HUM_1012079_1	L37699	biological_process unknown [0000004]
231472	CGEN_HUM_1012080_1	L37700	biological_process unknown [0000004]
231473	CGEN_HUM_1012081_1	D17169	biological_process unknown [0000004]
231474	CGEN_HUM_1012082_1	L37702	biological_process unknown [0000004]
231475	CGEN_HUM_1012083_1	L37703	biological_process unknown [0000004]
231476	CGEN_HUM_1012084_1	L37704	biological_process unknown [0000004]
231477	CGEN_HUM_1012085_1	L37709	biological_process unknown [0000004]
231478	CGEN_HUM_1012086_1	L37711	biological_process unknown [0000004]
231480	CGEN_HUM_1012088_1	AK021723	biological_process unknown [0000004]
231481	CGEN_HUM_1012089_1	NM_018356	biological_process unknown [0000004]
231482	CGEN_HUM_1012090_1	M73792	biological_process unknown [0000004]
231483	CGEN_HUM_1012091_1	AL050376	biological_process unknown [0000004]
231484	CGEN_HUM_1012092_1	L09268	biological_process unknown [0000004]
231485	CGEN_HUM_1012093_1	NM_016298	biological_process unknown [0000004]
231486	CGEN_HUM_1012094_1	Z36780	biological_process unknown [0000004]
231487	CGEN_HUM_1012095_1	AL390183	biological_process unknown [0000004]
231488	CGEN_HUM_1012096_1	Z36874	biological_process unknown [0000004]
#N/A	CGEN_HUMCTRL_10001_1	M33197	biological_process unknown [0000004]
231490	CGEN_HUM_1012098_1	X93500	biological_process unknown [0000004]
231491	CGEN_HUM_1012099_1	NM_000519	biological_process unknown [0000004]
231493	CGEN_HUM_1012101_1	D17082	biological_process unknown [0000004]
231494	CGEN_HUM_1012102_1	AF086516	biological_process unknown [0000004]
231495	CGEN_HUM_1012103_1	AK026706	biological_process unknown [0000004]
231496	CGEN_HUM_1012104_1	AK024609	biological_process unknown [0000004]
231497	CGEN_HUM_1012105_1	Z36795	biological_process unknown [0000004]
231498	CGEN_HUM_1012106_1	AK001202	biological_process unknown [0000004]
231499	CGEN_HUM_1012107_1	AF086456	biological_process unknown [0000004]
231501	CGEN_HUM_1012109_1	Z70762	biological_process unknown [0000004]
231502	CGEN_HUM_1012110_1	AK023372	biological_process unknown [0000004]
231503	CGEN_HUM_1012111_1	M34428	biological_process unknown [0000004]
231504	CGEN_HUM_1012112_1	Z36811	biological_process unknown [0000004]
231505	CGEN_HUM_1012113_1	AK024545	biological_process unknown [0000004]
231506	CGEN_HUM_1012114_1	NM_017782	biological_process unknown [0000004]
231507	CGEN_HUM_1012115_1	AK023642	biological_process unknown [0000004]
231508	CGEN_HUM_1012116_1	AB032527	biological_process unknown [0000004]
231509	CGEN_HUM_1012117_1	AF075100	biological_process unknown [0000004]
231510	CGEN_HUM_1012118_1	NM_020428	biological_process unknown [0000004]
231511	CGEN_HUM_1012119_1	AF086406	biological_process unknown [0000004]
231512	CGEN_HUM_1012120_1	Z36814	biological_process unknown [0000004]
231513	CGEN_HUM_1012121_1	NM_002509	biological_process unknown [0000004]
231514	CGEN_HUM_1012122_1	AK026597	biological_process unknown [0000004]
231515	CGEN_HUM_1012123_1	AF086183	biological_process unknown [0000004]
231516	CGEN_HUM_1012124_1	AK022182	biological_process unknown [0000004]
231517	CGEN_HUM_1012125_1	D17252	biological_process unknown [0000004]
231518	CGEN_HUM_1012126_1	D86978	biological_process unknown [0000004]
231519	CGEN_HUM_1012127_1	AB007936	biological_process unknown [0000004]
231520	CGEN_HUM_1012128_1	AK023660	biological_process unknown [0000004]
231521	CGEN_HUM_1012129_1	U55186	biological_process unknown [0000004]
231522	CGEN_HUM_1012130_1	AF195764	biological_process unknown [0000004]
231523	CGEN_HUM_1012131_1	Z36823	biological_process unknown [0000004]
231524	CGEN_HUM_1012132_1	AF086017	biological_process unknown [0000004]
231525	CGEN_HUM_1012133_1	D17099	biological_process unknown [0000004]
231526	CGEN_HUM_1012134_1	AF086527	biological_process unknown [0000004]
231527	CGEN_HUM_1012135_1	NM_003532	biological_process unknown [0000004]
231528	CGEN_HUM_1012136_1	NM_018950	biological_process unknown [0000004]
231529	CGEN_HUM_1012137_1	AK023444	biological_process unknown [0000004]
231530	CGEN_HUM_1012138_1	NM_018149	biological_process unknown [0000004]
231531	CGEN_HUM_1012139_1	U38434	biological_process unknown [0000004]
231532	CGEN_HUM_1012140_1	U38438	biological_process unknown [0000004]
231533	CGEN_HUM_1012141_1	AF203447	biological_process unknown [0000004]
231534	CGEN_HUM_1012142_1	U79265	biological_process unknown [0000004]
231535	CGEN_HUM_1012143_1	D17216	biological_process unknown [0000004]
231536	CGEN_HUM_1012144_1	D17045	biological_process unknown [0000004]
231537	CGEN_HUM_1012145_1	U38442	biological_process unknown [0000004]
231538	CGEN_HUM_1012146_1	U79271	biological_process unknown [0000004]
231539	CGEN_HUM_1012147_1	AK000525	biological_process unknown [0000004]
231540	CGEN_HUM_1012148_1	D16473	biological_process unknown [0000004]
231541	CGEN_HUM_1012149_1	D16476	biological_process unknown [0000004]
231542	CGEN_HUM_1012150_1	AL080060	biological_process unknown [0000004]
231543	CGEN_HUM_1012151_1	AK001558	biological_process unknown [0000004]
231544	CGEN_HUM_1012152_1	NM_018120	biological_process unknown [0000004]
231545	CGEN_HUM_1012153_1	AL080216	biological_process unknown [0000004]
231546	CGEN_HUM_1012154_1	AF055029	biological_process unknown [0000004]
231547	CGEN_HUM_1012155_1	AK022110	biological_process unknown [0000004]
231549	CGEN_HUM_1012157_1	AK024594	biological_process unknown [0000004]
231550	CGEN_HUM_1012158_1	U21072	biological_process unknown [0000004]
231551	CGEN_HUM_1012159_1	NM_017869	biological_process unknown [0000004]
231552	CGEN_HUM_1012160_1	K03200	biological_process unknown [0000004]
231553	CGEN_HUM_1012161_1	AK025953	biological_process unknown [0000004]
231554	CGEN_HUM_1012162_1	D16944	biological_process unknown [0000004]
231555	CGEN_HUM_1012163_1	U52827	biological_process unknown [0000004]
231556	CGEN_HUM_1012164_1	AK025621	biological_process unknown [0000004]
231557	CGEN_HUM_1012165_1	NM_018502	biological_process unknown [0000004]
231558	CGEN_HUM_1012166_1	AK022868	biological_process unknown [0000004]
231559	CGEN_HUM_1012167_1	AL137581	biological_process unknown [0000004]
231560	CGEN_HUM_1012168_1	AK000827	biological_process unknown [0000004]
231561	CGEN_HUM_1012169_1	AF110136	biological_process unknown [0000004]
231562	CGEN_HUM_1012170_1	NM_019888	biological_process unknown [0000004]
231563	CGEN_HUM_1012171_1	AL137434	biological_process unknown [0000004]
231564	CGEN_HUM_1012172_1	AB028968	biological_process unknown [0000004]
231566	CGEN_HUM_1012174_1	NM_005267	biological_process unknown [0000004]
231567	CGEN_HUM_1012175_1	D28391	biological_process unknown [0000004]
231568	CGEN_HUM_1012176_1	AK027209	biological_process unknown [0000004]
231569	CGEN_HUM_1012177_1	NM_019897	biological_process unknown [0000004]
231570	CGEN_HUM_1012178_1	S82164	biological_process unknown [0000004]
231571	CGEN_HUM_1012179_1	AF147387	biological_process unknown [0000004]
231572	CGEN_HUM_1012180_1	AK024978	biological_process unknown [0000004]
231573	CGEN_HUM_1012181_1	AK021474	biological_process unknown [0000004]
231575	CGEN_HUM_1012183_1	U17627	biological_process unknown [0000004]
231576	CGEN_HUM_1012184_1	U17629	biological_process unknown [0000004]
231577	CGEN_HUM_1012185_1	NM_003180	biological_process unknown [0000004]
231578	CGEN_HUM_1012186_1	NM_018468	biological_process unknown [0000004]
231579	CGEN_HUM_1012187_1	AL049466	biological_process unknown [0000004]
231580	CGEN_HUM_1012188_1	AK023557	biological_process unknown [0000004]
231581	CGEN_HUM_1012189_1	AL080066	biological_process unknown [0000004]
231582	CGEN_HUM_1012190_1	NM_003530	biological_process unknown [0000004]
231583	CGEN_HUM_1012191_1	AK024942	biological_process unknown [0000004]
231584	CGEN_HUM_1012192_1	NM_002503	biological_process unknown [0000004]
#N/A	CGEN_HUMCTRL_10001_1	M33197	biological_process unknown [0000004]
231586	CGEN_HUM_1012194_1	AK021920	biological_process unknown [0000004]
231587	CGEN_HUM_1012195_1	AK021879	biological_process unknown [0000004]
231588	CGEN_HUM_1012196_1	AL365511	biological_process unknown [0000004]
231589	CGEN_HUM_1012197_1	AL049245	biological_process unknown [0000004]
231590	CGEN_HUM_1012198_1	NM_018352	biological_process unknown [0000004]
231591	CGEN_HUM_1012199_1	AF086258	biological_process unknown [0000004]
231592	CGEN_HUM_1012200_1	NM_003378	biological_process unknown [0000004]
231593	CGEN_HUM_1012201_1	AK022326	biological_process unknown [0000004]
231594	CGEN_HUM_1012202_1	AK022329	biological_process unknown [0000004]
231595	CGEN_HUM_1012203_1	Z29070	biological_process unknown [0000004]
231596	CGEN_HUM_1012204_1	AL080092	biological_process unknown [0000004]
231597	CGEN_HUM_1012205_1	AL049986	biological_process unknown [0000004]
231598	CGEN_HUM_1012206_1	AF075063	biological_process unknown [0000004]
231599	CGEN_HUM_1012207_1	AF147393	biological_process unknown [0000004]
231600	CGEN_HUM_1012208_1	AK021918	biological_process unknown [0000004]
231601	CGEN_HUM_1012209_1	D17156	biological_process unknown [0000004]
231602	CGEN_HUM_1012210_1	AF086105	biological_process unknown [0000004]
231603	CGEN_HUM_1012211_1	U17631	biological_process unknown [0000004]
231604	CGEN_HUM_1012212_1	U17632	biological_process unknown [0000004]
231605	CGEN_HUM_1012213_1	AK022299	biological_process unknown [0000004]
231606	CGEN_HUM_1012214_1	U03672	biological_process unknown [0000004]
231607	CGEN_HUM_1012215_1	AK022343	biological_process unknown [0000004]
231608	CGEN_HUM_1012216_1	AK026733	biological_process unknown [0000004]
231609	CGEN_HUM_1012217_1	AL049263	biological_process unknown [0000004]
231610	CGEN_HUM_1012218_1	AL049415	biological_process unknown [0000004]
231611	CGEN_HUM_1012219_1	AL355717	biological_process unknown [0000004]
231612	CGEN_HUM_1012220_1	AK021624	biological_process unknown [0000004]
231613	CGEN_HUM_1012221_1	AK022355	biological_process unknown [0000004]
231614	CGEN_HUM_1012222_1	AK026880	biological_process unknown [0000004]
231616	CGEN_HUM_1012224_1	AL110194	biological_process unknown [0000004]
231617	CGEN_HUM_1012225_1	AF085991	biological_process unknown [0000004]
231618	CGEN_HUM_1012226_1	AL133599	biological_process unknown [0000004]
231619	CGEN_HUM_1012227_1	AL078636	biological_process unknown [0000004]
231620	CGEN_HUM_1012228_1	AF075069	biological_process unknown [0000004]
231621	CGEN_HUM_1012229_1	AK021637	biological_process unknown [0000004]
231622	CGEN_HUM_1012230_1	AF069135	biological_process unknown [0000004]
231623	CGEN_HUM_1012231_1	AK022368	biological_process unknown [0000004]
231624	CGEN_HUM_1012232_1	AF069137	biological_process unknown [0000004]
231625	CGEN_HUM_1012233_1	L04461	biological_process unknown [0000004]
231626	CGEN_HUM_1012234_1	AK026600	biological_process unknown [0000004]
231627	CGEN_HUM_1012235_1	AL137723	biological_process unknown [0000004]
231628	CGEN_HUM_1012236_1	AK026764	biological_process unknown [0000004]
231629	CGEN_HUM_1012237_1	AL137325	biological_process unknown [0000004]
231630	CGEN_HUM_1012238_1	AK022766	biological_process unknown [0000004]
231631	CGEN_HUM_1012239_1	NM_018519	biological_process unknown [0000004]
231632	CGEN_HUM_1012240_1	AF161429	biological_process unknown [0000004]
231633	CGEN_HUM_1012241_1	AK022372	biological_process unknown [0000004]
231634	CGEN_HUM_1012242_1	AK022375	biological_process unknown [0000004]
231635	CGEN_HUM_1012243_1	L07383	biological_process unknown [0000004]
231636	CGEN_HUM_1012244_1	AF278605	biological_process unknown [0000004]
231637	CGEN_HUM_1012245_1	NM_017836	biological_process unknown [0000004]
231638	CGEN_HUM_1012246_1	AF086061	biological_process unknown [0000004]
231639	CGEN_HUM_1012247_1	NM_003520	biological_process unknown [0000004]
231640	CGEN_HUM_1012248_1	NM_020118	biological_process unknown [0000004]
231641	CGEN_HUM_1012249_1	AF075007	biological_process unknown [0000004]
231642	CGEN_HUM_1012250_1	AK022380	biological_process unknown [0000004]
231643	CGEN_HUM_1012251_1	AK022382	biological_process unknown [0000004]
231644	CGEN_HUM_1012252_1	NM_005422	biological_process unknown [0000004]
231645	CGEN_HUM_1012253_1	AK021658	biological_process unknown [0000004]
231646	CGEN_HUM_1012254_1	AK026524	biological_process unknown [0000004]
231647	CGEN_HUM_1012255_1	AL137339	biological_process unknown [0000004]
231648	CGEN_HUM_1012256_1	AK021669	biological_process unknown [0000004]
231649	CGEN_HUM_1012257_1	AK026938	biological_process unknown [0000004]
231650	CGEN_HUM_1012258_1	Z70700	biological_process unknown [0000004]
231651	CGEN_HUM_1012259_1	AK000774	biological_process unknown [0000004]
231652	CGEN_HUM_1012260_1	AF113700	biological_process unknown [0000004]
231653	CGEN_HUM_1012261_1	AF147361	biological_process unknown [0000004]
231654	CGEN_HUM_1012262_1	AL049422	biological_process unknown [0000004]
231655	CGEN_HUM_1012263_1	AK026400	biological_process unknown [0000004]
231656	CGEN_HUM_1012264_1	AK021495	biological_process unknown [0000004]
231657	CGEN_HUM_1012265_1	AJ227863	biological_process unknown [0000004]
231658	CGEN_HUM_1012266_1	NM_018496	biological_process unknown [0000004]
231659	CGEN_HUM_1012267_1	AF113697	biological_process unknown [0000004]
231660	CGEN_HUM_1012268_1	NM_006497	biological_process unknown [0000004]
231661	CGEN_HUM_1012269_1	AL157455	biological_process unknown [0000004]
231662	CGEN_HUM_1012270_1	X79985	biological_process unknown [0000004]
231663	CGEN_HUM_1012271_1	AL137380	biological_process unknown [0000004]
231664	CGEN_HUM_1012272_1	NM_014106	biological_process unknown [0000004]
231665	CGEN_HUM_1012273_1	NM_005683	biological_process unknown [0000004]
231666	CGEN_HUM_1012274_1	NM_016472	biological_process unknown [0000004]
231667	CGEN_HUM_1012275_1	AF147362	biological_process unknown [0000004]
231668	CGEN_HUM_1012276_1	AL137279	biological_process unknown [0000004]
231669	CGEN_HUM_1012277_1	D61705	biological_process unknown [0000004]
231671	CGEN_HUM_1012279_1	AL080112	biological_process unknown [0000004]
231672	CGEN_HUM_1012280_1	AL080113	biological_process unknown [0000004]
231673	CGEN_HUM_1012281_1	AK024373	biological_process unknown [0000004]
231674	CGEN_HUM_1012282_1	AF251189	biological_process unknown [0000004]
231675	CGEN_HUM_1012283_1	AK024046	biological_process unknown [0000004]
231676	CGEN_HUM_1012284_1	NM_017835	biological_process unknown [0000004]
231677	CGEN_HUM_1012285_1	AL133086	biological_process unknown [0000004]
231678	CGEN_HUM_1012286_1	AL133089	biological_process unknown [0000004]
231679	CGEN_HUM_1012287_1	U92989	biological_process unknown [0000004]
231680	CGEN_HUM_1012288_1	AF067777	biological_process unknown [0000004]
#N/A	CGEN_HUMCTRL_10001_1	M33197	biological_process unknown [0000004]
231682	CGEN_HUM_1012290_1	AK025119	biological_process unknown [0000004]
231683	CGEN_HUM_1012291_1	AF302079	biological_process unknown [0000004]
231684	CGEN_HUM_1012292_1	NM_017911	biological_process unknown [0000004]
231685	CGEN_HUM_1012293_1	L43366	biological_process unknown [0000004]
231686	CGEN_HUM_1012294_1	AK000660	biological_process unknown [0000004]
231687	CGEN_HUM_1012295_1	X82127	biological_process unknown [0000004]
231688	CGEN_HUM_1012296_1	AF130074	biological_process unknown [0000004]
231689	CGEN_HUM_1012297_1	AF086062	biological_process unknown [0000004]
231690	CGEN_HUM_1012298_1	AF147325	biological_process unknown [0000004]
231691	CGEN_HUM_1012299_1	NM_002319	biological_process unknown [0000004]
231692	CGEN_HUM_1012300_1	AK022015	biological_process unknown [0000004]
231693	CGEN_HUM_1012301_1	X69110	biological_process unknown [0000004]
231694	CGEN_HUM_1012302_1	Y10207	biological_process unknown [0000004]
231695	CGEN_HUM_1012303_1	AF217970	biological_process unknown [0000004]
231696	CGEN_HUM_1012304_1	AF088053	biological_process unknown [0000004]
231697	CGEN_HUM_1012305_1	AK026703	biological_process unknown [0000004]
231698	CGEN_HUM_1012306_1	NM_014388	biological_process unknown [0000004]
231699	CGEN_HUM_1012307_1	U92995	biological_process unknown [0000004]
231700	CGEN_HUM_1012308_1	AL049452	biological_process unknown [0000004]
231701	CGEN_HUM_1012309_1	NM_014860	biological_process unknown [0000004]
231702	CGEN_HUM_1012310_1	AF278760	biological_process unknown [0000004]
231703	CGEN_HUM_1012311_1	AL080165	biological_process unknown [0000004]
231704	CGEN_HUM_1012312_1	AF086090	biological_process unknown [0000004]
231705	CGEN_HUM_1012313_1	AK024405	biological_process unknown [0000004]
231706	CGEN_HUM_1012314_1	NM_014084	biological_process unknown [0000004]
231707	CGEN_HUM_1012315_1	AJ224167	biological_process unknown [0000004]
231708	CGEN_HUM_1012316_1	AJ224168	biological_process unknown [0000004]
231709	CGEN_HUM_1012317_1	AK026124	biological_process unknown [0000004]
231710	CGEN_HUM_1012318_1	AK026298	biological_process unknown [0000004]
231711	CGEN_HUM_1012319_1	AL122044	biological_process unknown [0000004]
231712	CGEN_HUM_1012320_1	AJ224170	biological_process unknown [0000004]
231713	CGEN_HUM_1012321_1	AF000268	biological_process unknown [0000004]
231714	CGEN_HUM_1012322_1	NM_014428	biological_process unknown [0000004]
231715	CGEN_HUM_1012323_1	L38712	biological_process unknown [0000004]
231716	CGEN_HUM_1012324_1	D17234	biological_process unknown [0000004]
231717	CGEN_HUM_1012325_1	AF086476	biological_process unknown [0000004]
231718	CGEN_HUM_1012326_1	AK024927	biological_process unknown [0000004]
231719	CGEN_HUM_1012327_1	AF086297	biological_process unknown [0000004]
231720	CGEN_HUM_1012328_1	AL133662	biological_process unknown [0000004]
231721	CGEN_HUM_1012329_1	NM_017599	biological_process unknown [0000004]
231722	CGEN_HUM_1012330_1	NM_002548	biological_process unknown [0000004]
231723	CGEN_HUM_1012331_1	Z70769	biological_process unknown [0000004]
231725	CGEN_HUM_1012333_1	AK022549	biological_process unknown [0000004]
231726	CGEN_HUM_1012334_1	X58061	biological_process unknown [0000004]
231727	CGEN_HUM_1012335_1	NM_003536	biological_process unknown [0000004]
231728	CGEN_HUM_1012336_1	AK002173	biological_process unknown [0000004]
231729	CGEN_HUM_1012337_1	NM_003353	biological_process unknown [0000004]
231730	CGEN_HUM_1012338_1	NM_006369	biological_process unknown [0000004]
231731	CGEN_HUM_1012339_1	NM_002550	biological_process unknown [0000004]
231732	CGEN_HUM_1012340_1	S69873	biological_process unknown [0000004]
231733	CGEN_HUM_1012341_1	NM_015509	biological_process unknown [0000004]
231734	CGEN_HUM_1012342_1	AL049289	biological_process unknown [0000004]
231735	CGEN_HUM_1012343_1	NM_018296	biological_process unknown [0000004]
231736	CGEN_HUM_1012344_1	AK001351	biological_process unknown [0000004]
231737	CGEN_HUM_1012345_1	L47668	biological_process unknown [0000004]
231738	CGEN_HUM_1012346_1	NM_018497	biological_process unknown [0000004]
231739	CGEN_HUM_1012347_1	U84508	biological_process unknown [0000004]
231740	CGEN_HUM_1012348_1	AK002208	biological_process unknown [0000004]
231742	CGEN_HUM_1012350_1	U92012	biological_process unknown [0000004]
231744	CGEN_HUM_1012352_1	NM_002565	biological_process unknown [0000004]
231745	CGEN_HUM_1012353_1	AK024367	biological_process unknown [0000004]
231746	CGEN_HUM_1012354_1	U85044	biological_process unknown [0000004]
231747	CGEN_HUM_1012355_1	NM_007117	biological_process unknown [0000004]
231748	CGEN_HUM_1012356_1	NM_016622	biological_process unknown [0000004]
231749	CGEN_HUM_1012357_1	NM_018157	biological_process unknown [0000004]
231750	CGEN_HUM_1012358_1	AB032954	biological_process unknown [0000004]
231751	CGEN_HUM_1012359_1	AF116707	biological_process unknown [0000004]
231753	CGEN_HUM_1012361_1	AK026502	biological_process unknown [0000004]
231754	CGEN_HUM_1012362_1	U17614	biological_process unknown [0000004]
231755	CGEN_HUM_1012363_1	NM_000692	biological_process unknown [0000004]
231756	CGEN_HUM_1012364_1	AK002039	biological_process unknown [0000004]
231757	CGEN_HUM_1012365_1	AL110157	biological_process unknown [0000004]
231759	CGEN_HUM_1012367_1	NM_005752	biological_process unknown [0000004]
231760	CGEN_HUM_1012368_1	AL137389	biological_process unknown [0000004]
231761	CGEN_HUM_1012369_1	NM_017920	biological_process unknown [0000004]
231762	CGEN_HUM_1012370_1	AK023584	biological_process unknown [0000004]
231763	CGEN_HUM_1012371_1	NM_017793	biological_process unknown [0000004]
231764	CGEN_HUM_1012372_1	D63135	biological_process unknown [0000004]
231765	CGEN_HUM_1012373_1	AB011151	biological_process unknown [0000004]
231766	CGEN_HUM_1012374_1	AK026798	biological_process unknown [0000004]
231767	CGEN_HUM_1012375_1	AK026799	biological_process unknown [0000004]
231768	CGEN_HUM_1012376_1	U90903	biological_process unknown [0000004]
231769	CGEN_HUM_1012377_1	NM_017866	biological_process unknown [0000004]
231770	CGEN_HUM_1012378_1	NM_018628	biological_process unknown [0000004]
231771	CGEN_HUM_1012379_1	NM_007106	biological_process unknown [0000004]
231772	CGEN_HUM_1012380_1	AK026976	biological_process unknown [0000004]
231773	CGEN_HUM_1012381_1	Z70714	biological_process unknown [0000004]
231774	CGEN_HUM_1012382_1	NM_006003	biological_process unknown [0000004]
231775	CGEN_HUM_1012383_1	U90910	biological_process unknown [0000004]
231776	CGEN_HUM_1012384_1	NM_020188	biological_process unknown [0000004]
#N/A	CGEN_HUMCTRL_10001_1	M33197	biological_process unknown [0000004]
231778	CGEN_HUM_1012386_1	NM_017665	biological_process unknown [0000004]
231779	CGEN_HUM_1012387_1	NM_017924	biological_process unknown [0000004]
231780	CGEN_HUM_1012388_1	AK022812	biological_process unknown [0000004]
231781	CGEN_HUM_1012389_1	AK023767	biological_process unknown [0000004]
231782	CGEN_HUM_1012390_1	NM_005162	biological_process unknown [0000004]
231783	CGEN_HUM_1012391_1	AF207831	biological_process unknown [0000004]
231784	CGEN_HUM_1012392_1	AF052106	biological_process unknown [0000004]
231785	CGEN_HUM_1012393_1	AF086210	biological_process unknown [0000004]
231786	CGEN_HUM_1012394_1	AK022260	biological_process unknown [0000004]
231787	CGEN_HUM_1012395_1	AJ001907	biological_process unknown [0000004]
231788	CGEN_HUM_1012396_1	NM_006270	biological_process unknown [0000004]
231790	CGEN_HUM_1012398_1	NM_020186	biological_process unknown [0000004]
231791	CGEN_HUM_1012399_1	AK002146	biological_process unknown [0000004]
231792	CGEN_HUM_1012400_1	AK022403	biological_process unknown [0000004]
231793	CGEN_HUM_1012401_1	Y13897	biological_process unknown [0000004]
231794	CGEN_HUM_1012402_1	AL049382	biological_process unknown [0000004]
231795	CGEN_HUM_1012403_1	NM_002455	biological_process unknown [0000004]
231797	CGEN_HUM_1012405_1	AK023494	biological_process unknown [0000004]
231798	CGEN_HUM_1012406_1	AK022413	biological_process unknown [0000004]
231799	CGEN_HUM_1012407_1	AL133577	biological_process unknown [0000004]
231800	CGEN_HUM_1012408_1	AK022418	biological_process unknown [0000004]
231801	CGEN_HUM_1012409_1	AL050173	biological_process unknown [0000004]
231802	CGEN_HUM_1012410_1	AB007966	biological_process unknown [0000004]
231803	CGEN_HUM_1012411_1	S81578	biological_process unknown [0000004]
231804	CGEN_HUM_1012412_1	AF238318	biological_process unknown [0000004]
231805	CGEN_HUM_1012413_1	S81579	biological_process unknown [0000004]
231806	CGEN_HUM_1012414_1	AB007968	biological_process unknown [0000004]
231807	CGEN_HUM_1012415_1	AF131853	biological_process unknown [0000004]
231808	CGEN_HUM_1012416_1	AK000441	biological_process unknown [0000004]
231809	CGEN_HUM_1012417_1	AL137400	biological_process unknown [0000004]
231810	CGEN_HUM_1012418_1	M32219	biological_process unknown [0000004]
231811	CGEN_HUM_1012419_1	M32220	biological_process unknown [0000004]
231812	CGEN_HUM_1012420_1	S81580	biological_process unknown [0000004]
231813	CGEN_HUM_1012421_1	AK022423	biological_process unknown [0000004]
231814	CGEN_HUM_1012422_1	AK022424	biological_process unknown [0000004]
231815	CGEN_HUM_1012423_1	AB007970	biological_process unknown [0000004]
231817	CGEN_HUM_1012425_1	AK001857	biological_process unknown [0000004]
231819	CGEN_HUM_1012427_1	AK026728	biological_process unknown [0000004]
231820	CGEN_HUM_1012428_1	AJ272196	biological_process unknown [0000004]
231821	CGEN_HUM_1012429_1	AF086256	biological_process unknown [0000004]
231822	CGEN_HUM_1012430_1	NM_016345	biological_process unknown [0000004]
231823	CGEN_HUM_1012431_1	AF279773	biological_process unknown [0000004]
231824	CGEN_HUM_1012432_1	AF279777	biological_process unknown [0000004]
231825	CGEN_HUM_1012433_1	D80002	biological_process unknown [0000004]
231826	CGEN_HUM_1012434_1	AB007976	biological_process unknown [0000004]
231827	CGEN_HUM_1012435_1	NM_017546	biological_process unknown [0000004]
231828	CGEN_HUM_1012436_1	AK022433	biological_process unknown [0000004]
231829	CGEN_HUM_1012437_1	AF084516	biological_process unknown [0000004]
231830	CGEN_HUM_1012438_1	AL117544	biological_process unknown [0000004]
231831	CGEN_HUM_1012439_1	AK023174	biological_process unknown [0000004]
231832	CGEN_HUM_1012440_1	AK022391	biological_process unknown [0000004]
231833	CGEN_HUM_1012441_1	NM_006511	biological_process unknown [0000004]
231834	CGEN_HUM_1012442_1	AL137538	biological_process unknown [0000004]
231835	CGEN_HUM_1012443_1	D17188	biological_process unknown [0000004]
231836	CGEN_HUM_1012444_1	U50277	biological_process unknown [0000004]
231837	CGEN_HUM_1012445_1	AF088021	biological_process unknown [0000004]
231838	CGEN_HUM_1012446_1	AF090947	biological_process unknown [0000004]
231839	CGEN_HUM_1012447_1	AF130107	biological_process unknown [0000004]
231840	CGEN_HUM_1012448_1	AF131741	biological_process unknown [0000004]
231841	CGEN_HUM_1012449_1	AK021525	biological_process unknown [0000004]
231842	CGEN_HUM_1012450_1	AK022462	biological_process unknown [0000004]
231843	CGEN_HUM_1012451_1	NM_002959	biological_process unknown [0000004]
231844	CGEN_HUM_1012452_1	NM_018601	biological_process unknown [0000004]
231845	CGEN_HUM_1012453_1	NM_015492	biological_process unknown [0000004]
231846	CGEN_HUM_1012454_1	AL137408	biological_process unknown [0000004]
231847	CGEN_HUM_1012455_1	AK025378	biological_process unknown [0000004]
231848	CGEN_HUM_1012456_1	AK021748	biological_process unknown [0000004]
231849	CGEN_HUM_1012457_1	U17637	biological_process unknown [0000004]
231850	CGEN_HUM_1012458_1	AK024819	biological_process unknown [0000004]
231851	CGEN_HUM_1012459_1	AJ001889	biological_process unknown [0000004]
231852	CGEN_HUM_1012460_1	U79301	biological_process unknown [0000004]
231853	CGEN_HUM_1012461_1	AL137554	biological_process unknown [0000004]
231854	CGEN_HUM_1012462_1	NM_005664	biological_process unknown [0000004]
231855	CGEN_HUM_1012463_1	NM_003548	biological_process unknown [0000004]
231856	CGEN_HUM_1012464_1	AK021423	biological_process unknown [0000004]
231857	CGEN_HUM_1012465_1	AF007142	biological_process unknown [0000004]
231858	CGEN_HUM_1012466_1	AL080130	biological_process unknown [0000004]
231859	CGEN_HUM_1012467_1	AJ001432	biological_process unknown [0000004]
231860	CGEN_HUM_1012468_1	Z48633	biological_process unknown [0000004]
231861	CGEN_HUM_1012469_1	AL049428	biological_process unknown [0000004]
231862	CGEN_HUM_1012470_1	AL049423	biological_process unknown [0000004]
231863	CGEN_HUM_1012471_1	NM_003159	biological_process unknown [0000004]
231864	CGEN_HUM_1012472_1	AK021760	biological_process unknown [0000004]
231865	CGEN_HUM_1012473_1	NM_018680	biological_process unknown [0000004]
231866	CGEN_HUM_1012474_1	NM_020530	biological_process unknown [0000004]
231867	CGEN_HUM_1012475_1	AB046773	biological_process unknown [0000004]
231868	CGEN_HUM_1012476_1	X58162	biological_process unknown [0000004]
231869	CGEN_HUM_1012477_1	NM_006933	biological_process unknown [0000004]
231870	CGEN_HUM_1012478_1	AF054995	biological_process unknown [0000004]
231871	CGEN_HUM_1012479_1	NM_000479	biological_process unknown [0000004]
231872	CGEN_HUM_1012480_1	AK021771	biological_process unknown [0000004]
#N/A	CGEN_HUMCTRL_10001_1	M33197	biological_process unknown [0000004]
231874	CGEN_HUM_1012482_1	AK026874	biological_process unknown [0000004]
231875	CGEN_HUM_1012483_1	AF038188	biological_process unknown [0000004]
231876	CGEN_HUM_1012484_1	AK024394	biological_process unknown [0000004]
231877	CGEN_HUM_1012485_1	NM_012081	biological_process unknown [0000004]
231878	CGEN_HUM_1012486_1	U12897	biological_process unknown [0000004]
231880	CGEN_HUM_1012488_1	NM_020422	biological_process unknown [0000004]
231881	CGEN_HUM_1012489_1	AJ227864	biological_process unknown [0000004]
231882	CGEN_HUM_1012490_1	AJ227866	biological_process unknown [0000004]
231883	CGEN_HUM_1012491_1	AK027193	biological_process unknown [0000004]
231884	CGEN_HUM_1012492_1	AF147372	biological_process unknown [0000004]
231886	CGEN_HUM_1012494_1	AK027107	biological_process unknown [0000004]
231887	CGEN_HUM_1012495_1	AJ227870	biological_process unknown [0000004]
231888	CGEN_HUM_1012496_1	AJ227871	biological_process unknown [0000004]
231889	CGEN_HUM_1012497_1	AJ227873	biological_process unknown [0000004]
231890	CGEN_HUM_1012498_1	NM_005319	biological_process unknown [0000004]
231891	CGEN_HUM_1012499_1	AJ227878	biological_process unknown [0000004]
231892	CGEN_HUM_1012500_1	AJ227879	biological_process unknown [0000004]
231893	CGEN_HUM_1012501_1	AF085826	biological_process unknown [0000004]
231894	CGEN_HUM_1012502_1	NM_017867	biological_process unknown [0000004]
231895	CGEN_HUM_1012503_1	AJ227880	biological_process unknown [0000004]
231896	CGEN_HUM_1012504_1	AK022059	biological_process unknown [0000004]
231897	CGEN_HUM_1012505_1	AJ227885	biological_process unknown [0000004]
231898	CGEN_HUM_1012506_1	AK024178	biological_process unknown [0000004]
231899	CGEN_HUM_1012507_1	AJ227888	biological_process unknown [0000004]
231900	CGEN_HUM_1012508_1	AF147374	biological_process unknown [0000004]
231901	CGEN_HUM_1012509_1	AL137463	biological_process unknown [0000004]
231902	CGEN_HUM_1012510_1	AJ227894	biological_process unknown [0000004]
231903	CGEN_HUM_1012511_1	AJ227896	biological_process unknown [0000004]
231904	CGEN_HUM_1012512_1	AJ227897	biological_process unknown [0000004]
231905	CGEN_HUM_1012513_1	AF157562	biological_process unknown [0000004]
231906	CGEN_HUM_1012514_1	M29212	biological_process unknown [0000004]
231907	CGEN_HUM_1012515_1	AF086471	biological_process unknown [0000004]
231908	CGEN_HUM_1012516_1	NM_018219	biological_process unknown [0000004]
231909	CGEN_HUM_1012517_1	U17623	biological_process unknown [0000004]
231910	CGEN_HUM_1012518_1	U17625	biological_process unknown [0000004]
231911	CGEN_HUM_1012519_1	AL137620	biological_process unknown [0000004]
231912	CGEN_HUM_1012520_1	AK025344	biological_process unknown [0000004]
231913	CGEN_HUM_1012521_1	AK022886	biological_process unknown [0000004]
231914	CGEN_HUM_1012522_1	NM_019058	biological_process unknown [0000004]
231915	CGEN_HUM_1012523_1	NM_012064	biological_process unknown [0000004]
231916	CGEN_HUM_1012524_1	AK024800	biological_process unknown [0000004]
231918	CGEN_HUM_1012526_1	U92820	biological_process unknown [0000004]
231919	CGEN_HUM_1012527_1	AK000691	biological_process unknown [0000004]
231920	CGEN_HUM_1012528_1	NM_020194	biological_process unknown [0000004]
231921	CGEN_HUM_1012529_1	AF086086	biological_process unknown [0000004]
231922	CGEN_HUM_1012530_1	D17217	biological_process unknown [0000004]
231923	CGEN_HUM_1012531_1	D17046	biological_process unknown [0000004]
231924	CGEN_HUM_1012532_1	AF130091	biological_process unknown [0000004]
231925	CGEN_HUM_1012533_1	AF085909	biological_process unknown [0000004]
231926	CGEN_HUM_1012534_1	NM_020357	biological_process unknown [0000004]
231927	CGEN_HUM_1012535_1	L32841	biological_process unknown [0000004]
231928	CGEN_HUM_1012536_1	AK023628	biological_process unknown [0000004]
231929	CGEN_HUM_1012537_1	AK021958	biological_process unknown [0000004]
231930	CGEN_HUM_1012538_1	AK026822	biological_process unknown [0000004]
231931	CGEN_HUM_1012539_1	NM_018455	biological_process unknown [0000004]
231932	CGEN_HUM_1012540_1	AK026368	biological_process unknown [0000004]
231933	CGEN_HUM_1012541_1	AL137450	biological_process unknown [0000004]
231934	CGEN_HUM_1012542_1	AB040887	biological_process unknown [0000004]
231935	CGEN_HUM_1012543_1	NM_005294	biological_process unknown [0000004]
231936	CGEN_HUM_1012544_1	D28589	biological_process unknown [0000004]
231937	CGEN_HUM_1012545_1	AK024665	biological_process unknown [0000004]
231938	CGEN_HUM_1012546_1	AK022351	biological_process unknown [0000004]
231939	CGEN_HUM_1012547_1	AK001460	biological_process unknown [0000004]
231940	CGEN_HUM_1012548_1	AK000401	biological_process unknown [0000004]
#N/A	CGEN_HUM_1012549_1	AF118068	biological_process unknown [0000004]
231942	CGEN_HUM_1012550_1	NM_017937	biological_process unknown [0000004]
231943	CGEN_HUM_1012551_1	AK001448	biological_process unknown [0000004]
231944	CGEN_HUM_1012552_1	AK026853	biological_process unknown [0000004]
231945	CGEN_HUM_1012553_1	AK026859	biological_process unknown [0000004]
231946	CGEN_HUM_1012554_1	AF088033	biological_process unknown [0000004]
231947	CGEN_HUM_1012555_1	NM_017645	biological_process unknown [0000004]
231948	CGEN_HUM_1012556_1	L43338	biological_process unknown [0000004]
231949	CGEN_HUM_1012557_1	AF090888	biological_process unknown [0000004]
231950	CGEN_HUM_1012558_1	AK026836	biological_process unknown [0000004]
231951	CGEN_HUM_1012559_1	AK025371	biological_process unknown [0000004]
231952	CGEN_HUM_1012560_1	AY007156	biological_process unknown [0000004]
231953	CGEN_HUM_1012561_1	M31164	biological_process unknown [0000004]
231954	CGEN_HUM_1012562_1	NM_018587	biological_process unknown [0000004]
231955	CGEN_HUM_1012563_1	AF113018	biological_process unknown [0000004]
231956	CGEN_HUM_1012564_1	NM_014114	biological_process unknown [0000004]
231957	CGEN_HUM_1012565_1	AK023058	biological_process unknown [0000004]
231958	CGEN_HUM_1012566_1	AK025196	biological_process unknown [0000004]
231959	CGEN_HUM_1012567_1	AK026879	biological_process unknown [0000004]
231960	CGEN_HUM_1012568_1	AF301223	biological_process unknown [0000004]
231961	CGEN_HUM_1012569_1	AF147363	biological_process unknown [0000004]
231962	CGEN_HUM_1012570_1	S74319	biological_process unknown [0000004]
231963	CGEN_HUM_1012571_1	AL390153	biological_process unknown [0000004]
231964	CGEN_HUM_1012572_1	AF305068	biological_process unknown [0000004]
231965	CGEN_HUM_1012573_1	NM_004164	biological_process unknown [0000004]
231966	CGEN_HUM_1012574_1	NM_016473	biological_process unknown [0000004]
231967	CGEN_HUM_1012575_1	AK026890	biological_process unknown [0000004]
231968	CGEN_HUM_1012576_1	AF038183	biological_process unknown [0000004]
#N/A	CGEN_HUMCTRL_10001_1	M33197	biological_process unknown [0000004]
231970	CGEN_HUM_1012578_1	NM_006687	biological_process unknown [0000004]
231971	CGEN_HUM_1012579_1	NM_020427	biological_process unknown [0000004]
231972	CGEN_HUM_1012580_1	AF086064	biological_process unknown [0000004]
231973	CGEN_HUM_1012581_1	AF147365	biological_process unknown [0000004]
231974	CGEN_HUM_1012582_1	AK023981	biological_process unknown [0000004]
231975	CGEN_HUM_1012583_1	AF068298	biological_process unknown [0000004]
231976	CGEN_HUM_1012584_1	AK024408	biological_process unknown [0000004]
231977	CGEN_HUM_1012585_1	AK025225	biological_process unknown [0000004]
231978	CGEN_HUM_1012586_1	NM_016550	biological_process unknown [0000004]
231979	CGEN_HUM_1012587_1	AK025129	biological_process unknown [0000004]
231980	CGEN_HUM_1012588_1	AF086384	biological_process unknown [0000004]
231981	CGEN_HUM_1012589_1	NM_017931	biological_process unknown [0000004]
231982	CGEN_HUM_1012590_1	NM_018347	biological_process unknown [0000004]
231983	CGEN_HUM_1012591_1	NM_012151	biological_process unknown [0000004]
231984	CGEN_HUM_1012592_1	AK023526	biological_process unknown [0000004]
231985	CGEN_HUM_1012593_1	AF075102	biological_process unknown [0000004]
231986	CGEN_HUM_1012594_1	U17613	biological_process unknown [0000004]
231987	CGEN_HUM_1012595_1	X04236	biological_process unknown [0000004]
231988	CGEN_HUM_1012596_1	AK024739	biological_process unknown [0000004]
231989	CGEN_HUM_1012597_1	AK025532	biological_process unknown [0000004]
231990	CGEN_HUM_1012598_1	AK025602	biological_process unknown [0000004]
231991	CGEN_HUM_1012599_1	AK025546	biological_process unknown [0000004]
231992	CGEN_HUM_1012600_1	Y10697	biological_process unknown [0000004]
231993	CGEN_HUM_1012601_1	AL137658	biological_process unknown [0000004]
231995	CGEN_HUM_1012603_1	AJ011601	biological_process unknown [0000004]
231996	CGEN_HUM_1012604_1	AK023042	biological_process unknown [0000004]
231997	CGEN_HUM_1012605_1	S72917	biological_process unknown [0000004]
231998	CGEN_HUM_1012606_1	AK025037	biological_process unknown [0000004]
231999	CGEN_HUM_1012607_1	Z70770	biological_process unknown [0000004]
232000	CGEN_HUM_1012608_1	AF270490	biological_process unknown [0000004]
232001	CGEN_HUM_1012609_1	U79275	biological_process unknown [0000004]
232002	CGEN_HUM_1012610_1	AK024813	biological_process unknown [0000004]
232003	CGEN_HUM_1012611_1	NM_014392	biological_process unknown [0000004]
232004	CGEN_HUM_1012612_1	M77818	biological_process unknown [0000004]
232005	CGEN_HUM_1012613_1	AK022793	biological_process unknown [0000004]
232006	CGEN_HUM_1012614_1	AF086223	biological_process unknown [0000004]
232007	CGEN_HUM_1012615_1	AF087994	biological_process unknown [0000004]
232008	CGEN_HUM_1012616_1	AF075038	biological_process unknown [0000004]
232009	CGEN_HUM_1012617_1	NM_018463	biological_process unknown [0000004]
232010	CGEN_HUM_1012618_1	AK027211	biological_process unknown [0000004]
232011	CGEN_HUM_1012619_1	M92271	biological_process unknown [0000004]
232012	CGEN_HUM_1012620_1	M92273	biological_process unknown [0000004]
232013	CGEN_HUM_1012621_1	AK021789	biological_process unknown [0000004]
232014	CGEN_HUM_1012622_1	AK026309	biological_process unknown [0000004]
232015	CGEN_HUM_1012623_1	AF278761	biological_process unknown [0000004]
232016	CGEN_HUM_1012624_1	AY007166	biological_process unknown [0000004]
232017	CGEN_HUM_1012625_1	D16888	biological_process unknown [0000004]
232018	CGEN_HUM_1012626_1	NM_017673	biological_process unknown [0000004]
232019	CGEN_HUM_1012627_1	AF085920	biological_process unknown [0000004]
232020	CGEN_HUM_1012628_1	AF086501	biological_process unknown [0000004]
232021	CGEN_HUM_1012629_1	AF076617	biological_process unknown [0000004]
232022	CGEN_HUM_1012630_1	AK021874	biological_process unknown [0000004]
232023	CGEN_HUM_1012631_1	AJ227900	biological_process unknown [0000004]
232024	CGEN_HUM_1012632_1	AJ227905	biological_process unknown [0000004]
232025	CGEN_HUM_1012633_1	AJ227908	biological_process unknown [0000004]
232026	CGEN_HUM_1012634_1	AJ227909	biological_process unknown [0000004]
232027	CGEN_HUM_1012635_1	AK023291	biological_process unknown [0000004]
232028	CGEN_HUM_1012636_1	AF009267	biological_process unknown [0000004]
232029	CGEN_HUM_1012637_1	AJ227910	biological_process unknown [0000004]
232030	CGEN_HUM_1012638_1	AK024986	biological_process unknown [0000004]
232031	CGEN_HUM_1012639_1	AJ227912	biological_process unknown [0000004]
232032	CGEN_HUM_1012640_1	AK021626	biological_process unknown [0000004]
232033	CGEN_HUM_1012641_1	X74956	biological_process unknown [0000004]
232034	CGEN_HUM_1012642_1	AJ299406	biological_process unknown [0000004]
232035	CGEN_HUM_1012643_1	D16875	biological_process unknown [0000004]
232036	CGEN_HUM_1012644_1	AK026772	biological_process unknown [0000004]
232037	CGEN_HUM_1012645_1	AF086383	biological_process unknown [0000004]
232038	CGEN_HUM_1012646_1	AL137486	biological_process unknown [0000004]
232039	CGEN_HUM_1012647_1	AL137487	biological_process unknown [0000004]
232041	CGEN_HUM_1012649_1	U79277	biological_process unknown [0000004]
232043	CGEN_HUM_1012651_1	AK023173	biological_process unknown [0000004]
232044	CGEN_HUM_1012652_1	AK026429	biological_process unknown [0000004]
232045	CGEN_HUM_1012653_1	M91159	biological_process unknown [0000004]
232047	CGEN_HUM_1012655_1	AK023242	biological_process unknown [0000004]
232048	CGEN_HUM_1012656_1	AF086307	biological_process unknown [0000004]
232049	CGEN_HUM_1012657_1	AF007193	biological_process unknown [0000004]
232050	CGEN_HUM_1012658_1	AK021880	biological_process unknown [0000004]
232051	CGEN_HUM_1012659_1	AK001117	biological_process unknown [0000004]
232052	CGEN_HUM_1012660_1	AK027129	biological_process unknown [0000004]
232053	CGEN_HUM_1012661_1	AF001893	biological_process unknown [0000004]
232054	CGEN_HUM_1012662_1	AK026730	biological_process unknown [0000004]
232055	CGEN_HUM_1012663_1	NM_018195	biological_process unknown [0000004]
232056	CGEN_HUM_1012664_1	X66227	biological_process unknown [0000004]
232057	CGEN_HUM_1012665_1	AF132197	biological_process unknown [0000004]
232058	CGEN_HUM_1012666_1	AK021891	biological_process unknown [0000004]
232059	CGEN_HUM_1012667_1	AK027171	biological_process unknown [0000004]
232060	CGEN_HUM_1012668_1	NM_014260	biological_process unknown [0000004]
232061	CGEN_HUM_1012669_1	NM_003522	biological_process unknown [0000004]
232062	CGEN_HUM_1012670_1	AL110162	biological_process unknown [0000004]
232063	CGEN_HUM_1012671_1	AK023800	biological_process unknown [0000004]
232064	CGEN_HUM_1012672_1	L13197	biological_process unknown [0000004]
#N/A	CGEN_HUMCTRL_10001_1	M33197	biological_process unknown [0000004]
232066	CGEN_HUM_1012674_1	AF085866	biological_process unknown [0000004]
232067	CGEN_HUM_1012675_1	AK025345	biological_process unknown [0000004]
232068	CGEN_HUM_1012676_1	NM_003774	biological_process unknown [0000004]
232069	CGEN_HUM_1012677_1	NM_012131	biological_process unknown [0000004]
232070	CGEN_HUM_1012678_1	AB033083	biological_process unknown [0000004]
232071	CGEN_HUM_1012679_1	Z11849	biological_process unknown [0000004]
232072	CGEN_HUM_1012680_1	Z11852	biological_process unknown [0000004]
232073	CGEN_HUM_1012681_1	Z11853	biological_process unknown [0000004]
232074	CGEN_HUM_1012682_1	AK021694	biological_process unknown [0000004]
232075	CGEN_HUM_1012683_1	L23401	biological_process unknown [0000004]
232077	CGEN_HUM_1012685_1	AL137555	biological_process unknown [0000004]
232078	CGEN_HUM_1012686_1	AF070559	biological_process unknown [0000004]
232079	CGEN_HUM_1012687_1	AK021640	biological_process unknown [0000004]
232080	CGEN_HUM_1012688_1	AL110197	biological_process unknown [0000004]
232081	CGEN_HUM_1012689_1	AL049979	biological_process unknown [0000004]
232082	CGEN_HUM_1012690_1	M87929	biological_process unknown [0000004]
232083	CGEN_HUM_1012691_1	AB002444	biological_process unknown [0000004]
232084	CGEN_HUM_1012692_1	AK022071	biological_process unknown [0000004]
232085	CGEN_HUM_1012693_1	AL110201	biological_process unknown [0000004]
232086	CGEN_HUM_1012694_1	NM_004149	biological_process unknown [0000004]
232087	CGEN_HUM_1012695_1	AF086414	biological_process unknown [0000004]
232088	CGEN_HUM_1012696_1	AF070633	biological_process unknown [0000004]
232089	CGEN_HUM_1012697_1	AF070578	biological_process unknown [0000004]
232090	CGEN_HUM_1012698_1	NM_006106	biological_process unknown [0000004]
232091	CGEN_HUM_1012699_1	D25274	biological_process unknown [0000004]
232092	CGEN_HUM_1012700_1	D87466	biological_process unknown [0000004]
232093	CGEN_HUM_1012701_1	NM_004150	biological_process unknown [0000004]
232094	CGEN_HUM_1012702_1	NM_017828	biological_process unknown [0000004]
232095	CGEN_HUM_1012703_1	AJ002788	biological_process unknown [0000004]
232096	CGEN_HUM_1012704_1	D21861	biological_process unknown [0000004]
232097	CGEN_HUM_1012705_1	AL133616	biological_process unknown [0000004]
232098	CGEN_HUM_1012706_1	AF086013	biological_process unknown [0000004]
232099	CGEN_HUM_1012707_1	NM_018090	biological_process unknown [0000004]
232100	CGEN_HUM_1012708_1	NM_002700	biological_process unknown [0000004]
232101	CGEN_HUM_1012709_1	AL133017	biological_process unknown [0000004]
232102	CGEN_HUM_1012710_1	D42043	biological_process unknown [0000004]
232103	CGEN_HUM_1012711_1	NM_016565	biological_process unknown [0000004]
232104	CGEN_HUM_1012712_1	AF085995	biological_process unknown [0000004]
232105	CGEN_HUM_1012713_1	AK025765	biological_process unknown [0000004]
232108	CGEN_HUM_1012716_1	NM_004189	biological_process unknown [0000004]
232109	CGEN_HUM_1012717_1	AK002036	biological_process unknown [0000004]
232110	CGEN_HUM_1012718_1	AK021717	biological_process unknown [0000004]
232111	CGEN_HUM_1012719_1	AJ012490	biological_process unknown [0000004]
232112	CGEN_HUM_1012720_1	Y16184	biological_process unknown [0000004]
232113	CGEN_HUM_1012721_1	L13743	biological_process unknown [0000004]
232114	CGEN_HUM_1012722_1	AK000806	biological_process unknown [0000004]
232115	CGEN_HUM_1012723_1	AK000807	biological_process unknown [0000004]
232116	CGEN_HUM_1012724_1	AK025048	biological_process unknown [0000004]
232117	CGEN_HUM_1012725_1	AK026947	biological_process unknown [0000004]
232118	CGEN_HUM_1012726_1	AY007113	biological_process unknown [0000004]
232119	CGEN_HUM_1012727_1	X58060	biological_process unknown [0000004]
232120	CGEN_HUM_1012728_1	NM_001145	biological_process unknown [0000004]
232121	CGEN_HUM_1012729_1	AK023391	biological_process unknown [0000004]
232122	CGEN_HUM_1012730_1	U84505	biological_process unknown [0000004]
232123	CGEN_HUM_1012731_1	AK022728	biological_process unknown [0000004]
232124	CGEN_HUM_1012732_1	AB002437	biological_process unknown [0000004]
232125	CGEN_HUM_1012733_1	U84506	biological_process unknown [0000004]
232126	CGEN_HUM_1012734_1	AL137334	biological_process unknown [0000004]
232127	CGEN_HUM_1012735_1	U84509	biological_process unknown [0000004]
232128	CGEN_HUM_1012736_1	NM_017632	biological_process unknown [0000004]
232129	CGEN_HUM_1012737_1	AK024263	biological_process unknown [0000004]
232130	CGEN_HUM_1012738_1	NM_003493	biological_process unknown [0000004]
232131	CGEN_HUM_1012739_1	NM_003495	biological_process unknown [0000004]
232132	CGEN_HUM_1012740_1	U84510	biological_process unknown [0000004]
232133	CGEN_HUM_1012741_1	U84512	biological_process unknown [0000004]
232134	CGEN_HUM_1012742_1	NM_005279	biological_process unknown [0000004]
232135	CGEN_HUM_1012743_1	U84516	biological_process unknown [0000004]
232136	CGEN_HUM_1012744_1	S51971	biological_process unknown [0000004]
232137	CGEN_HUM_1012745_1	U84519	biological_process unknown [0000004]
232138	CGEN_HUM_1012746_1	NM_016471	biological_process unknown [0000004]
232139	CGEN_HUM_1012747_1	U84520	biological_process unknown [0000004]
232140	CGEN_HUM_1012748_1	U84522	biological_process unknown [0000004]
232141	CGEN_HUM_1012749_1	U84526	biological_process unknown [0000004]
232142	CGEN_HUM_1012750_1	AF130083	biological_process unknown [0000004]
232143	CGEN_HUM_1012751_1	U84527	biological_process unknown [0000004]
232144	CGEN_HUM_1012752_1	NM_005364	biological_process unknown [0000004]
232145	CGEN_HUM_1012753_1	AK026382	biological_process unknown [0000004]
232146	CGEN_HUM_1012754_1	X81005	biological_process unknown [0000004]
232147	CGEN_HUM_1012755_1	AL109678	biological_process unknown [0000004]
232148	CGEN_HUM_1012756_1	AK024013	biological_process unknown [0000004]
232149	CGEN_HUM_1012757_1	AL049987	biological_process unknown [0000004]
232150	CGEN_HUM_1012758_1	AF128543	biological_process unknown [0000004]
232151	CGEN_HUM_1012759_1	AJ223366	biological_process unknown [0000004]
232152	CGEN_HUM_1012760_1	AK026655	biological_process unknown [0000004]
232153	CGEN_HUM_1012761_1	NM_016613	biological_process unknown [0000004]
232154	CGEN_HUM_1012762_1	AL133430	biological_process unknown [0000004]
232155	CGEN_HUM_1012763_1	NM_006829	biological_process unknown [0000004]
232156	CGEN_HUM_1012764_1	S83198	biological_process unknown [0000004]
232157	CGEN_HUM_1012765_1	AK025775	biological_process unknown [0000004]
232158	CGEN_HUM_1012766_1	AF129926	biological_process unknown [0000004]
232159	CGEN_HUM_1012767_1	AL049270	biological_process unknown [0000004]
232160	CGEN_HUM_1012768_1	NM_018370	biological_process unknown [0000004]
#N/A	CGEN_HUMCTRL_10001_1	M33197	biological_process unknown [0000004]
232162	CGEN_HUM_1012770_1	NM_016167	biological_process unknown [0000004]
232163	CGEN_HUM_1012771_1	NM_018506	biological_process unknown [0000004]
232164	CGEN_HUM_1012772_1	AF086174	biological_process unknown [0000004]
232165	CGEN_HUM_1012773_1	NM_020435	biological_process unknown [0000004]
232166	CGEN_HUM_1012774_1	M62627	biological_process unknown [0000004]
232167	CGEN_HUM_1012775_1	AK023547	biological_process unknown [0000004]
232168	CGEN_HUM_1012776_1	AL133574	biological_process unknown [0000004]
232169	CGEN_HUM_1012777_1	AK023673	biological_process unknown [0000004]
232170	CGEN_HUM_1012778_1	AK000894	biological_process unknown [0000004]
232171	CGEN_HUM_1012779_1	AK026249	biological_process unknown [0000004]
232172	CGEN_HUM_1012780_1	NM_014354	biological_process unknown [0000004]
232173	CGEN_HUM_1012781_1	AK000899	biological_process unknown [0000004]
232174	CGEN_HUM_1012782_1	AK022825	biological_process unknown [0000004]
232175	CGEN_HUM_1012783_1	AF132204	biological_process unknown [0000004]
232177	CGEN_HUM_1012785_1	AK000677	biological_process unknown [0000004]
232178	CGEN_HUM_1012786_1	AL137257	biological_process unknown [0000004]
232179	CGEN_HUM_1012787_1	U67822	biological_process unknown [0000004]
232180	CGEN_HUM_1012788_1	AK023447	biological_process unknown [0000004]
232181	CGEN_HUM_1012789_1	NM_018507	biological_process unknown [0000004]
232182	CGEN_HUM_1012790_1	AK021725	biological_process unknown [0000004]
232183	CGEN_HUM_1012791_1	D16905	biological_process unknown [0000004]
232184	CGEN_HUM_1012792_1	D16906	biological_process unknown [0000004]
232185	CGEN_HUM_1012793_1	NM_018272	biological_process unknown [0000004]
232186	CGEN_HUM_1012794_1	NM_016125	biological_process unknown [0000004]
232187	CGEN_HUM_1012795_1	AF279782	biological_process unknown [0000004]
232188	CGEN_HUM_1012796_1	AF007128	biological_process unknown [0000004]
232189	CGEN_HUM_1012797_1	AF052169	biological_process unknown [0000004]
232190	CGEN_HUM_1012798_1	NM_006686	biological_process unknown [0000004]
232191	CGEN_HUM_1012799_1	U67847	biological_process unknown [0000004]
232192	CGEN_HUM_1012800_1	AF131754	biological_process unknown [0000004]
232193	CGEN_HUM_1012801_1	NM_018252	biological_process unknown [0000004]
232194	CGEN_HUM_1012802_1	X04547	biological_process unknown [0000004]
232195	CGEN_HUM_1012803_1	NM_018525	biological_process unknown [0000004]
232196	CGEN_HUM_1012804_1	AL137548	biological_process unknown [0000004]
232197	CGEN_HUM_1012805_1	AK023377	biological_process unknown [0000004]
232198	CGEN_HUM_1012806_1	NM_015933	biological_process unknown [0000004]
232199	CGEN_HUM_1012807_1	AK022874	biological_process unknown [0000004]
232200	CGEN_HUM_1012808_1	AK023627	biological_process unknown [0000004]
232201	CGEN_HUM_1012809_1	AF038199	biological_process unknown [0000004]
232202	CGEN_HUM_1012810_1	AF086503	biological_process unknown [0000004]
232203	CGEN_HUM_1012811_1	AK021921	biological_process unknown [0000004]
232204	CGEN_HUM_1012812_1	AK001937	biological_process unknown [0000004]
232205	CGEN_HUM_1012813_1	NM_000485	biological_process unknown [0000004]
232206	CGEN_HUM_1012814_1	AF119893	biological_process unknown [0000004]
232207	CGEN_HUM_1012815_1	AJ012491	biological_process unknown [0000004]
232208	CGEN_HUM_1012816_1	AJ012492	biological_process unknown [0000004]
232209	CGEN_HUM_1012817_1	AF086125	biological_process unknown [0000004]
232210	CGEN_HUM_1012818_1	AJ012496	biological_process unknown [0000004]
232211	CGEN_HUM_1012819_1	AJ012497	biological_process unknown [0000004]
232212	CGEN_HUM_1012820_1	AJ012498	biological_process unknown [0000004]
232213	CGEN_HUM_1012821_1	AJ012499	biological_process unknown [0000004]
232214	CGEN_HUM_1012822_1	AK002209	biological_process unknown [0000004]
232215	CGEN_HUM_1012823_1	AK021933	biological_process unknown [0000004]
232216	CGEN_HUM_1012824_1	AK021936	biological_process unknown [0000004]
232217	CGEN_HUM_1012825_1	NM_018000	biological_process unknown [0000004]
232218	CGEN_HUM_1012826_1	AK025324	biological_process unknown [0000004]
232219	CGEN_HUM_1012827_1	L16951	biological_process unknown [0000004]
232220	CGEN_HUM_1012828_1	AL157465	biological_process unknown [0000004]
232221	CGEN_HUM_1012829_1	NM_017991	biological_process unknown [0000004]
232222	CGEN_HUM_1012830_1	NM_014702	biological_process unknown [0000004]
232223	CGEN_HUM_1012831_1	AF143875	biological_process unknown [0000004]
232224	CGEN_HUM_1012832_1	AK025949	biological_process unknown [0000004]
232225	CGEN_HUM_1012833_1	AF086035	biological_process unknown [0000004]
232226	CGEN_HUM_1012834_1	AK000543	biological_process unknown [0000004]
232227	CGEN_HUM_1012835_1	AK025431	biological_process unknown [0000004]
232228	CGEN_HUM_1012836_1	AL365517	biological_process unknown [0000004]
232229	CGEN_HUM_1012837_1	NM_018542	biological_process unknown [0000004]
232230	CGEN_HUM_1012838_1	NM_002408	biological_process unknown [0000004]
232231	CGEN_HUM_1012839_1	AF007136	biological_process unknown [0000004]
232232	CGEN_HUM_1012840_1	AL079309	biological_process unknown [0000004]
232233	CGEN_HUM_1012841_1	AL079279	biological_process unknown [0000004]
232234	CGEN_HUM_1012842_1	AK024090	biological_process unknown [0000004]
232235	CGEN_HUM_1012843_1	NM_001126	biological_process unknown [0000004]
232237	CGEN_HUM_1012845_1	AK024900	biological_process unknown [0000004]
232238	CGEN_HUM_1012846_1	NM_017854	biological_process unknown [0000004]
232239	CGEN_HUM_1012847_1	AL137321	biological_process unknown [0000004]
232240	CGEN_HUM_1012848_1	AF147339	biological_process unknown [0000004]
232241	CGEN_HUM_1012849_1	AF164963	biological_process unknown [0000004]
232242	CGEN_HUM_1012850_1	AK025823	biological_process unknown [0000004]
232243	CGEN_HUM_1012851_1	Y10482	biological_process unknown [0000004]
232244	CGEN_HUM_1012852_1	AK026468	biological_process unknown [0000004]
232245	CGEN_HUM_1012853_1	L37198	biological_process unknown [0000004]
232246	CGEN_HUM_1012854_1	L04552	biological_process unknown [0000004]
232247	CGEN_HUM_1012855_1	AK024602	biological_process unknown [0000004]
232248	CGEN_HUM_1012856_1	Y10259	biological_process unknown [0000004]
232249	CGEN_HUM_1012857_1	AK022159	biological_process unknown [0000004]
232250	CGEN_HUM_1012858_1	AK026683	biological_process unknown [0000004]
232251	CGEN_HUM_1012859_1	AK023662	biological_process unknown [0000004]
232252	CGEN_HUM_1012860_1	AK021988	biological_process unknown [0000004]
232253	CGEN_HUM_1012861_1	AK025503	biological_process unknown [0000004]
232254	CGEN_HUM_1012862_1	AK024282	biological_process unknown [0000004]
232255	CGEN_HUM_1012863_1	U25750	biological_process unknown [0000004]
232256	CGEN_HUM_1012864_1	AK022335	biological_process unknown [0000004]
#N/A	CGEN_HUMCTRL_10001_1	M33197	biological_process unknown [0000004]
232258	CGEN_HUM_1012866_1	AF086408	biological_process unknown [0000004]
232259	CGEN_HUM_1012867_1	NM_016414	biological_process unknown [0000004]
232260	CGEN_HUM_1012868_1	AK022838	biological_process unknown [0000004]
232261	CGEN_HUM_1012869_1	AK021996	biological_process unknown [0000004]
232262	CGEN_HUM_1012870_1	AF147414	biological_process unknown [0000004]
232263	CGEN_HUM_1012871_1	AF025441	biological_process unknown [0000004]
232264	CGEN_HUM_1012872_1	AL050151	biological_process unknown [0000004]
232265	CGEN_HUM_1012873_1	NM_017799	biological_process unknown [0000004]
232266	CGEN_HUM_1012874_1	AF055012	biological_process unknown [0000004]
232267	CGEN_HUM_1012875_1	AK023554	biological_process unknown [0000004]
232268	CGEN_HUM_1012876_1	AL157438	biological_process unknown [0000004]
232269	CGEN_HUM_1012877_1	AK027111	biological_process unknown [0000004]
232270	CGEN_HUM_1012878_1	D17231	biological_process unknown [0000004]
232271	CGEN_HUM_1012879_1	NM_019018	biological_process unknown [0000004]
232272	CGEN_HUM_1012880_1	AL160132	biological_process unknown [0000004]
232273	CGEN_HUM_1012881_1	AF131817	biological_process unknown [0000004]
232274	CGEN_HUM_1012882_1	NM_017882	biological_process unknown [0000004]
232275	CGEN_HUM_1012883_1	X79986	biological_process unknown [0000004]
232276	CGEN_HUM_1012884_1	AF055019	biological_process unknown [0000004]
232277	CGEN_HUM_1012885_1	AK001187	biological_process unknown [0000004]
232278	CGEN_HUM_1012886_1	AL137752	biological_process unknown [0000004]
232279	CGEN_HUM_1012887_1	AL137625	biological_process unknown [0000004]
232280	CGEN_HUM_1012888_1	NM_006683	biological_process unknown [0000004]
232281	CGEN_HUM_1012889_1	AF131770	biological_process unknown [0000004]
232282	CGEN_HUM_1012890_1	AK023979	biological_process unknown [0000004]
232283	CGEN_HUM_1012891_1	NM_003511	biological_process unknown [0000004]
232284	CGEN_HUM_1012892_1	NM_003509	biological_process unknown [0000004]
232285	CGEN_HUM_1012893_1	AL049337	biological_process unknown [0000004]
232286	CGEN_HUM_1012894_1	U62822	biological_process unknown [0000004]
232287	CGEN_HUM_1012895_1	U62823	biological_process unknown [0000004]
232288	CGEN_HUM_1012896_1	AK021549	biological_process unknown [0000004]
232289	CGEN_HUM_1012897_1	NM_003510	biological_process unknown [0000004]
232290	CGEN_HUM_1012898_1	AK022307	biological_process unknown [0000004]
232291	CGEN_HUM_1012899_1	NM_003513	biological_process unknown [0000004]
232292	CGEN_HUM_1012900_1	NM_015594	biological_process unknown [0000004]
232293	CGEN_HUM_1012901_1	NM_003518	biological_process unknown [0000004]
232294	CGEN_HUM_1012902_1	NM_003519	biological_process unknown [0000004]
232295	CGEN_HUM_1012903_1	M87931	biological_process unknown [0000004]
232296	CGEN_HUM_1012904_1	NM_019557	biological_process unknown [0000004]
232297	CGEN_HUM_1012905_1	AL049321	biological_process unknown [0000004]
232298	CGEN_HUM_1012906_1	NM_003521	biological_process unknown [0000004]
232299	CGEN_HUM_1012907_1	NM_003523	biological_process unknown [0000004]
232300	CGEN_HUM_1012908_1	NM_003525	biological_process unknown [0000004]
232301	CGEN_HUM_1012909_1	NM_003529	biological_process unknown [0000004]
232302	CGEN_HUM_1012910_1	AK022247	biological_process unknown [0000004]
232303	CGEN_HUM_1012911_1	AK025750	biological_process unknown [0000004]
232304	CGEN_HUM_1012912_1	AF070529	biological_process unknown [0000004]
232306	CGEN_HUM_1012914_1	NM_017847	biological_process unknown [0000004]
232307	CGEN_HUM_1012915_1	NM_003531	biological_process unknown [0000004]
232308	CGEN_HUM_1012916_1	AF086519	biological_process unknown [0000004]
232309	CGEN_HUM_1012917_1	Z27200	biological_process unknown [0000004]
232310	CGEN_HUM_1012918_1	NM_003534	biological_process unknown [0000004]
232311	CGEN_HUM_1012919_1	NM_003535	biological_process unknown [0000004]
232312	CGEN_HUM_1012920_1	NM_003537	biological_process unknown [0000004]
232313	CGEN_HUM_1012921_1	NM_003538	biological_process unknown [0000004]
232314	CGEN_HUM_1012922_1	NM_003539	biological_process unknown [0000004]
232315	CGEN_HUM_1012923_1	AL079294	biological_process unknown [0000004]
232316	CGEN_HUM_1012924_1	AK024399	biological_process unknown [0000004]
232317	CGEN_HUM_1012925_1	NM_003540	biological_process unknown [0000004]
232318	CGEN_HUM_1012926_1	NM_003542	biological_process unknown [0000004]
232319	CGEN_HUM_1012927_1	NM_003544	biological_process unknown [0000004]
232320	CGEN_HUM_1012928_1	NM_003545	biological_process unknown [0000004]
232321	CGEN_HUM_1012929_1	NM_003546	biological_process unknown [0000004]
232322	CGEN_HUM_1012930_1	NM_003547	biological_process unknown [0000004]
232323	CGEN_HUM_1012931_1	X01448	biological_process unknown [0000004]
232324	CGEN_HUM_1012932_1	AK000229	biological_process unknown [0000004]
232325	CGEN_HUM_1012933_1	AF086284	biological_process unknown [0000004]
232326	CGEN_HUM_1012934_1	AK001453	biological_process unknown [0000004]
232327	CGEN_HUM_1012935_1	AK024103	biological_process unknown [0000004]
232328	CGEN_HUM_1012936_1	AK022978	biological_process unknown [0000004]
232329	CGEN_HUM_1012937_1	AK023897	biological_process unknown [0000004]
232330	CGEN_HUM_1012938_1	AL049675	biological_process unknown [0000004]
232331	CGEN_HUM_1012939_1	L08434	biological_process unknown [0000004]
232332	CGEN_HUM_1012940_1	L08435	biological_process unknown [0000004]
232333	CGEN_HUM_1012941_1	AF070571	biological_process unknown [0000004]
232334	CGEN_HUM_1012942_1	L08437	biological_process unknown [0000004]
232335	CGEN_HUM_1012943_1	AK026768	biological_process unknown [0000004]
232336	CGEN_HUM_1012944_1	AF056419	biological_process unknown [0000004]
232337	CGEN_HUM_1012945_1	AL137403	biological_process unknown [0000004]
232338	CGEN_HUM_1012946_1	AF132201	biological_process unknown [0000004]
232339	CGEN_HUM_1012947_1	AK024844	biological_process unknown [0000004]
232340	CGEN_HUM_1012948_1	AF056423	biological_process unknown [0000004]
232341	CGEN_HUM_1012949_1	AF056424	biological_process unknown [0000004]
232342	CGEN_HUM_1012950_1	AF056427	biological_process unknown [0000004]
232343	CGEN_HUM_1012951_1	U17640	biological_process unknown [0000004]
232344	CGEN_HUM_1012952_1	AK024413	biological_process unknown [0000004]
232345	CGEN_HUM_1012953_1	NM_014101	biological_process unknown [0000004]
232346	CGEN_HUM_1012954_1	AL049980	biological_process unknown [0000004]
232347	CGEN_HUM_1012955_1	NM_016503	biological_process unknown [0000004]
232348	CGEN_HUM_1012956_1	AF056432	biological_process unknown [0000004]
232349	CGEN_HUM_1012957_1	AF056436	biological_process unknown [0000004]
232350	CGEN_HUM_1012958_1	AB007972	biological_process unknown [0000004]
232351	CGEN_HUM_1012959_1	AF143887	biological_process unknown [0000004]
232352	CGEN_HUM_1012960_1	AK021447	biological_process unknown [0000004]
#N/A	CGEN_HUMCTRL_10001_1	M33197	biological_process unknown [0000004]
232354	CGEN_HUM_1012962_1	L19364	biological_process unknown [0000004]
232355	CGEN_HUM_1012963_1	AK022367	biological_process unknown [0000004]
232356	CGEN_HUM_1012964_1	L19365	biological_process unknown [0000004]
232357	CGEN_HUM_1012965_1	L19366	biological_process unknown [0000004]
232358	CGEN_HUM_1012966_1	L19367	biological_process unknown [0000004]
232359	CGEN_HUM_1012967_1	L19368	biological_process unknown [0000004]
232360	CGEN_HUM_1012968_1	AK021722	biological_process unknown [0000004]
232361	CGEN_HUM_1012969_1	AF056441	biological_process unknown [0000004]
232362	CGEN_HUM_1012970_1	AF056442	biological_process unknown [0000004]
232363	CGEN_HUM_1012971_1	NM_001050	biological_process unknown [0000004]
232364	CGEN_HUM_1012972_1	AF056443	biological_process unknown [0000004]
232365	CGEN_HUM_1012973_1	AK021945	biological_process unknown [0000004]
232366	CGEN_HUM_1012974_1	AK026458	biological_process unknown [0000004]
232367	CGEN_HUM_1012975_1	NM_017967	biological_process unknown [0000004]
232368	CGEN_HUM_1012976_1	NM_018526	biological_process unknown [0000004]
232369	CGEN_HUM_1012977_1	AF086120	biological_process unknown [0000004]
232370	CGEN_HUM_1012978_1	AF056450	biological_process unknown [0000004]
232371	CGEN_HUM_1012979_1	AF056451	biological_process unknown [0000004]
232372	CGEN_HUM_1012980_1	AK026672	biological_process unknown [0000004]
232373	CGEN_HUM_1012981_1	AF056452	biological_process unknown [0000004]
232374	CGEN_HUM_1012982_1	AF056453	biological_process unknown [0000004]
232375	CGEN_HUM_1012983_1	AF056455	biological_process unknown [0000004]
232376	CGEN_HUM_1012984_1	NM_018626	biological_process unknown [0000004]
232378	CGEN_HUM_1012986_1	NM_005390	biological_process unknown [0000004]
232379	CGEN_HUM_1012987_1	AL049319	biological_process unknown [0000004]
232380	CGEN_HUM_1012988_1	AK024107	biological_process unknown [0000004]
232381	CGEN_HUM_1012989_1	AL390158	biological_process unknown [0000004]
232382	CGEN_HUM_1012990_1	NM_015698	biological_process unknown [0000004]
232383	CGEN_HUM_1012991_1	U00944	biological_process unknown [0000004]
232384	CGEN_HUM_1012992_1	NM_000681	biological_process unknown [0000004]
232385	CGEN_HUM_1012993_1	NM_018023	biological_process unknown [0000004]
232387	CGEN_HUM_1012995_1	AF132206	biological_process unknown [0000004]
232388	CGEN_HUM_1012996_1	U00946	biological_process unknown [0000004]
232389	CGEN_HUM_1012997_1	L23545	biological_process unknown [0000004]
232390	CGEN_HUM_1012998_1	AK022266	biological_process unknown [0000004]
232391	CGEN_HUM_1012999_1	NM_005320	biological_process unknown [0000004]
232392	CGEN_HUM_1013000_1	AK022681	biological_process unknown [0000004]
232393	CGEN_HUM_1013001_1	AK024120	biological_process unknown [0000004]
232394	CGEN_HUM_1013002_1	AK024122	biological_process unknown [0000004]
232395	CGEN_HUM_1013003_1	AF015039	biological_process unknown [0000004]
232396	CGEN_HUM_1013004_1	S83282	biological_process unknown [0000004]
232397	CGEN_HUM_1013005_1	AF119901	biological_process unknown [0000004]
232398	CGEN_HUM_1013006_1	AK000964	biological_process unknown [0000004]
232399	CGEN_HUM_1013007_1	NM_018510	biological_process unknown [0000004]
232400	CGEN_HUM_1013008_1	AF119908	biological_process unknown [0000004]
232401	CGEN_HUM_1013009_1	AJ012500	biological_process unknown [0000004]
232402	CGEN_HUM_1013010_1	AJ012502	biological_process unknown [0000004]
232403	CGEN_HUM_1013011_1	AF088067	biological_process unknown [0000004]
232404	CGEN_HUM_1013012_1	AL109684	biological_process unknown [0000004]
228875	CGEN_HUM_1013013_1	AF119911	biological_process unknown [0000004]
232406	CGEN_HUM_1013014_1	AK024138	biological_process unknown [0000004]
232407	CGEN_HUM_1013015_1	AL050208	biological_process unknown [0000004]
232408	CGEN_HUM_1013016_1	AF147445	biological_process unknown [0000004]
232410	CGEN_HUM_1013018_1	NM_018001	biological_process unknown [0000004]
232411	CGEN_HUM_1013019_1	AJ001869	biological_process unknown [0000004]
232412	CGEN_HUM_1013020_1	NM_005615	biological_process unknown [0000004]
232413	CGEN_HUM_1013021_1	AK024153	biological_process unknown [0000004]
232414	CGEN_HUM_1013022_1	AK024154	biological_process unknown [0000004]
232415	CGEN_HUM_1013023_1	U79242	biological_process unknown [0000004]
232416	CGEN_HUM_1013024_1	NM_017708	biological_process unknown [0000004]
232417	CGEN_HUM_1013025_1	U50526	biological_process unknown [0000004]
232418	CGEN_HUM_1013026_1	NM_000729	biological_process unknown [0000004]
232419	CGEN_HUM_1013027_1	U50528	biological_process unknown [0000004]
232420	CGEN_HUM_1013028_1	AK024164	biological_process unknown [0000004]
232421	CGEN_HUM_1013029_1	AL049782	biological_process unknown [0000004]
232422	CGEN_HUM_1013030_1	AL117536	biological_process unknown [0000004]
232423	CGEN_HUM_1013031_1	U50537	biological_process unknown [0000004]
232424	CGEN_HUM_1013032_1	U50539	biological_process unknown [0000004]
232425	CGEN_HUM_1013033_1	AF085833	biological_process unknown [0000004]
232426	CGEN_HUM_1013034_1	AK024170	biological_process unknown [0000004]
232427	CGEN_HUM_1013035_1	AK022213	biological_process unknown [0000004]
232428	CGEN_HUM_1013036_1	NM_014186	biological_process unknown [0000004]
232429	CGEN_HUM_1013037_1	NM_018597	biological_process unknown [0000004]
232430	CGEN_HUM_1013038_1	Y10505	biological_process unknown [0000004]
232431	CGEN_HUM_1013039_1	X57566	biological_process unknown [0000004]
232432	CGEN_HUM_1013040_1	Y10508	biological_process unknown [0000004]
232433	CGEN_HUM_1013041_1	Y10509	biological_process unknown [0000004]
232434	CGEN_HUM_1013042_1	AK024181	biological_process unknown [0000004]
232435	CGEN_HUM_1013043_1	AJ002969	biological_process unknown [0000004]
232436	CGEN_HUM_1013044_1	Z34290	biological_process unknown [0000004]
232437	CGEN_HUM_1013045_1	Y10516	biological_process unknown [0000004]
232438	CGEN_HUM_1013046_1	AF086341	biological_process unknown [0000004]
232439	CGEN_HUM_1013047_1	Y10519	biological_process unknown [0000004]
232440	CGEN_HUM_1013048_1	AF087990	biological_process unknown [0000004]
232441	CGEN_HUM_1013049_1	S75105	biological_process unknown [0000004]
232442	CGEN_HUM_1013050_1	AK024007	biological_process unknown [0000004]
232443	CGEN_HUM_1013051_1	AB020632	biological_process unknown [0000004]
232444	CGEN_HUM_1013052_1	AF052130	biological_process unknown [0000004]
232445	CGEN_HUM_1013053_1	AK001936	biological_process unknown [0000004]
232446	CGEN_HUM_1013054_1	NM_017751	biological_process unknown [0000004]
232447	CGEN_HUM_1013055_1	AK024988	biological_process unknown [0000004]
232448	CGEN_HUM_1013056_1	AK000653	biological_process unknown [0000004]
#N/A	CGEN_HUMCTRL_10001_1	M33197	biological_process unknown [0000004]
232450	CGEN_HUM_1013058_1	AK023482	biological_process unknown [0000004]
232451	CGEN_HUM_1013059_1	AL080078	biological_process unknown [0000004]
232452	CGEN_HUM_1013060_1	AK023486	biological_process unknown [0000004]
232453	CGEN_HUM_1013061_1	AL137524	biological_process unknown [0000004]
232454	CGEN_HUM_1013062_1	AK023496	biological_process unknown [0000004]
232455	CGEN_HUM_1013063_1	NM_018585	biological_process unknown [0000004]
232456	CGEN_HUM_1013064_1	AF087964	biological_process unknown [0000004]
232457	CGEN_HUM_1013065_1	NM_016300	biological_process unknown [0000004]
232458	CGEN_HUM_1013066_1	AL137635	biological_process unknown [0000004]
232460	CGEN_HUM_1013068_1	AK022250	biological_process unknown [0000004]
232461	CGEN_HUM_1013069_1	NM_017669	biological_process unknown [0000004]
232462	CGEN_HUM_1013070_1	AF052119	biological_process unknown [0000004]
232463	CGEN_HUM_1013071_1	AB046791	biological_process unknown [0000004]
232464	CGEN_HUM_1013072_1	AK025822	biological_process unknown [0000004]
232465	CGEN_HUM_1013073_1	U88834	biological_process unknown [0000004]
232466	CGEN_HUM_1013074_1	AF054996	biological_process unknown [0000004]
232467	CGEN_HUM_1013075_1	AK024205	biological_process unknown [0000004]
232468	CGEN_HUM_1013076_1	AL137642	biological_process unknown [0000004]
232469	CGEN_HUM_1013077_1	AK022008	biological_process unknown [0000004]
232470	CGEN_HUM_1013078_1	AK001044	biological_process unknown [0000004]
232471	CGEN_HUM_1013079_1	NM_003533	biological_process unknown [0000004]
232472	CGEN_HUM_1013080_1	AL050047	biological_process unknown [0000004]
232473	CGEN_HUM_1013081_1	AF052103	biological_process unknown [0000004]
232474	CGEN_HUM_1013082_1	AK022798	biological_process unknown [0000004]
232475	CGEN_HUM_1013083_1	NM_014745	biological_process unknown [0000004]
232476	CGEN_HUM_1013084_1	AL049265	biological_process unknown [0000004]
232477	CGEN_HUM_1013085_1	AF218008	biological_process unknown [0000004]
232478	CGEN_HUM_1013086_1	NM_006777	biological_process unknown [0000004]
232479	CGEN_HUM_1013087_1	AK022962	biological_process unknown [0000004]
232481	CGEN_HUM_1013089_1	NM_015607	biological_process unknown [0000004]
232482	CGEN_HUM_1013090_1	AL049430	biological_process unknown [0000004]
232483	CGEN_HUM_1013091_1	Z70711	biological_process unknown [0000004]
[truncated: 16,862 more rows]
